# Supplementary material for: Intratumoral heterogeneity as a predictive biomarker in anti-PD-(L)1 therapies for non-small cell lung cancer
Source: Mol Cancer. 2021 Feb 23;20:37. doi: 10.1186/s12943-021-01331-9 (PMC7901210; doi:10.1186/s12943-021-01331-9)
Supplement: Supplementary file 4 — Additional file 4: Table 1. CCF estimation results of Miao cohort. Table 2. CCF estimation results of POPLAR and OAK cohorts. Table 3. CCF estimation results of MSKCC cohort. Table 4. CCF estimation results of NPC cohort. Table 5. CCF estimation results of ccRCC cohort. [file 12943_2021_1331_MOESM4_ESM.xlsx]

## Sheet: Table1
Table 1. CCF estimation results of Miao cohort
SampleID	ClusterID	MutationNum	meanCCF	std
AC-DFCI_AC_PD1-1-TP-NT-SM-9LRI9-SM-9LRIA	1	38	0.121848	0.0132514
AC-DFCI_AC_PD1-1-TP-NT-SM-9LRI9-SM-9LRIA	2	306	0.997573	0.00530977
AC-DFCI_AC_PD1-1-TP-NT-SM-9LRI9-SM-9LRIA	3	1	0.433054	0.195079
AC-DFCI_AC_PD1-1-TP-NT-SM-9LRI9-SM-9LRIA	4	1	0.422886	0.196464
AL4602_T_N	1	209	0.970362	0.0232536
AU5884_T_N	1	122	0.877633	0.0474863
BL3403_T_N	1	77	0.189748	0.013382
BL3403_T_N	2	25	0.980263	0.0224538
BL3403_T_N	3	1	0.63815	0.216506
BL3403_T_N	4	1	0.582034	0.220645
BLADDER-15330_CCPM_0700629-TM-NB-SM-AVI1C-SM-AVHZJ	1	4	0.105092	0.0381342
BLADDER-15330_CCPM_0700629-TM-NB-SM-AVI1C-SM-AVHZJ	2	61	0.369662	0.0253343
BLADDER-15330_CCPM_0700629-TM-NB-SM-AVI1C-SM-AVHZJ	3	356	0.965934	0.0188548
BLADDER-15330_CCPM_0700691-TM-NB-SM-AVI13-SM-AVHZL	1	236	0.671819	0.0399772
BLADDER-15330_CCPM_0700692-TM-NB-SM-AVI11-SM-AVHZM	1	434	0.992966	0.0104503
BLADDER-15330_CCPM_0700694-TM-NB-SM-AVI16-SM-AVHZK	1	645	0.96794	0.0224179
BLCA-001-TP-NB-SM-CUCGA-SM-CUCGU	1	194	0.993221	0.0104037
BLCA-002-TP-NB-SM-CUCGB-SM-CUCGV	1	280	0.951579	0.0273926
BLCA-003-TP-NB-SM-CUCGC-SM-CUCGW	1	170	0.761488	0.0262818
BLCA-005-TP-NB-SM-CUCGE-SM-CUCGY	1	5	0.122297	0.0356623
BLCA-005-TP-NB-SM-CUCGE-SM-CUCGY	2	304	0.729808	0.0170957
BLCA-006-TP-NB-SM-CUCGF-SM-CUCGZ	1	143	0.704711	0.0327151
BLCA-007-TP-NB-SM-CUCGH-SM-CUCH1	1	12	0.152069	0.0323851
BLCA-007-TP-NB-SM-CUCGH-SM-CUCH1	2	79	0.738138	0.0456021
BLCA-008-TP-NB-SM-CUCGI-SM-CUCH2	1	218	0.865504	0.0313104
BLCA-009-TP-NB-SM-CUCGJ-SM-CUCH3	1	434	0.641239	0.0170485
BLCA-010-TP-NB-SM-CUCGK-SM-CUCH4	1	469	0.997984	0.0047856
BLCA-011-TP-NB-SM-CUCGL-SM-CUCH5	1	119	0.996527	0.00673363
BLCA-011-TP-NB-SM-CUCGL-SM-CUCH5	2	312	0.316911	0.0120798
BLCA-012-TP-NB-SM-CUCGM-SM-CUCH6	1	1462	0.603625	0.0144887
BLCA-014-TP-NB-SM-CUCGO-SM-CUCH8	1	10	0.968993	0.0288803
BLCA-014-TP-NB-SM-CUCGO-SM-CUCH8	2	1	0.682399	0.225168
BLCA-014-TP-NB-SM-CUCGO-SM-CUCH8	3	1	0.688309	0.225878
BLCA-014-TP-NB-SM-CUCGO-SM-CUCH8	4	1	0.679779	0.222137
BLCA-014-TP-NB-SM-CUCGO-SM-CUCH8	5	1	0.673454	0.209208
BLCA-014-TP-NB-SM-CUCGO-SM-CUCH8	6	1	0.669937	0.225844
BLCA-014-TP-NB-SM-CUCGO-SM-CUCH8	7	17	0.655351	0.0323006
BLCA-014-TP-NB-SM-CUCGO-SM-CUCH8	8	1	0.669459	0.218406
BLCA-014-TP-NB-SM-CUCGO-SM-CUCH8	9	1	0.612007	0.222138
BLCA-014-TP-NB-SM-CUCGO-SM-CUCH8	10	1	0.601519	0.226778
BLCA-014-TP-NB-SM-CUCGO-SM-CUCH8	11	1	0.566968	0.22041
BLCA-014-TP-NB-SM-CUCGO-SM-CUCH8	12	1	0.680812	0.207801
BLCA-014-TP-NB-SM-CUCGO-SM-CUCH8	13	1	0.665849	0.226283
BLCA-014-TP-NB-SM-CUCGO-SM-CUCH8	14	1	0.651652	0.226868
BLCA-014-TP-NB-SM-CUCGO-SM-CUCH8	15	1	0.630373	0.230174
BLCA-014-TP-NB-SM-CUCGO-SM-CUCH8	16	1	0.595029	0.267268
BLCA-014-TP-NB-SM-CUCGO-SM-CUCH8	17	1	0.595851	0.269513
BLCA-014-TP-NB-SM-CUCGO-SM-CUCH8	18	1	0.537782	0.263938
BLCA-014-TP-NB-SM-CUCGO-SM-CUCH8	19	16	0.216077	0.0311053
BLCA-014-TP-NB-SM-CUCGO-SM-CUCH8	20	1	0.474875	0.242518
BLCA-014-TP-NB-SM-CUCGO-SM-CUCH8	21	1	0.482498	0.244684
BLCA-014-TP-NB-SM-CUCGO-SM-CUCH8	22	1	0.538548	0.225532
BLCA-014-TP-NB-SM-CUCGO-SM-CUCH8	23	1	0.481187	0.189869
BLCA-014-TP-NB-SM-CUCGO-SM-CUCH8	24	1	0.526929	0.219767
BLCA-014-TP-NB-SM-CUCGO-SM-CUCH8	25	1	0.362641	0.156512
BLCA-014-TP-NB-SM-CUCGO-SM-CUCH8	26	1	0.378605	0.170185
BLCA-014-TP-NB-SM-CUCGO-SM-CUCH8	27	1	0.454966	0.186989
BLCA-014-TP-NB-SM-CUCGO-SM-CUCH8	28	1	0.419685	0.169479
BLCA-014-TP-NB-SM-CUCGO-SM-CUCH8	29	1	0.433512	0.195024
BLCA-014-TP-NB-SM-CUCGO-SM-CUCH8	30	1	0.454608	0.206733
BLCA-014-TP-NB-SM-CUCGO-SM-CUCH8	31	1	0.468907	0.17958
BLCA-014-TP-NB-SM-CUCGO-SM-CUCH8	32	1	0.450395	0.196075
BLCA-014-TP-NB-SM-CUCGO-SM-CUCH8	33	1	0.43232	0.186096
BLCA-014-TP-NB-SM-CUCGO-SM-CUCH8	34	1	0.450395	0.196075
BLCA-014-TP-NB-SM-CUCGO-SM-CUCH8	35	1	0.6135	0.201638
BLCA-015-TP-NB-SM-CUCGP-SM-CUCH9	1	435	0.994011	0.00930738
BLCA-016-TP-NB-SM-CUCGQ-SM-CUCHA	1	173	0.645681	0.0206834
BLCA-IM01-TP-NB-SM-79XD9-SM-7AABJ	1	177	0.997616	0.00537743
BLCA-IM04-TP-NT-SM-79XDB-SM-79XDC	1	108	0.958667	0.0345114
BLCA-IM06-TP-NB-SM-79XDL-SM-9QSPW	1	38	0.178099	0.0180764
BLCA-IM06-TP-NB-SM-79XDL-SM-9QSPW	2	1	0.464737	0.250305
BLCA-IM06-TP-NB-SM-79XDL-SM-9QSPW	3	1	0.489128	0.195874
BLCA-IM06-TP-NB-SM-79XDL-SM-9QSPW	4	1	0.502653	0.228562
BLCA-IM06-TP-NB-SM-79XDL-SM-9QSPW	5	1	0.493786	0.229475
BLCA-IM06-TP-NB-SM-79XDL-SM-9QSPW	6	1	0.502897	0.194055
BLCA-IM06-TP-NB-SM-79XDL-SM-9QSPW	7	1	0.504273	0.230895
BLCA-IM06-TP-NB-SM-79XDL-SM-9QSPW	8	5	0.607072	0.0576765
BLCA-IM06-TP-NB-SM-79XDL-SM-9QSPW	9	1	0.538256	0.197709
BLCA-IM06-TP-NB-SM-79XDL-SM-9QSPW	10	1	0.55827	0.191555
BLCA-IM06-TP-NB-SM-79XDL-SM-9QSPW	11	1	0.574485	0.204023
BLCA-IM06-TP-NB-SM-79XDL-SM-9QSPW	12	80	0.980755	0.0199825
BLCA-IM06-TP-NB-SM-79XDL-SM-9QSPW	13	1	0.568801	0.238923
BLCA-IM06-TP-NB-SM-79XDL-SM-9QSPW	14	1	0.540016	0.267257
BLCA-IM06-TP-NB-SM-79XDL-SM-9QSPW	15	1	0.544679	0.239958
BLCA-IM06-TP-NB-SM-79XDL-SM-9QSPW	16	1	0.546013	0.25401
BLCA-IM06-TP-NB-SM-79XDL-SM-9QSPW	17	1	0.531297	0.257041
BLCA-IM06-TP-NB-SM-79XDL-SM-9QSPW	18	1	0.518006	0.273584
BLCA-IM06-TP-NB-SM-79XDL-SM-9QSPW	19	1	0.547247	0.22924
BLCA-IM06-TP-NB-SM-79XDL-SM-9QSPW	20	1	0.533108	0.228145
BLCA-IM06-TP-NB-SM-79XDL-SM-9QSPW	21	1	0.528376	0.227678
BLCA-IM07-TP-NB-SM-79XDD-SM-7AABP	1	351	0.901677	0.0253339
BLCA-IM07-TP-NB-SM-79XDD-SM-7AABP	2	12	0.218385	0.0431237
BLCA-IM07-TP-NB-SM-79XDD-SM-7AABP	3	13	0.35198	0.06951
BLCA-IM09-TP-NB-SM-79XDF-SM-7AABN	1	381	0.998495	0.00411474
BLCA-IM10-TP-NB-SM-79XDG-SM-9QSPX	1	494	0.986957	0.0137038
BLCA-IM11-TP-NT-SM-79XDH-SM-79XDI	1	460	0.952736	0.0353035
BLCA-IM12-TP-NB-SM-9RN2L-SM-9HC1F	1	217	0.99561	0.00773613
BLCA_immunotherapy_responder-DFCI_11-104_011-TP-NB-SM-5PA3E-SM-4D5IX	1	636	0.950219	0.022159
BLCA_immunotherapy_responder-DFCI_11-104_011-TP-NB-SM-5PA3E-SM-4D5IX	2	4	0.164489	0.0582258
BLCA_immunotherapy_responder-DFCI_11-104_011-TP-NB-SM-5PA3E-SM-4D5IX	3	1	0.260686	0.163546
BLCA_immunotherapy_responder-DFCI_11-104_011-TP-NB-SM-5PA3E-SM-4D5IX	4	1	0.301858	0.158784
BLCA_immunotherapy_responder-DFCI_11-104_011-TP-NB-SM-5PA3E-SM-4D5IX	5	1	0.271171	0.172782
CA9903_T_N	1	392	0.99801	0.00478021
CA9903_T_N	2	48	0.133263	0.0172334
CA9903_T_N	3	1	0.378072	0.196878
CA9903_T_N	4	1	0.385778	0.202572
CA9903_T_N	5	1	0.365338	0.209379
CANSEQU01-0100425-TP-NB-SM-6ZL67-SM-6ZL66	1	236	0.971598	0.0219266
CANSEQU01-0100425-TP-NB-SM-6ZL67-SM-6ZL66	2	3	0.210237	0.0660473
CR0095_T_N	1	421	0.999271	0.00278187
CR04885_T_N	1	2900	1
CR06670_T_N	1	863	0.999923	0.0008804
CR1509_T_N	1	873	0.999963	0.000608617
CR22640_T_N	1	521	0.999242	0.00284365
CR3665_T_N	1	225	0.975362	0.0363743
CR3665_T_N	2	3	0.21456	0.0580688
CR6126_T_N	1	816	0.999012	0.00331174
CR6161_T_N	1	1265	0.999966	0.00058183
CR9306_T_N	1	2218	1	8.65423e-07
CR9699_T_N	1	1971	1	1.76105e-06
CU9061_T_N	1	451	0.999899	0.00100652
DFCI_MM_1-TP-NB-SM-BZRJ8-SM-BZRJC	1	93	0.680199	0.037403
DFCI_MM_2-TP-NB-SM-BZRJA-SM-BZRJD	1	1747	1	3.81731e-05
DI6359_T_N	1	328	0.994125	0.00927946
DM123062_T_N	1	2	0.416197	0.303317
DM123062_T_N	2	86	0.9888	0.0149513
DM123062_T_N	3	7	0.152217	0.113247
DM123062_T_N	4	56	0.0313838	0.00381043
DM123062_T_N	5	1	0.415194	0.276361
DM123062_T_N	6	1	0.237788	0.159666
DM123062_T_N	7	1	0.231636	0.159307
FR9547_T_N	1	338	0.998502	0.00409345
GR4788_T_N	1	122	0.846715	0.0364906
HE3202_T_N	1	813	0.999761	0.00156166
HNSCC-186-TP-NB-SM-AXGDN-SM-ADP7L	1	1	0.60658	0.133234
HNSCC-186-TP-NB-SM-AXGDN-SM-ADP7L	2	1	0.581491	0.120181
HNSCC-186-TP-NB-SM-AXGDN-SM-ADP7L	3	1	0.604356	0.159488
HNSCC-186-TP-NB-SM-AXGDN-SM-ADP7L	4	1	0.652466	0.131352
HNSCC-186-TP-NB-SM-AXGDN-SM-ADP7L	5	1	0.621771	0.0999221
HNSCC-186-TP-NB-SM-AXGDN-SM-ADP7L	6	2	0.72781	0.0581004
HNSCC-186-TP-NB-SM-AXGDN-SM-ADP7L	7	1	0.705665	0.120436
HNSCC-186-TP-NB-SM-AXGDN-SM-ADP7L	8	1	0.673603	0.124164
HNSCC-186-TP-NB-SM-AXGDN-SM-ADP7L	9	1	0.696345	0.135466
HNSCC-186-TP-NB-SM-AXGDN-SM-ADP7L	10	1	0.676269	0.161548
HNSCC-186-TP-NB-SM-AXGDN-SM-ADP7L	11	1	0.699469	0.162237
HNSCC-186-TP-NB-SM-AXGDN-SM-ADP7L	12	1	0.661276	0.165902
HNSCC-186-TP-NB-SM-AXGDN-SM-ADP7L	13	1	0.622621	0.204486
HNSCC-186-TP-NB-SM-AXGDN-SM-ADP7L	14	1	0.573656	0.210703
HNSCC-186-TP-NB-SM-AXGDN-SM-ADP7L	15	1	0.538434	0.202906
HNSCC-186-TP-NB-SM-AXGDN-SM-ADP7L	16	1	0.79703	0.112014
HNSCC-186-TP-NB-SM-AXGDN-SM-ADP7L	17	1	0.798838	0.109686
HNSCC-186-TP-NB-SM-AXGDN-SM-ADP7L	18	1	0.797802	0.116654
HNSCC-186-TP-NB-SM-AXGDN-SM-ADP7L	19	1	0.80023	0.118368
HNSCC-186-TP-NB-SM-AXGDN-SM-ADP7L	20	1	0.773448	0.130063
HNSCC-186-TP-NB-SM-AXGDN-SM-ADP7L	21	1	0.758888	0.147501
HNSCC-186-TP-NB-SM-AXGDN-SM-ADP7L	22	1	0.757577	0.156183
HNSCC-186-TP-NB-SM-AXGDN-SM-ADP7L	23	8	0.981292	0.0210676
HNSCC-186-TP-NB-SM-AXGDN-SM-ADP7L	24	1	0.692083	0.232092
HNSCC-186-TP-NB-SM-AXGDN-SM-ADP7L	25	1	0.681122	0.230705
HNSCC-186-TP-NB-SM-AXGDN-SM-ADP7L	26	1	0.691398	0.228231
HNSCC-186-TP-NB-SM-AXGDN-SM-ADP7L	27	1	0.703907	0.214939
HNSCC-186-TP-NB-SM-AXGDN-SM-ADP7L	28	1	0.698152	0.227206
HNSCC-186-TP-NB-SM-AXGDN-SM-ADP7L	29	1	0.680334	0.22177
HNSCC-186-TP-NB-SM-AXGDN-SM-ADP7L	30	1	0.745653	0.168604
HNSCC-186-TP-NB-SM-AXGDN-SM-ADP7L	31	1	0.671798	0.216584
HNSCC-186-TP-NB-SM-AXGDN-SM-ADP7L	32	1	0.722229	0.185597
HNSCC-186-TP-NB-SM-AXGDN-SM-ADP7L	33	1	0.681981	0.209483
HNSCC-186-TP-NB-SM-AXGDN-SM-ADP7L	34	1	0.674259	0.210591
HNSCC-186-TP-NB-SM-AXGDN-SM-ADP7L	35	1	0.679691	0.210376
HNSCC-186-TP-NB-SM-AXGDN-SM-ADP7L	36	1	0.677999	0.202444
HNSCC-186-TP-NB-SM-AXGDN-SM-ADP7L	37	1	0.679166	0.204531
HNSCC-186-TP-NB-SM-AXGDN-SM-ADP7L	38	1	0.675054	0.21717
HNSCC-186-TP-NB-SM-AXGDN-SM-ADP7L	39	1	0.655602	0.211707
HNSCC-186-TP-NB-SM-AXGDN-SM-ADP7L	40	1	0.640787	0.229042
HNSCC-186-TP-NB-SM-AXGDN-SM-ADP7L	41	1	0.625145	0.215158
HNSCC-186-TP-NB-SM-AXGDN-SM-ADP7L	42	1	0.628272	0.229881
HNSCC-186-TP-NB-SM-AXGDN-SM-ADP7L	43	1	0.558201	0.265008
HNSCC-186-TP-NB-SM-AXGDN-SM-ADP7L	44	1	0.600642	0.226428
HNSCC-186-TP-NB-SM-AXGDN-SM-ADP7L	45	1	0.555916	0.25016
HNSCC-186-TP-NB-SM-AXGDN-SM-ADP7L	46	1	0.605097	0.236195
HNSCC-186-TP-NB-SM-AXGDN-SM-ADP7L	47	1	0.523297	0.228238
HNSCC-186-TP-NB-SM-AXGDN-SM-ADP7L	48	40	0.107199	0.0124398
HNSCC-186-TP-NB-SM-AXGDN-SM-ADP7L	49	1	0.387261	0.179561
HNSCC-186-TP-NB-SM-AXGDN-SM-ADP7L	50	1	0.610212	0.284288
HNSCC-186-TP-NB-SM-AXGDN-SM-ADP7L	51	1	0.453247	0.202582
HNSCC-186-TP-NB-SM-AXGDN-SM-ADP7L	52	1	0.311513	0.0965571
HNSCC-186-TP-NB-SM-AXGDN-SM-ADP7L	53	1	0.396236	0.0965625
HNSCC-186-TP-NB-SM-AXGDN-SM-ADP7L	54	1	0.450751	0.175596
HNSCC-186-TP-NB-SM-AXGDN-SM-ADP7L	55	1	0.464638	0.209929
HNSCC-215-TP-NB-SM-CK9VX-SM-AV34O	1	82	0.975849	0.0258441
HNSCC-215-TP-NB-SM-CK9VX-SM-AV34O	2	52	0.0987435	0.015126
HNSCC-238-TP-NB-SM-AXGF5-SM-ADP7O	1	24	0.114146	0.0173529
HNSCC-238-TP-NB-SM-AXGF5-SM-ADP7O	2	1	0.483716	0.222153
HNSCC-238-TP-NB-SM-AXGF5-SM-ADP7O	3	1	0.476206	0.195967
HNSCC-238-TP-NB-SM-AXGF5-SM-ADP7O	4	1	0.728712	0.134319
HNSCC-238-TP-NB-SM-AXGF5-SM-ADP7O	5	1	0.741614	0.125464
HNSCC-238-TP-NB-SM-AXGF5-SM-ADP7O	6	1	0.730588	0.0887988
HNSCC-238-TP-NB-SM-AXGF5-SM-ADP7O	7	7	0.574041	0.0367954
HNSCC-238-TP-NB-SM-AXGF5-SM-ADP7O	8	1	0.56073	0.198145
HNSCC-238-TP-NB-SM-AXGF5-SM-ADP7O	9	1	0.679133	0.167061
HNSCC-238-TP-NB-SM-AXGF5-SM-ADP7O	10	1	0.637331	0.205224
HNSCC-238-TP-NB-SM-AXGF5-SM-ADP7O	11	1	0.604554	0.22441
HNSCC-238-TP-NB-SM-AXGF5-SM-ADP7O	12	4	0.569234	0.153084
HNSCC-238-TP-NB-SM-AXGF5-SM-ADP7O	13	15	0.980923	0.0203576
HNSCC-238-TP-NB-SM-AXGF5-SM-ADP7O	14	1	0.711843	0.17872
HNSCC-238-TP-NB-SM-AXGF5-SM-ADP7O	15	1	0.698698	0.17574
HNSCC-238-TP-NB-SM-AXGF5-SM-ADP7O	16	1	0.63595	0.223923
HNSCC-238-TP-NB-SM-AXGF5-SM-ADP7O	17	1	0.606953	0.26349
HNSCC-238-TP-NB-SM-AXGF5-SM-ADP7O	18	1	0.599294	0.262449
HNSCC-238-TP-NB-SM-AXGF5-SM-ADP7O	19	1	0.546003	0.235779
HNSCC-239-TP-NB-SM-AXGCS-SM-ADP7K	1	17	0.0804554	0.0137397
HNSCC-239-TP-NB-SM-AXGCS-SM-ADP7K	2	1	0.278941	0.157251
HNSCC-239-TP-NB-SM-AXGCS-SM-ADP7K	3	1	0.278941	0.157251
HNSCC-239-TP-NB-SM-AXGCS-SM-ADP7K	4	1	0.284732	0.125178
HNSCC-239-TP-NB-SM-AXGCS-SM-ADP7K	5	1	0.325477	0.187024
HNSCC-239-TP-NB-SM-AXGCS-SM-ADP7K	6	1	0.360289	0.18588
HNSCC-239-TP-NB-SM-AXGCS-SM-ADP7K	7	1	0.380472	0.186527
HNSCC-239-TP-NB-SM-AXGCS-SM-ADP7K	8	1	0.466764	0.21462
HNSCC-239-TP-NB-SM-AXGCS-SM-ADP7K	9	1	0.440213	0.221851
HNSCC-239-TP-NB-SM-AXGCS-SM-ADP7K	10	1	0.524595	0.221995
HNSCC-239-TP-NB-SM-AXGCS-SM-ADP7K	11	1	0.43341	0.180461
HNSCC-239-TP-NB-SM-AXGCS-SM-ADP7K	12	1	0.858832	0.104843
HNSCC-239-TP-NB-SM-AXGCS-SM-ADP7K	13	1	0.911939	0.0765294
HNSCC-239-TP-NB-SM-AXGCS-SM-ADP7K	14	1	0.822132	0.104278
HNSCC-239-TP-NB-SM-AXGCS-SM-ADP7K	15	1	0.814053	0.0911603
HNSCC-239-TP-NB-SM-AXGCS-SM-ADP7K	16	1	0.79614	0.124844
HNSCC-239-TP-NB-SM-AXGCS-SM-ADP7K	17	1	0.82842	0.115684
HNSCC-239-TP-NB-SM-AXGCS-SM-ADP7K	18	1	0.709843	0.228607
HNSCC-239-TP-NB-SM-AXGCS-SM-ADP7K	19	1	0.67445	0.213229
HNSCC-239-TP-NB-SM-AXGCS-SM-ADP7K	20	1	0.665326	0.22191
HNSCC-239-TP-NB-SM-AXGCS-SM-ADP7K	21	1	0.696751	0.190146
HNSCC-239-TP-NB-SM-AXGCS-SM-ADP7K	22	1	0.649218	0.223182
HNSCC-239-TP-NB-SM-AXGCS-SM-ADP7K	23	1	0.518597	0.180961
HNSCC-239-TP-NB-SM-AXGCS-SM-ADP7K	24	1	0.662356	0.188671
HNSCC-239-TP-NB-SM-AXGCS-SM-ADP7K	25	3	0.682537	0.0645556
HNSCC-239-TP-NB-SM-AXGCS-SM-ADP7K	26	1	0.720461	0.107754
HNSCC-239-TP-NB-SM-AXGCS-SM-ADP7K	27	1	0.744991	0.116474
HNSCC-239-TP-NB-SM-AXGCS-SM-ADP7K	28	1	0.716702	0.130665
HNSCC-239-TP-NB-SM-AXGCS-SM-ADP7K	29	1	0.777897	0.117116
HNSCC-239-TP-NB-SM-AXGCS-SM-ADP7K	30	1	0.749862	0.140643
HNSCC-239-TP-NB-SM-AXGCS-SM-ADP7K	31	1	0.751741	0.145749
HNSCC-239-TP-NB-SM-AXGCS-SM-ADP7K	32	2	0.593823	0.0620701
HNSCC-239-TP-NB-SM-AXGCS-SM-ADP7K	33	1	0.659114	0.150612
HNSCC-239-TP-NB-SM-AXGCS-SM-ADP7K	34	1	0.655229	0.14751
HNSCC-239-TP-NB-SM-AXGCS-SM-ADP7K	35	1	0.574339	0.17896
HNSCC-239-TP-NB-SM-AXGCS-SM-ADP7K	36	1	0.725839	0.159473
HNSCC-239-TP-NB-SM-AXGCS-SM-ADP7K	37	1	0.564323	0.189391
HNSCC-239-TP-NB-SM-AXGCS-SM-ADP7K	38	1	0.754325	0.155025
HNSCC-239-TP-NB-SM-AXGCS-SM-ADP7K	39	1	0.711133	0.198432
HNSCC-239-TP-NB-SM-AXGCS-SM-ADP7K	40	1	0.677117	0.184911
HNSCC-239-TP-NB-SM-AXGCS-SM-ADP7K	41	1	0.590675	0.21287
HNSCC-239-TP-NB-SM-AXGCS-SM-ADP7K	42	1	0.668983	0.216249
HNSCC-239-TP-NB-SM-AXGCS-SM-ADP7K	43	1	0.688102	0.202241
HNSCC-239-TP-NB-SM-AXGCS-SM-ADP7K	44	1	0.68409	0.188005
HNSCC-239-TP-NB-SM-AXGCS-SM-ADP7K	45	1	0.68206	0.208828
HNSCC-239-TP-NB-SM-AXGCS-SM-ADP7K	46	1	0.664668	0.221557
HNSCC-239-TP-NB-SM-AXGCS-SM-ADP7K	47	1	0.649992	0.206309
HNSCC-239-TP-NB-SM-AXGCS-SM-ADP7K	48	1	0.682758	0.22197
HNSCC-239-TP-NB-SM-AXGCS-SM-ADP7K	49	1	0.553622	0.226126
HNSCC-239-TP-NB-SM-AXGCS-SM-ADP7K	50	1	0.691338	0.219918
HNSCC-239-TP-NB-SM-AXGCS-SM-ADP7K	51	1	0.594348	0.235882
HNSCC-239-TP-NB-SM-AXGCS-SM-ADP7K	52	1	0.537551	0.242044
HNSCC-239-TP-NB-SM-AXGCS-SM-ADP7K	53	1	0.524595	0.221995
HNSCC-239-TP-NB-SM-AXGCS-SM-ADP7K	54	1	0.461512	0.206051
HNSCC-239-TP-NB-SM-AXGCS-SM-ADP7K	55	1	0.484577	0.245699
HNSCC-239-TP-NB-SM-AXGCS-SM-ADP7K	56	1	0.540615	0.283019
HNSCC-243-TP-NB-SM-CLFNS-SM-AV34T	1	12	0.0778848	0.0193518
HNSCC-243-TP-NB-SM-CLFNS-SM-AV34T	2	1	0.223749	0.119341
HNSCC-243-TP-NB-SM-CLFNS-SM-AV34T	3	1	0.21039	0.112803
HNSCC-243-TP-NB-SM-CLFNS-SM-AV34T	4	1	0.228048	0.094728
HNSCC-243-TP-NB-SM-CLFNS-SM-AV34T	5	1	0.235594	0.0990926
HNSCC-243-TP-NB-SM-CLFNS-SM-AV34T	6	1	0.255027	0.109404
HNSCC-243-TP-NB-SM-CLFNS-SM-AV34T	7	1	0.25581	0.151158
HNSCC-243-TP-NB-SM-CLFNS-SM-AV34T	8	1	0.256534	0.13531
HNSCC-243-TP-NB-SM-CLFNS-SM-AV34T	9	1	0.352075	0.0712322
HNSCC-243-TP-NB-SM-CLFNS-SM-AV34T	10	1	0.30316	0.133932
HNSCC-243-TP-NB-SM-CLFNS-SM-AV34T	11	1	0.33548	0.151283
HNSCC-243-TP-NB-SM-CLFNS-SM-AV34T	12	1	0.289783	0.135259
HNSCC-243-TP-NB-SM-CLFNS-SM-AV34T	13	1	0.317071	0.139348
HNSCC-243-TP-NB-SM-CLFNS-SM-AV34T	14	1	0.33277	0.150193
HNSCC-243-TP-NB-SM-CLFNS-SM-AV34T	15	1	0.35057	0.173019
HNSCC-243-TP-NB-SM-CLFNS-SM-AV34T	16	1	0.47195	0.197628
HNSCC-243-TP-NB-SM-CLFNS-SM-AV34T	17	1	0.489118	0.178817
HNSCC-243-TP-NB-SM-CLFNS-SM-AV34T	18	1	0.403954	0.15247
HNSCC-243-TP-NB-SM-CLFNS-SM-AV34T	19	1	0.415967	0.156278
HNSCC-243-TP-NB-SM-CLFNS-SM-AV34T	20	1	0.399027	0.150903
HNSCC-243-TP-NB-SM-CLFNS-SM-AV34T	21	1	0.408615	0.179528
HNSCC-243-TP-NB-SM-CLFNS-SM-AV34T	22	1	0.411943	0.192038
HNSCC-243-TP-NB-SM-CLFNS-SM-AV34T	23	1	0.481689	0.209681
HNSCC-243-TP-NB-SM-CLFNS-SM-AV34T	24	1	0.564987	0.245054
HNSCC-243-TP-NB-SM-CLFNS-SM-AV34T	25	1	0.56267	0.110669
HNSCC-243-TP-NB-SM-CLFNS-SM-AV34T	26	1	0.612538	0.177903
HNSCC-243-TP-NB-SM-CLFNS-SM-AV34T	27	1	0.613221	0.110814
HNSCC-243-TP-NB-SM-CLFNS-SM-AV34T	28	1	0.576716	0.132035
HNSCC-243-TP-NB-SM-CLFNS-SM-AV34T	29	1	0.59968	0.126941
HNSCC-243-TP-NB-SM-CLFNS-SM-AV34T	30	1	0.626092	0.17831
HNSCC-243-TP-NB-SM-CLFNS-SM-AV34T	31	1	0.564997	0.184279
HNSCC-243-TP-NB-SM-CLFNS-SM-AV34T	32	1	0.555348	0.204803
HNSCC-243-TP-NB-SM-CLFNS-SM-AV34T	33	1	0.568052	0.221992
HNSCC-243-TP-NB-SM-CLFNS-SM-AV34T	34	1	0.616717	0.230617
HNSCC-243-TP-NB-SM-CLFNS-SM-AV34T	35	1	0.563168	0.231573
HNSCC-243-TP-NB-SM-CLFNS-SM-AV34T	36	1	0.577616	0.230164
HNSCC-243-TP-NB-SM-CLFNS-SM-AV34T	37	1	0.634277	0.209967
HNSCC-243-TP-NB-SM-CLFNS-SM-AV34T	38	2	0.97179	0.0295473
HNSCC-243-TP-NB-SM-CLFNS-SM-AV34T	39	1	0.846505	0.10079
HNSCC-243-TP-NB-SM-CLFNS-SM-AV34T	40	1	0.824951	0.130026
HNSCC-243-TP-NB-SM-CLFNS-SM-AV34T	41	1	0.818394	0.124689
HNSCC-243-TP-NB-SM-CLFNS-SM-AV34T	42	1	0.808455	0.129284
HNSCC-243-TP-NB-SM-CLFNS-SM-AV34T	43	1	0.718346	0.23901
HNSCC-243-TP-NB-SM-CLFNS-SM-AV34T	44	1	0.728796	0.19206
HNSCC-243-TP-NB-SM-CLFNS-SM-AV34T	45	1	0.728117	0.131363
HNSCC-243-TP-NB-SM-CLFNS-SM-AV34T	46	1	0.688067	0.119745
HNSCC-243-TP-NB-SM-CLFNS-SM-AV34T	47	1	0.685887	0.100721
HNSCC-243-TP-NB-SM-CLFNS-SM-AV34T	48	1	0.736564	0.100982
HNSCC-243-TP-NB-SM-CLFNS-SM-AV34T	49	1	0.722142	0.102646
HNSCC-243-TP-NB-SM-CLFNS-SM-AV34T	50	1	0.730111	0.127488
HNSCC-243-TP-NB-SM-CLFNS-SM-AV34T	51	1	0.812253	0.104595
HNSCC-243-TP-NB-SM-CLFNS-SM-AV34T	52	1	0.797712	0.0945862
HNSCC-243-TP-NB-SM-CLFNS-SM-AV34T	53	1	0.832035	0.110719
HNSCC-243-TP-NB-SM-CLFNS-SM-AV34T	54	1	0.765028	0.137424
HNSCC-243-TP-NB-SM-CLFNS-SM-AV34T	55	1	0.75442	0.111943
HNSCC-243-TP-NB-SM-CLFNS-SM-AV34T	56	1	0.76663	0.133618
HNSCC-243-TP-NB-SM-CLFNS-SM-AV34T	57	1	0.680043	0.172767
HNSCC-243-TP-NB-SM-CLFNS-SM-AV34T	58	1	0.630307	0.223725
HNSCC-243-TP-NB-SM-CLFNS-SM-AV34T	59	1	0.664765	0.219238
HNSCC-243-TP-NB-SM-CLFNS-SM-AV34T	60	1	0.56759	0.23494
HNSCC-243-TP-NB-SM-CLFNS-SM-AV34T	61	1	0.583774	0.286388
HNSCC-258-TP-NB-SM-AXGAI-SM-ADP7G	1	19	0.156047	0.0280006
HNSCC-258-TP-NB-SM-AXGAI-SM-ADP7G	2	541	0.999518	0.00223257
HNSCC-266-TP-NB-SM-CK9YG-SM-AV34S	1	31	0.955079	0.0388282
HNSCC-266-TP-NB-SM-CK9YG-SM-AV34S	2	1	0.622259	0.147161
HNSCC-266-TP-NB-SM-CK9YG-SM-AV34S	3	1	0.601661	0.208605
HNSCC-266-TP-NB-SM-CK9YG-SM-AV34S	4	7	0.255051	0.0518469
HNSCC-266-TP-NB-SM-CK9YG-SM-AV34S	5	3	0.464961	0.0995847
HNSCC-266-TP-NB-SM-CK9YG-SM-AV34S	6	1	0.534723	0.211488
HNSCC-266-TP-NB-SM-CK9YG-SM-AV34S	7	1	0.48044	0.224414
HNSCC-266-TP-NB-SM-CK9YG-SM-AV34S	8	1	0.532107	0.215103
HNSCC-266-TP-NB-SM-CK9YG-SM-AV34S	9	1	0.499143	0.239957
HNSCC-287-TP-NB-SM-AXGEI-SM-ADP7M	1	448	0.995094	0.00816824
HNSCC-287-TP-NB-SM-AXGEI-SM-ADP7M	2	15	0.129518	0.032301
HNSCC-296-TP-NB-SM-CLFOB-SM-AV34U	1	555	0.746517	0.0173164
HNSCC-305-TP-NB-SM-CK9XQ-SM-AV34Q	1	1	0.536503	0.218948
HNSCC-305-TP-NB-SM-CK9XQ-SM-AV34Q	2	1	0.551164	0.218062
HNSCC-305-TP-NB-SM-CK9XQ-SM-AV34Q	3	1	0.537142	0.20905
HNSCC-305-TP-NB-SM-CK9XQ-SM-AV34Q	4	1	0.529302	0.207589
HNSCC-305-TP-NB-SM-CK9XQ-SM-AV34Q	5	1	0.530185	0.221396
HNSCC-305-TP-NB-SM-CK9XQ-SM-AV34Q	6	1	0.559165	0.22435
HNSCC-305-TP-NB-SM-CK9XQ-SM-AV34Q	7	1	0.599248	0.223475
HNSCC-305-TP-NB-SM-CK9XQ-SM-AV34Q	8	1	0.602165	0.21866
HNSCC-305-TP-NB-SM-CK9XQ-SM-AV34Q	9	1	0.610942	0.224812
HNSCC-305-TP-NB-SM-CK9XQ-SM-AV34Q	10	1	0.617728	0.22173
HNSCC-305-TP-NB-SM-CK9XQ-SM-AV34Q	11	1	0.585249	0.218229
HNSCC-305-TP-NB-SM-CK9XQ-SM-AV34Q	12	1	0.579293	0.220778
HNSCC-305-TP-NB-SM-CK9XQ-SM-AV34Q	13	1	0.562167	0.200048
HNSCC-305-TP-NB-SM-CK9XQ-SM-AV34Q	14	1	0.636372	0.218336
HNSCC-305-TP-NB-SM-CK9XQ-SM-AV34Q	15	1	0.56273	0.200741
HNSCC-305-TP-NB-SM-CK9XQ-SM-AV34Q	16	1	0.603405	0.229572
HNSCC-305-TP-NB-SM-CK9XQ-SM-AV34Q	17	1	0.632671	0.222542
HNSCC-305-TP-NB-SM-CK9XQ-SM-AV34Q	18	1	0.639694	0.207046
HNSCC-305-TP-NB-SM-CK9XQ-SM-AV34Q	19	1	0.669265	0.189225
HNSCC-305-TP-NB-SM-CK9XQ-SM-AV34Q	20	1	0.688216	0.213757
HNSCC-305-TP-NB-SM-CK9XQ-SM-AV34Q	21	1	0.684151	0.211616
HNSCC-305-TP-NB-SM-CK9XQ-SM-AV34Q	22	1	0.657417	0.217633
HNSCC-305-TP-NB-SM-CK9XQ-SM-AV34Q	23	1	0.733968	0.178085
HNSCC-305-TP-NB-SM-CK9XQ-SM-AV34Q	24	1	0.696812	0.200943
HNSCC-305-TP-NB-SM-CK9XQ-SM-AV34Q	25	1	0.703442	0.206957
HNSCC-305-TP-NB-SM-CK9XQ-SM-AV34Q	26	1	0.706114	0.189686
HNSCC-305-TP-NB-SM-CK9XQ-SM-AV34Q	27	1	0.685751	0.207371
HNSCC-305-TP-NB-SM-CK9XQ-SM-AV34Q	28	1	0.695188	0.215932
HNSCC-305-TP-NB-SM-CK9XQ-SM-AV34Q	29	1	0.704856	0.208228
HNSCC-305-TP-NB-SM-CK9XQ-SM-AV34Q	30	1	0.709877	0.213426
HNSCC-305-TP-NB-SM-CK9XQ-SM-AV34Q	31	1	0.706338	0.21048
HNSCC-305-TP-NB-SM-CK9XQ-SM-AV34Q	32	1	0.727839	0.217204
HNSCC-305-TP-NB-SM-CK9XQ-SM-AV34Q	33	1	0.721394	0.216667
HNSCC-305-TP-NB-SM-CK9XQ-SM-AV34Q	34	7	0.936283	0.0488094
HNSCC-305-TP-NB-SM-CK9XQ-SM-AV34Q	35	1	0.726612	0.215814
HNSCC-305-TP-NB-SM-CK9XQ-SM-AV34Q	36	1	0.723164	0.216038
HNSCC-305-TP-NB-SM-CK9XQ-SM-AV34Q	37	1	0.725114	0.216622
HNSCC-305-TP-NB-SM-CK9XQ-SM-AV34Q	38	1	0.724015	0.215271
HNSCC-305-TP-NB-SM-CK9XQ-SM-AV34Q	39	1	0.712415	0.213097
HNSCC-305-TP-NB-SM-CK9XQ-SM-AV34Q	40	1	0.707096	0.211054
HNSCC-305-TP-NB-SM-CK9XQ-SM-AV34Q	41	1	0.717964	0.20867
HNSCC-305-TP-NB-SM-CK9XQ-SM-AV34Q	42	1	0.701902	0.2073
HNSCC-305-TP-NB-SM-CK9XQ-SM-AV34Q	43	1	0.700331	0.21174
HNSCC-305-TP-NB-SM-CK9XQ-SM-AV34Q	44	1	0.702011	0.203949
HNSCC-305-TP-NB-SM-CK9XQ-SM-AV34Q	45	1	0.706687	0.191983
HNSCC-305-TP-NB-SM-CK9XQ-SM-AV34Q	46	1	0.684042	0.20783
HNSCC-305-TP-NB-SM-CK9XQ-SM-AV34Q	47	1	0.692541	0.21167
HNSCC-305-TP-NB-SM-CK9XQ-SM-AV34Q	48	1	0.674389	0.202977
HNSCC-305-TP-NB-SM-CK9XQ-SM-AV34Q	49	1	0.664598	0.208762
HNSCC-305-TP-NB-SM-CK9XQ-SM-AV34Q	50	1	0.620078	0.218135
HNSCC-305-TP-NB-SM-CK9XQ-SM-AV34Q	51	1	0.661189	0.191368
HNSCC-305-TP-NB-SM-CK9XQ-SM-AV34Q	52	1	0.73627	0.158939
HNSCC-305-TP-NB-SM-CK9XQ-SM-AV34Q	53	1	0.727428	0.175886
HNSCC-305-TP-NB-SM-CK9XQ-SM-AV34Q	54	1	0.730478	0.179771
HNSCC-305-TP-NB-SM-CK9XQ-SM-AV34Q	55	1	0.744763	0.141024
HNSCC-305-TP-NB-SM-CK9XQ-SM-AV34Q	56	1	0.766729	0.131452
HNSCC-305-TP-NB-SM-CK9XQ-SM-AV34Q	57	1	0.772502	0.116564
HNSCC-305-TP-NB-SM-CK9XQ-SM-AV34Q	58	1	0.679333	0.213527
HNSCC-305-TP-NB-SM-CK9XQ-SM-AV34Q	59	1	0.691247	0.18446
HNSCC-305-TP-NB-SM-CK9XQ-SM-AV34Q	60	1	0.691298	0.191516
HNSCC-305-TP-NB-SM-CK9XQ-SM-AV34Q	61	1	0.701006	0.159928
HNSCC-305-TP-NB-SM-CK9XQ-SM-AV34Q	62	1	0.713154	0.180183
HNSCC-305-TP-NB-SM-CK9XQ-SM-AV34Q	63	1	0.693928	0.143238
HNSCC-305-TP-NB-SM-CK9XQ-SM-AV34Q	64	1	0.642549	0.148913
HNSCC-305-TP-NB-SM-CK9XQ-SM-AV34Q	65	2	0.685369	0.0948419
HNSCC-305-TP-NB-SM-CK9XQ-SM-AV34Q	66	1	0.707539	0.142687
HNSCC-305-TP-NB-SM-CK9XQ-SM-AV34Q	67	1	0.698102	0.148075
HNSCC-305-TP-NB-SM-CK9XQ-SM-AV34Q	68	1	0.741133	0.137397
HNSCC-305-TP-NB-SM-CK9XQ-SM-AV34Q	69	1	0.699656	0.163078
HNSCC-305-TP-NB-SM-CK9XQ-SM-AV34Q	70	1	0.692634	0.178584
HNSCC-305-TP-NB-SM-CK9XQ-SM-AV34Q	71	1	0.683132	0.18188
HNSCC-305-TP-NB-SM-CK9XQ-SM-AV34Q	72	1	0.661135	0.185191
HNSCC-305-TP-NB-SM-CK9XQ-SM-AV34Q	73	1	0.679163	0.18953
HNSCC-305-TP-NB-SM-CK9XQ-SM-AV34Q	74	1	0.663231	0.183289
HNSCC-305-TP-NB-SM-CK9XQ-SM-AV34Q	75	1	0.65697	0.160158
HNSCC-305-TP-NB-SM-CK9XQ-SM-AV34Q	76	1	0.674308	0.18069
HNSCC-305-TP-NB-SM-CK9XQ-SM-AV34Q	77	1	0.695737	0.170375
HNSCC-305-TP-NB-SM-CK9XQ-SM-AV34Q	78	1	0.700914	0.183104
HNSCC-305-TP-NB-SM-CK9XQ-SM-AV34Q	79	1	0.681072	0.188526
HNSCC-305-TP-NB-SM-CK9XQ-SM-AV34Q	80	1	0.591602	0.183722
HNSCC-305-TP-NB-SM-CK9XQ-SM-AV34Q	81	1	0.653741	0.218296
HNSCC-305-TP-NB-SM-CK9XQ-SM-AV34Q	82	1	0.608546	0.223366
HNSCC-305-TP-NB-SM-CK9XQ-SM-AV34Q	83	1	0.635615	0.222078
HNSCC-305-TP-NB-SM-CK9XQ-SM-AV34Q	84	1	0.625848	0.263422
HNSCC-305-TP-NB-SM-CK9XQ-SM-AV34Q	85	1	0.623238	0.221549
HNSCC-305-TP-NB-SM-CK9XQ-SM-AV34Q	86	1	0.61209	0.221821
HNSCC-305-TP-NB-SM-CK9XQ-SM-AV34Q	87	1	0.572524	0.211216
HNSCC-305-TP-NB-SM-CK9XQ-SM-AV34Q	88	1	0.607685	0.225002
HNSCC-305-TP-NB-SM-CK9XQ-SM-AV34Q	89	1	0.605696	0.254451
HNSCC-305-TP-NB-SM-CK9XQ-SM-AV34Q	90	1	0.596483	0.255892
HNSCC-305-TP-NB-SM-CK9XQ-SM-AV34Q	91	1	0.60831	0.25478
HNSCC-305-TP-NB-SM-CK9XQ-SM-AV34Q	92	1	0.592647	0.245896
HNSCC-305-TP-NB-SM-CK9XQ-SM-AV34Q	93	1	0.560055	0.248175
HNSCC-305-TP-NB-SM-CK9XQ-SM-AV34Q	94	1	0.588312	0.255469
HNSCC-305-TP-NB-SM-CK9XQ-SM-AV34Q	95	1	0.542868	0.230387
HNSCC-305-TP-NB-SM-CK9XQ-SM-AV34Q	96	35	0.0986641	0.0139085
HNSCC-305-TP-NB-SM-CK9XQ-SM-AV34Q	97	1	0.292773	0.141991
HNSCC-305-TP-NB-SM-CK9XQ-SM-AV34Q	98	1	0.355825	0.147618
HNSCC-305-TP-NB-SM-CK9XQ-SM-AV34Q	99	1	0.373124	0.161763
HNSCC-305-TP-NB-SM-CK9XQ-SM-AV34Q	100	1	0.393811	0.19941
HNSCC-305-TP-NB-SM-CK9XQ-SM-AV34Q	101	1	0.443206	0.185726
HNSCC-305-TP-NB-SM-CK9XQ-SM-AV34Q	102	1	0.421042	0.170227
HNSCC-305-TP-NB-SM-CK9XQ-SM-AV34Q	103	1	0.448115	0.17435
HNSCC-305-TP-NB-SM-CK9XQ-SM-AV34Q	104	1	0.415082	0.206338
HNSCC-305-TP-NB-SM-CK9XQ-SM-AV34Q	105	1	0.37908	0.177183
HNSCC-305-TP-NB-SM-CK9XQ-SM-AV34Q	106	1	0.4339	0.211823
HNSCC-305-TP-NB-SM-CK9XQ-SM-AV34Q	107	1	0.450169	0.205056
HNSCC-305-TP-NB-SM-CK9XQ-SM-AV34Q	108	1	0.413219	0.213532
HNSCC-305-TP-NB-SM-CK9XQ-SM-AV34Q	109	1	0.471082	0.227419
HNSCC-305-TP-NB-SM-CK9XQ-SM-AV34Q	110	1	0.47052	0.230953
HNSCC-305-TP-NB-SM-CK9XQ-SM-AV34Q	111	1	0.493091	0.238323
HNSCC-305-TP-NB-SM-CK9XQ-SM-AV34Q	112	1	0.50679	0.247375
HNSCC-306-TP-NB-SM-CK9Y6-SM-AV34R	1	40	0.0251038	0.00524033
HNSCC-306-TP-NB-SM-CK9Y6-SM-AV34R	2	1	0.352753	0.239701
HNSCC-306-TP-NB-SM-CK9Y6-SM-AV34R	3	1	0.327248	0.206564
HNSCC-306-TP-NB-SM-CK9Y6-SM-AV34R	4	1	0.37677	0.239835
HNSCC-306-TP-NB-SM-CK9Y6-SM-AV34R	5	1	0.338012	0.200786
HNSCC-306-TP-NB-SM-CK9Y6-SM-AV34R	6	1	0.420441	0.2475
HNSCC-306-TP-NB-SM-CK9Y6-SM-AV34R	7	1	0.423882	0.254158
HNSCC-306-TP-NB-SM-CK9Y6-SM-AV34R	8	1	0.971685	0.0311898
HNSCC-306-TP-NB-SM-CK9Y6-SM-AV34R	9	1	0.69289	0.227947
HNSCC-306-TP-NB-SM-CK9Y6-SM-AV34R	10	1	0.630928	0.282324
HNSCC-306-TP-NB-SM-CK9Y6-SM-AV34R	11	1	0.567137	0.310565
HNSCC-306-TP-NB-SM-CK9Y6-SM-AV34R	12	1	0.608872	0.308194
HNSCC-306-TP-NB-SM-CK9Y6-SM-AV34R	13	1	0.598811	0.289394
HNSCC-306-TP-NB-SM-CK9Y6-SM-AV34R	14	1	0.580376	0.291765
HNSCC-306-TP-NB-SM-CK9Y6-SM-AV34R	15	1	0.620756	0.211533
HNSCC-306-TP-NB-SM-CK9Y6-SM-AV34R	16	1	0.568651	0.228187
HNSCC-306-TP-NB-SM-CK9Y6-SM-AV34R	17	1	0.458141	0.195841
HNSCC-306-TP-NB-SM-CK9Y6-SM-AV34R	18	1	0.598541	0.185036
HNSCC-306-TP-NB-SM-CK9Y6-SM-AV34R	19	1	0.627455	0.194437
HNSCC-306-TP-NB-SM-CK9Y6-SM-AV34R	20	1	0.628666	0.194367
HNSCC-306-TP-NB-SM-CK9Y6-SM-AV34R	21	1	0.65589	0.205415
HNSCC-306-TP-NB-SM-CK9Y6-SM-AV34R	22	1	0.694158	0.186984
HNSCC-306-TP-NB-SM-CK9Y6-SM-AV34R	23	1	0.738777	0.13537
HNSCC-306-TP-NB-SM-CK9Y6-SM-AV34R	24	1	0.735158	0.13782
HNSCC-306-TP-NB-SM-CK9Y6-SM-AV34R	25	1	0.678774	0.147896
HNSCC-306-TP-NB-SM-CK9Y6-SM-AV34R	26	1	0.696847	0.171795
HNSCC-306-TP-NB-SM-CK9Y6-SM-AV34R	27	1	0.706453	0.157272
HNSCC-306-TP-NB-SM-CK9Y6-SM-AV34R	28	1	0.698488	0.171181
HNSCC-306-TP-NB-SM-CK9Y6-SM-AV34R	29	1	0.70265	0.148764
HNSCC-306-TP-NB-SM-CK9Y6-SM-AV34R	30	1	0.710151	0.168716
HNSCC-306-TP-NB-SM-CK9Y6-SM-AV34R	31	1	0.710331	0.173535
HNSCC-306-TP-NB-SM-CK9Y6-SM-AV34R	32	1	0.70334	0.184698
HNSCC-306-TP-NB-SM-CK9Y6-SM-AV34R	33	1	0.735762	0.167351
HNSCC-306-TP-NB-SM-CK9Y6-SM-AV34R	34	1	0.678129	0.191659
HNSCC-306-TP-NB-SM-CK9Y6-SM-AV34R	35	1	0.664129	0.195542
HNSCC-306-TP-NB-SM-CK9Y6-SM-AV34R	36	1	0.675952	0.20097
HNSCC-306-TP-NB-SM-CK9Y6-SM-AV34R	37	1	0.638222	0.206031
HNSCC-306-TP-NB-SM-CK9Y6-SM-AV34R	38	1	0.600239	0.224288
HNSCC-306-TP-NB-SM-CK9Y6-SM-AV34R	39	1	0.570845	0.220242
HNSCC-306-TP-NB-SM-CK9Y6-SM-AV34R	40	1	0.605422	0.22618
HNSCC-306-TP-NB-SM-CK9Y6-SM-AV34R	41	1	0.611733	0.229146
HNSCC-306-TP-NB-SM-CK9Y6-SM-AV34R	42	1	0.587875	0.234902
HNSCC-306-TP-NB-SM-CK9Y6-SM-AV34R	43	1	0.48443	0.200361
HNSCC-306-TP-NB-SM-CK9Y6-SM-AV34R	44	1	0.53348	0.238446
HNSCC-306-TP-NB-SM-CK9Y6-SM-AV34R	45	1	0.583947	0.250191
HNSCC-306-TP-NB-SM-CK9Y6-SM-AV34R	46	1	0.543826	0.251485
HNSCC-306-TP-NB-SM-CK9Y6-SM-AV34R	47	1	0.51489	0.260851
HNSCC-306-TP-NB-SM-CK9Y6-SM-AV34R	48	1	0.503263	0.253972
HNSCC-306-TP-NB-SM-CK9Y6-SM-AV34R	49	1	0.547185	0.263144
HNSCC-306-TP-NB-SM-CK9Y6-SM-AV34R	50	1	0.505726	0.264643
HNSCC-306-TP-NB-SM-CK9Y6-SM-AV34R	51	1	0.579817	0.289788
HNSCC-306-TP-NB-SM-CK9Y6-SM-AV34R	52	1	0.531212	0.2844
HNSCC-306-TP-NB-SM-CK9Y6-SM-AV34R	53	1	0.53005	0.284368
HNSCC-306-TP-NB-SM-CK9Y6-SM-AV34R	54	1	0.510326	0.280602
HNSCC-306-TP-NB-SM-CK9Y6-SM-AV34R	55	1	0.444847	0.270305
HNSCC-306-TP-NB-SM-CK9Y6-SM-AV34R	56	1	0.523541	0.274185
HNSCC-306-TP-NB-SM-CK9Y6-SM-AV34R	57	1	0.512309	0.277358
HNSCC-306-TP-NB-SM-CK9Y6-SM-AV34R	58	1	0.468546	0.269375
HNSCC-306-TP-NB-SM-CK9Y6-SM-AV34R	59	1	0.50835	0.279811
HNSCC-323-TP-NB-SM-CK9WS-SM-AV34N	1	295	0.997178	0.00590052
JB112852_T_N	1	20	0.975347	0.0250218
JB112852_T_N	2	77	0.104002	0.0118434
JB112852_T_N	3	1	0.605465	0.257069
JB112852_T_N	4	6	0.440765	0.129057
JB112852_T_N	5	1	0.590389	0.202836
JB112852_T_N	6	1	0.596701	0.222916
JB112852_T_N	7	19	0.299555	0.0787792
JB112852_T_N	8	1	0.602911	0.23896
KA3947_T_N	1	400	0.999182	0.00295463
LO3793_T_N	1	95	0.983772	0.0193104
LO5004_T_N	1	61	0.604328	0.0347547
LSD0167_T_N	1	600	0.996363	0.00671584
LSD2057_T_N	1	241	0.996871	0.00624975
LSD3484_T_N	1	759	0.999862	0.00117994
LSD4744_T_N	1	1651	1	4.63136e-07
LSD6819_T_N	1	319	0.999718	0.00170042
LUAD-BS-08-013532-TP-NT-SM-9J2Y1-SM-9J2Y2	1	271	0.999636	0.0019365
LUAD-BS-10-J11656-TP-NT-SM-9J2Y7-SM-9J2Y8	1	334	0.999185	0.00294264
LUAD-BS-10-R22401-TP-NB-SM-9J2XK-SM-9HBZR	1	42	0.0917711	0.00961315
LUAD-BS-10-R22401-TP-NB-SM-9J2XK-SM-9HBZR	2	154	0.783937	0.0196499
LUAD-BS-11-F1305-TP-NT-SM-9J2XG-SM-9J2XH	1	1	0.612905	0.212163
LUAD-BS-11-F1305-TP-NT-SM-9J2XG-SM-9J2XH	2	1	0.587542	0.229723
LUAD-BS-11-F1305-TP-NT-SM-9J2XG-SM-9J2XH	3	1	0.603778	0.23238
LUAD-BS-11-F1305-TP-NT-SM-9J2XG-SM-9J2XH	4	1	0.613884	0.204441
LUAD-BS-11-F1305-TP-NT-SM-9J2XG-SM-9J2XH	5	1	0.615118	0.229109
LUAD-BS-11-F1305-TP-NT-SM-9J2XG-SM-9J2XH	6	1	0.611779	0.23466
LUAD-BS-11-F1305-TP-NT-SM-9J2XG-SM-9J2XH	7	1	0.63072	0.21829
LUAD-BS-11-F1305-TP-NT-SM-9J2XG-SM-9J2XH	8	1	0.64297	0.221282
LUAD-BS-11-F1305-TP-NT-SM-9J2XG-SM-9J2XH	9	1	0.659116	0.222281
LUAD-BS-11-F1305-TP-NT-SM-9J2XG-SM-9J2XH	10	1	0.640484	0.21725
LUAD-BS-11-F1305-TP-NT-SM-9J2XG-SM-9J2XH	11	2	0.760307	0.171514
LUAD-BS-11-F1305-TP-NT-SM-9J2XG-SM-9J2XH	12	26	0.98551	0.0180737
LUAD-BS-11-F1305-TP-NT-SM-9J2XG-SM-9J2XH	13	1	0.682236	0.20768
LUAD-BS-11-F1305-TP-NT-SM-9J2XG-SM-9J2XH	14	1	0.689134	0.182144
LUAD-BS-11-F1305-TP-NT-SM-9J2XG-SM-9J2XH	15	1	0.682896	0.213583
LUAD-BS-11-F1305-TP-NT-SM-9J2XG-SM-9J2XH	16	1	0.654128	0.217537
LUAD-BS-11-F1305-TP-NT-SM-9J2XG-SM-9J2XH	17	1	0.637668	0.201326
LUAD-BS-11-F1305-TP-NT-SM-9J2XG-SM-9J2XH	18	1	0.665754	0.188241
LUAD-BS-11-F1305-TP-NT-SM-9J2XG-SM-9J2XH	19	1	0.641511	0.2234
LUAD-BS-11-F1305-TP-NT-SM-9J2XG-SM-9J2XH	20	1	0.652656	0.218689
LUAD-BS-11-F1305-TP-NT-SM-9J2XG-SM-9J2XH	21	1	0.653761	0.213967
LUAD-BS-11-F1305-TP-NT-SM-9J2XG-SM-9J2XH	22	1	0.637058	0.2245
LUAD-BS-11-F1305-TP-NT-SM-9J2XG-SM-9J2XH	23	1	0.59804	0.253139
LUAD-BS-11-F1305-TP-NT-SM-9J2XG-SM-9J2XH	24	1	0.595442	0.251128
LUAD-BS-11-F1305-TP-NT-SM-9J2XG-SM-9J2XH	25	1	0.535164	0.234116
LUAD-BS-11-F1305-TP-NT-SM-9J2XG-SM-9J2XH	26	1	0.525749	0.238046
LUAD-BS-11-F1305-TP-NT-SM-9J2XG-SM-9J2XH	27	1	0.509864	0.270468
LUAD-BS-11-F1305-TP-NT-SM-9J2XG-SM-9J2XH	28	1	0.57486	0.250932
LUAD-BS-11-F1305-TP-NT-SM-9J2XG-SM-9J2XH	29	1	0.570731	0.290347
LUAD-BS-11-F1305-TP-NT-SM-9J2XG-SM-9J2XH	30	1	0.506546	0.276149
LUAD-BS-11-F1305-TP-NT-SM-9J2XG-SM-9J2XH	31	1	0.525024	0.254286
LUAD-BS-11-F1305-TP-NT-SM-9J2XG-SM-9J2XH	32	1	0.524339	0.218499
LUAD-BS-11-F1305-TP-NT-SM-9J2XG-SM-9J2XH	33	1	0.546719	0.225203
LUAD-BS-11-F1305-TP-NT-SM-9J2XG-SM-9J2XH	34	1	0.518595	0.220804
LUAD-BS-11-F1305-TP-NT-SM-9J2XG-SM-9J2XH	35	1	0.495761	0.224559
LUAD-BS-11-F1305-TP-NT-SM-9J2XG-SM-9J2XH	36	1	0.535966	0.229225
LUAD-BS-11-F1305-TP-NT-SM-9J2XG-SM-9J2XH	37	1	0.503555	0.231617
LUAD-BS-11-F1305-TP-NT-SM-9J2XG-SM-9J2XH	38	1	0.405489	0.265267
LUAD-BS-11-F1305-TP-NT-SM-9J2XG-SM-9J2XH	39	1	0.433207	0.246735
LUAD-BS-11-F1305-TP-NT-SM-9J2XG-SM-9J2XH	40	2	0.40652	0.148485
LUAD-BS-11-F1305-TP-NT-SM-9J2XG-SM-9J2XH	41	1	0.4184	0.214403
LUAD-BS-11-F1305-TP-NT-SM-9J2XG-SM-9J2XH	42	31	0.139464	0.0222187
LUAD-BS-11-F1305-TP-NT-SM-9J2XG-SM-9J2XH	43	1	0.354038	0.229253
LUAD-BS-11-F1305-TP-NT-SM-9J2XG-SM-9J2XH	44	1	0.348849	0.22249
LUAD-BS-11-F1305-TP-NT-SM-9J2XG-SM-9J2XH	45	1	0.376819	0.23858
LUAD-BS-11-F1305-TP-NT-SM-9J2XG-SM-9J2XH	46	1	0.370384	0.19299
LUAD-BS-11-F1305-TP-NT-SM-9J2XG-SM-9J2XH	47	1	0.389179	0.222789
LUAD-BS-11-F1305-TP-NT-SM-9J2XG-SM-9J2XH	48	1	0.409725	0.250293
LUAD-BS-11-F1305-TP-NT-SM-9J2XG-SM-9J2XH	49	1	0.438972	0.258925
LUAD-BS-11-F1305-TP-NT-SM-9J2XG-SM-9J2XH	50	1	0.495722	0.191286
LUAD-BS-11-F1305-TP-NT-SM-9J2XG-SM-9J2XH	51	1	0.437752	0.205948
LUAD-BS-11-F1305-TP-NT-SM-9J2XG-SM-9J2XH	52	1	0.500985	0.200465
LUAD-BS-11-F1305-TP-NT-SM-9J2XG-SM-9J2XH	53	1	0.449466	0.215161
LUAD-BS-11-F1305-TP-NT-SM-9J2XG-SM-9J2XH	54	1	0.487838	0.223245
LUAD-BS-11-F1305-TP-NT-SM-9J2XG-SM-9J2XH	55	1	0.532476	0.224634
LUAD-BS-11-F1305-TP-NT-SM-9J2XG-SM-9J2XH	56	1	0.458362	0.271926
LUAD-BS-11-F1305-TP-NT-SM-9J2XG-SM-9J2XH	57	1	0.490142	0.229888
LUAD-BS-11-F1305-TP-NT-SM-9J2XG-SM-9J2XH	58	1	0.508907	0.252994
LUAD-BS-11-F1305-TP-NT-SM-9J2XG-SM-9J2XH	59	1	0.512888	0.249097
LUAD-BS-11-F1305-TP-NT-SM-9J2XG-SM-9J2XH	60	1	0.486229	0.267352
LUAD-BS-11-R21845-TP-NT-SM-9J2YH-SM-9J2YI	1	145	0.993824	0.0101315
LUAD-BS-11-R21845-TP-NT-SM-9J2YH-SM-9J2YI	2	1	0.586057	0.216693
LUAD-BS-11-R21845-TP-NT-SM-9J2YH-SM-9J2YI	3	1	0.585163	0.261377
LUAD-BS-11-R21845-TP-NT-SM-9J2YH-SM-9J2YI	4	1	0.57715	0.255504
LUAD-BS-11-R21845-TP-NT-SM-9J2YH-SM-9J2YI	5	1	0.572595	0.231935
LUAD-BS-11-R21845-TP-NT-SM-9J2YH-SM-9J2YI	6	176	0.13838	0.00868229
LUAD-BS-11-R21845-TP-NT-SM-9J2YH-SM-9J2YI	7	1	0.545396	0.236383
LUAD-BS-11-R21845-TP-NT-SM-9J2YH-SM-9J2YI	8	1	0.595708	0.266564
LUAD-BS-11-R21845-TP-NT-SM-9J2YH-SM-9J2YI	9	1	0.5469	0.23419
LUAD-BS-11-R21845-TP-NT-SM-9J2YH-SM-9J2YI	10	1	0.591728	0.266663
LUAD-BS-12-R10269-TP-NB-SM-9J2XO-SM-9HBZT	1	453	0.999653	0.00189045
LUAD-BS-12-X27523-TP-NT-SM-9J2Y5-SM-9J2Y6	1	174	0.509193	0.0205662
LUAD-BS-13-F33496-TP-NB-SM-9J2XU-SM-9HBZX	1	1	0.504974	0.261798
LUAD-BS-13-F33496-TP-NB-SM-9J2XU-SM-9HBZX	2	1	0.496064	0.260318
LUAD-BS-13-F33496-TP-NB-SM-9J2XU-SM-9HBZX	3	1	0.49223	0.263038
LUAD-BS-13-F33496-TP-NB-SM-9J2XU-SM-9HBZX	4	95	0.160556	0.0127572
LUAD-BS-13-F33496-TP-NB-SM-9J2XU-SM-9HBZX	5	2	0.410364	0.218427
LUAD-BS-13-F33496-TP-NB-SM-9J2XU-SM-9HBZX	6	1	0.472647	0.255649
LUAD-BS-13-F33496-TP-NB-SM-9J2XU-SM-9HBZX	7	1	0.487281	0.262313
LUAD-BS-13-F33496-TP-NB-SM-9J2XU-SM-9HBZX	8	1	0.477154	0.260642
LUAD-BS-13-F33496-TP-NB-SM-9J2XU-SM-9HBZX	9	1	0.496064	0.260318
LUAD-BS-13-F33496-TP-NB-SM-9J2XU-SM-9HBZX	10	1	0.513532	0.263048
LUAD-BS-13-F33496-TP-NB-SM-9J2XU-SM-9HBZX	11	1	0.482172	0.257679
LUAD-BS-13-F33496-TP-NB-SM-9J2XU-SM-9HBZX	12	1	0.532991	0.265129
LUAD-BS-13-F33496-TP-NB-SM-9J2XU-SM-9HBZX	13	2	0.441041	0.224187
LUAD-BS-13-F33496-TP-NB-SM-9J2XU-SM-9HBZX	14	2	0.474805	0.206922
LUAD-BS-13-F33496-TP-NB-SM-9J2XU-SM-9HBZX	15	1	0.494375	0.256815
LUAD-BS-13-F33496-TP-NB-SM-9J2XU-SM-9HBZX	16	10	0.436469	0.117313
LUAD-BS-13-F33496-TP-NB-SM-9J2XU-SM-9HBZX	17	2	0.533694	0.227617
LUAD-BS-13-F33496-TP-NB-SM-9J2XU-SM-9HBZX	18	1	0.480282	0.232236
LUAD-BS-13-F33496-TP-NB-SM-9J2XU-SM-9HBZX	19	1	0.450166	0.242084
LUAD-BS-13-F33496-TP-NB-SM-9J2XU-SM-9HBZX	20	1	0.49716	0.235018
LUAD-BS-13-F33496-TP-NB-SM-9J2XU-SM-9HBZX	21	1	0.519898	0.259207
LUAD-BS-13-F33496-TP-NB-SM-9J2XU-SM-9HBZX	22	1	0.525574	0.264482
LUAD-BS-13-F33496-TP-NB-SM-9J2XU-SM-9HBZX	23	21	0.991111	0.0121144
LUAD-BS-13-F33496-TP-NB-SM-9J2XU-SM-9HBZX	24	1	0.551866	0.265408
LUAD-BS-13-F33496-TP-NB-SM-9J2XU-SM-9HBZX	25	1	0.54616	0.265618
LUAD-BS-13-F33496-TP-NB-SM-9J2XU-SM-9HBZX	26	1	0.557813	0.26261
LUAD-BS-13-F33496-TP-NB-SM-9J2XU-SM-9HBZX	27	1	0.555658	0.263722
LUAD-BS-13-F33496-TP-NB-SM-9J2XU-SM-9HBZX	28	2	0.544725	0.236663
LUAD-BS-13-F33496-TP-NB-SM-9J2XU-SM-9HBZX	29	106	0.658376	0.019128
LUAD-BS-13-F33496-TP-NB-SM-9J2XU-SM-9HBZX	30	1	0.547336	0.239509
LUAD-BS-13-F33496-TP-NB-SM-9J2XU-SM-9HBZX	31	1	0.566792	0.260095
LUAD-BS-13-F33496-TP-NB-SM-9J2XU-SM-9HBZX	32	1	0.572339	0.256233
LUAD-BS-13-F33496-TP-NB-SM-9J2XU-SM-9HBZX	33	1	0.565533	0.259333
LUAD-BS-13-F33496-TP-NB-SM-9J2XU-SM-9HBZX	34	1	0.534318	0.261814
LUAD-BS-13-F33496-TP-NB-SM-9J2XU-SM-9HBZX	35	1	0.578663	0.26269
LUAD-BS-13-F33496-TP-NB-SM-9J2XU-SM-9HBZX	36	1	0.578697	0.257245
LUAD-BS-13-F33496-TP-NB-SM-9J2XU-SM-9HBZX	37	1	0.542896	0.265269
LUAD-BS-13-F33496-TP-NB-SM-9J2XU-SM-9HBZX	38	1	0.555643	0.265019
LUAD-BS-13-F33496-TP-NB-SM-9J2XU-SM-9HBZX	39	1	0.522828	0.278903
LUAD-BS-13-F33496-TP-NB-SM-9J2XU-SM-9HBZX	40	1	0.575865	0.266138
LUAD-BS-13-F33496-TP-NB-SM-9J2XU-SM-9HBZX	41	1	0.482465	0.250313
LUAD-BS-13-F33496-TP-NB-SM-9J2XU-SM-9HBZX	42	1	0.549734	0.265353
LUAD-BS-13-J60666-TP-NB-SM-9J2YL-SM-9HBZW	1	2	0.12532	0.0581654
LUAD-BS-13-J60666-TP-NB-SM-9J2YL-SM-9HBZW	2	528	0.972291	0.0175088
LUAD-BS-13-J60666-TP-NB-SM-9J2YL-SM-9HBZW	3	1	0.31096	0.156508
LUAD-BS-13-N35728-TP-NB-SM-9J2XI-SM-9HBZQ	1	8	0.112562	0.0552069
LUAD-BS-13-N35728-TP-NB-SM-9J2XI-SM-9HBZQ	2	169	0.980388	0.0219287
LUAD-BS-13-X14864-TP-NB-SM-9J2XQ-SM-9HBZU	1	1334	0.999999	0.000121852
LUAD-BS-14-G65174-TP-NT-SM-9J2YF-SM-9J2YG	1	352	0.987011	0.0149401
LUAD-BS-14-J45174-TP-NT-SM-9J2YJ-SM-9J2YK	1	193	0.181958	0.00743959
LUAD-BS-14-J45174-TP-NT-SM-9J2YJ-SM-9J2YK	2	1	0.627727	0.215409
LUAD-BS-14-J45174-TP-NT-SM-9J2YJ-SM-9J2YK	3	1	0.487468	0.153989
LUAD-BS-14-J45174-TP-NT-SM-9J2YJ-SM-9J2YK	4	1	0.64757	0.223382
LUAD-BS-14-J45174-TP-NT-SM-9J2YJ-SM-9J2YK	5	1	0.651944	0.22108
LUAD-BS-14-J45174-TP-NT-SM-9J2YJ-SM-9J2YK	6	1	0.656561	0.222246
LUAD-BS-14-J45174-TP-NT-SM-9J2YJ-SM-9J2YK	7	1	0.632757	0.216859
LUAD-BS-14-J45174-TP-NT-SM-9J2YJ-SM-9J2YK	8	1	0.664004	0.220814
LUAD-BS-14-J45174-TP-NT-SM-9J2YJ-SM-9J2YK	9	1	0.670471	0.218246
LUAD-BS-14-J45174-TP-NT-SM-9J2YJ-SM-9J2YK	10	1	0.66745	0.219873
LUAD-BS-14-J45174-TP-NT-SM-9J2YJ-SM-9J2YK	11	1	0.666695	0.21834
LUAD-BS-14-J45174-TP-NT-SM-9J2YJ-SM-9J2YK	12	3	0.559697	0.083868
LUAD-BS-14-J45174-TP-NT-SM-9J2YJ-SM-9J2YK	13	1	0.548861	0.155049
LUAD-BS-14-J45174-TP-NT-SM-9J2YJ-SM-9J2YK	14	1	0.568564	0.163652
LUAD-BS-14-J45174-TP-NT-SM-9J2YJ-SM-9J2YK	15	1	0.508957	0.148489
LUAD-BS-14-J45174-TP-NT-SM-9J2YJ-SM-9J2YK	16	1	0.548398	0.16851
LUAD-BS-14-J45174-TP-NT-SM-9J2YJ-SM-9J2YK	17	1	0.632859	0.171182
LUAD-BS-14-J45174-TP-NT-SM-9J2YJ-SM-9J2YK	18	13	0.991031	0.0124477
LUAD-BS-14-J45174-TP-NT-SM-9J2YJ-SM-9J2YK	19	1	0.747059	0.164828
LUAD-BS-14-J45174-TP-NT-SM-9J2YJ-SM-9J2YK	20	1	0.729126	0.160984
LUAD-BS-14-J45174-TP-NT-SM-9J2YJ-SM-9J2YK	21	1	0.736173	0.157799
LUAD-BS-14-J45174-TP-NT-SM-9J2YJ-SM-9J2YK	22	1	0.730339	0.160911
LUAD-BS-14-J45174-TP-NT-SM-9J2YJ-SM-9J2YK	23	1	0.689951	0.208927
LUAD-BS-14-J45174-TP-NT-SM-9J2YJ-SM-9J2YK	24	2	0.700572	0.0953171
LUAD-BS-14-J45174-TP-NT-SM-9J2YJ-SM-9J2YK	25	1	0.693427	0.144905
LUAD-BS-14-J45174-TP-NT-SM-9J2YJ-SM-9J2YK	26	1	0.691743	0.17343
LUAD-BS-14-J45174-TP-NT-SM-9J2YJ-SM-9J2YK	27	1	0.665435	0.182134
LUAD-BS-14-J45174-TP-NT-SM-9J2YJ-SM-9J2YK	28	1	0.687217	0.181529
LUAD-BS-14-J45174-TP-NT-SM-9J2YJ-SM-9J2YK	29	1	0.680459	0.188445
LUAD-BS-14-J45174-TP-NT-SM-9J2YJ-SM-9J2YK	30	1	0.68112	0.217151
LUAD-BS-14-J45174-TP-NT-SM-9J2YJ-SM-9J2YK	31	1	0.681197	0.219054
LUAD-BS-14-J45174-TP-NT-SM-9J2YJ-SM-9J2YK	32	1	0.679766	0.218825
LUAD-BS-14-N19784-TP-NT-SM-9J2XW-SM-9J2XX	1	201	0.546321	0.0173547
LUNG-2630-TP-NB-SM-CLFOY-SM-AV34W	1	727	0.994535	0.00865485
Lung-DFCI-11-104-009-TM-NB-SM-5YS7O-SM-5YS7P	1	1910	1	9.46429e-07
M4945_T_N	1	391	0.999048	0.00321866
M4945_T_N	2	16	0.12821	0.0296677
M4945_T_N	3	1	0.305003	0.184065
MA7027_T_N	1	310	0.99783	0.00503646
MEL-582186-TP-NB-SM-CN21Q-SM-CJP7T	1	5	0.163306	0.049813
MEL-582186-TP-NB-SM-CN21Q-SM-CJP7T	2	97	0.987365	0.015783
MEL-587761-TP-NB-SM-CN1ZV-SM-CJP7Q	1	283	0.984486	0.0158538
MEL-650366-TP-NB-SM-CN221-SM-CJP7U	1	328	0.978347	0.021072
MEL-682321-TP-NB-SM-CN21G-SM-CJP7S	1	1485	0.999899	0.00100602
MEL-IPI_Pat02-TP-NB-SM-4DJZX-SM-4NFU4	1	296	0.998023	0.00480894
MEL-IPI_Pat03-TP-NB-SM-4DJZY-SM-4NFU5	1	60	0.123557	0.0106081
MEL-IPI_Pat03-TP-NB-SM-4DJZY-SM-4NFU5	2	5	0.287542	0.0889371
MEL-IPI_Pat03-TP-NB-SM-4DJZY-SM-4NFU5	3	39	0.27811	0.0246717
MEL-IPI_Pat03-TP-NB-SM-4DJZY-SM-4NFU5	4	9	0.970485	0.0280792
MEL-IPI_Pat03-TP-NB-SM-4DJZY-SM-4NFU5	5	529	0.597103	0.0104618
MEL-IPI_Pat03-TP-NB-SM-4DJZY-SM-4NFU5	6	1	0.741264	0.214144
MEL-IPI_Pat03-TP-NB-SM-4DJZY-SM-4NFU5	7	1	0.640917	0.263209
MEL-IPI_Pat04-TP-NB-SM-4DJZZ-SM-4NFU6	1	587	0.930433	0.0314211
MEL-IPI_Pat06-TP-NB-SM-4DK12-SM-4NFU8	1	193	0.977112	0.0218717
MEL-IPI_Pat06-TP-NB-SM-4DK12-SM-4NFU8	2	22	0.162471	0.0284278
MEL-IPI_Pat07-TP-NB-SM-4DK13-SM-4NFU9	1	39	0.0953725	0.0136797
MEL-IPI_Pat07-TP-NB-SM-4DK13-SM-4NFU9	2	1	0.364871	0.158798
MEL-IPI_Pat07-TP-NB-SM-4DK13-SM-4NFU9	3	1	0.386573	0.193557
MEL-IPI_Pat07-TP-NB-SM-4DK13-SM-4NFU9	4	1	0.389101	0.101062
MEL-IPI_Pat07-TP-NB-SM-4DK13-SM-4NFU9	5	1	0.446994	0.204539
MEL-IPI_Pat07-TP-NB-SM-4DK13-SM-4NFU9	6	1	0.442145	0.193671
MEL-IPI_Pat07-TP-NB-SM-4DK13-SM-4NFU9	7	190	0.928479	0.0276966
MEL-IPI_Pat07-TP-NB-SM-4DK13-SM-4NFU9	8	1	0.452354	0.195518
MEL-IPI_Pat07-TP-NB-SM-4DK13-SM-4NFU9	9	1	0.452441	0.221069
MEL-IPI_Pat07-TP-NB-SM-4DK13-SM-4NFU9	10	1	0.479095	0.196515
MEL-IPI_Pat07-TP-NB-SM-4DK13-SM-4NFU9	11	1	0.356379	0.226513
MEL-IPI_Pat07-TP-NB-SM-4DK13-SM-4NFU9	12	1	0.465723	0.157475
MEL-IPI_Pat07-TP-NB-SM-4DK13-SM-4NFU9	13	1	0.46678	0.140482
MEL-IPI_Pat07-TP-NB-SM-4DK13-SM-4NFU9	14	1	0.432337	0.154479
MEL-IPI_Pat07-TP-NB-SM-4DK13-SM-4NFU9	15	1	0.391223	0.186943
MEL-IPI_Pat07-TP-NB-SM-4DK13-SM-4NFU9	16	1	0.421923	0.190059
MEL-IPI_Pat08-TP-NB-SM-4DK14-SM-4NFUA	1	388	0.999936	0.000803972
MEL-IPI_Pat100-TP-NT-SM-53U2D-SM-53U4M	1	814	0.997644	0.00520064
MEL-IPI_Pat101-TP-NT-SM-4CU6O-SM-53U4N	1	36	0.019662	0.00214212
MEL-IPI_Pat101-TP-NT-SM-4CU6O-SM-53U4N	2	1	0.455906	0.298706
MEL-IPI_Pat101-TP-NT-SM-4CU6O-SM-53U4N	3	3	0.383742	0.259281
MEL-IPI_Pat101-TP-NT-SM-4CU6O-SM-53U4N	4	1	0.359976	0.169455
MEL-IPI_Pat101-TP-NT-SM-4CU6O-SM-53U4N	5	2	0.424109	0.302407
MEL-IPI_Pat101-TP-NT-SM-4CU6O-SM-53U4N	6	2	0.432968	0.290671
MEL-IPI_Pat101-TP-NT-SM-4CU6O-SM-53U4N	7	1	0.483549	0.290808
MEL-IPI_Pat101-TP-NT-SM-4CU6O-SM-53U4N	8	6	0.321778	0.24553
MEL-IPI_Pat101-TP-NT-SM-4CU6O-SM-53U4N	9	43	0.972609	0.0302229
MEL-IPI_Pat101-TP-NT-SM-4CU6O-SM-53U4N	10	1	0.493086	0.281158
MEL-IPI_Pat101-TP-NT-SM-4CU6O-SM-53U4N	11	1	0.471073	0.294712
MEL-IPI_Pat101-TP-NT-SM-4CU6O-SM-53U4N	12	1	0.454834	0.292965
MEL-IPI_Pat103-TP-NT-SM-4CU6Q-SM-53U4P	1	1113	0.886431	0.015378
MEL-IPI_Pat103-TP-NT-SM-4CU6Q-SM-53U4P	2	5	0.197976	0.0661348
MEL-IPI_Pat104-TP-NT-SM-4CU6R-SM-53U4Q	1	50	0.97891	0.0232678
MEL-IPI_Pat105-TP-NT-SM-4CU6S-SM-53U4R	1	216	0.870278	0.0290801
MEL-IPI_Pat105-TP-NT-SM-4CU6S-SM-53U4R	2	1	0.374793	0.187037
MEL-IPI_Pat105-TP-NT-SM-4CU6S-SM-53U4R	3	5	0.220539	0.0592919
MEL-IPI_Pat105-TP-NT-SM-4CU6S-SM-53U4R	4	1	0.343214	0.17463
MEL-IPI_Pat105-TP-NT-SM-4CU6S-SM-53U4R	5	1	0.363776	0.182859
MEL-IPI_Pat106-TP-NT-SM-4CU6T-SM-4MGPK	1	24	0.0738392	0.0118568
MEL-IPI_Pat106-TP-NT-SM-4CU6T-SM-4MGPK	2	4	0.986753	0.016965
MEL-IPI_Pat106-TP-NT-SM-4CU6T-SM-4MGPK	3	1	0.70585	0.148367
MEL-IPI_Pat106-TP-NT-SM-4CU6T-SM-4MGPK	4	1	0.691244	0.150681
MEL-IPI_Pat106-TP-NT-SM-4CU6T-SM-4MGPK	5	1	0.749019	0.108163
MEL-IPI_Pat111-TP-NT-SM-4CU6Y-SM-4MGPP	1	172	0.098173	0.00741136
MEL-IPI_Pat111-TP-NT-SM-4CU6Y-SM-4MGPP	2	1785	0.999998	0.000131493
MEL-IPI_Pat113-TP-NT-SM-53U2Q-SM-4MGPR	1	457	0.999743	0.00161992
MEL-IPI_Pat115-TP-NT-SM-5X2QS-SM-5X2RA	1	8	0.0510537	0.0296937
MEL-IPI_Pat115-TP-NT-SM-5X2QS-SM-5X2RA	2	96	0.8551	0.066051
MEL-IPI_Pat117-TP-NT-SM-5X2QU-SM-5X2RC	1	1042	0.999687	0.00178834
MEL-IPI_Pat118-TP-NT-SM-5X2QV-SM-5X2RD	1	164	0.985218	0.0175715
MEL-IPI_Pat119-TP-NT-SM-7459N-SM-7459Q	1	430	0.999233	0.00285515
MEL-IPI_Pat11-TP-NB-SM-4DK17-SM-4NFUD	1	3020	1	6.17635e-07
MEL-IPI_Pat11-TP-NB-SM-4DK17-SM-4NFUD	2	1	0.177709	0.108554
MEL-IPI_Pat121-TP-NT-SM-7459K-SM-5X2RG	1	153	0.210374	0.0111233
MEL-IPI_Pat121-TP-NT-SM-7459K-SM-5X2RG	2	8	0.938413	0.061681
MEL-IPI_Pat121-TP-NT-SM-7459K-SM-5X2RG	3	1	0.711989	0.197381
MEL-IPI_Pat121-TP-NT-SM-7459K-SM-5X2RG	4	1	0.707297	0.199186
MEL-IPI_Pat123-TP-NB-SM-5X2R1-SM-5VWHL	1	725	0.908814	0.00961178
MEL-IPI_Pat123-TP-NB-SM-5X2R1-SM-5VWHL	2	71	0.0838198	0.00746521
MEL-IPI_Pat124-TP-NB-SM-7459L-SM-5VWHM	1	607	0.999722	0.00168245
MEL-IPI_Pat126-TP-NB-SM-5X2R4-SM-5VWHO	1	618	1	2.16774e-05
MEL-IPI_Pat127-TP-NB-SM-5X2R5-SM-5VWHP	1	161	0.999291	0.0027486
MEL-IPI_Pat128-TP-NB-SM-5X2R6-SM-5VWHQ	1	124	0.995723	0.00768389
MEL-IPI_Pat129-TP-NT-SM-5X2R7-SM-5X2RI	1	12	0.0799658	0.0239077
MEL-IPI_Pat129-TP-NT-SM-5X2R7-SM-5X2RI	2	149	0.987413	0.0154694
MEL-IPI_Pat12-TP-NB-SM-7459O-SM-4NFUE	1	139	0.980117	0.0232634
MEL-IPI_Pat132-TP-NB-SM-5VWJA-SM-5VWHR	1	2	0.179512	0.0753887
MEL-IPI_Pat132-TP-NB-SM-5VWJA-SM-5VWHR	2	1	0.235443	0.121485
MEL-IPI_Pat132-TP-NB-SM-5VWJA-SM-5VWHR	3	3209	0.811704	0.00902229
MEL-IPI_Pat132-TP-NB-SM-5VWJA-SM-5VWHR	4	1	0.226193	0.12487
MEL-IPI_Pat132-TP-NB-SM-5VWJA-SM-5VWHR	5	1	0.180902	0.141653
MEL-IPI_Pat133-TP-NB-SM-7A14Z-SM-5VWHS	1	373	0.57838	0.0211051
MEL-IPI_Pat134-TP-NB-SM-5VWJC-SM-5VWHT	1	576	0.999999	8.54173e-05
MEL-IPI_Pat135-TP-NB-SM-7A152-SM-5VWHU	1	252	0.999894	0.00103498
MEL-IPI_Pat139-TP-NB-SM-5VWJH-SM-5VWHY	1	2076	1	0
MEL-IPI_Pat13-TP-NB-SM-4DK19-SM-4NFUF	1	188	0.830096	0.0386981
MEL-IPI_Pat140-TP-NB-SM-5VWJI-SM-5VWHZ	1	510	0.999708	0.00172935
MEL-IPI_Pat143-TP-NB-SM-7A156-SM-5VWI3	1	1366	0.999998	0.000125049
MEL-IPI_Pat144-TP-NB-SM-7A157-SM-5VWI4	1	103	0.0689758	0.00724447
MEL-IPI_Pat144-TP-NB-SM-7A157-SM-5VWI4	2	293	0.997591	0.00552625
MEL-IPI_Pat147-TP-NB-SM-7A158-SM-5VWI7	1	756	0.99932	0.0026376
MEL-IPI_Pat147-TP-NB-SM-7A158-SM-5VWI7	2	1	0.410079	0.20854
MEL-IPI_Pat147-TP-NB-SM-7A158-SM-5VWI7	3	1	0.41305	0.20944
MEL-IPI_Pat147-TP-NB-SM-7A158-SM-5VWI7	4	1	0.410079	0.20854
MEL-IPI_Pat147-TP-NB-SM-7A158-SM-5VWI7	5	48	0.173546	0.0170965
MEL-IPI_Pat147-TP-NB-SM-7A158-SM-5VWI7	6	1	0.424873	0.17369
MEL-IPI_Pat147-TP-NB-SM-7A158-SM-5VWI7	7	1	0.407928	0.199174
MEL-IPI_Pat148-TP-NB-SM-5VWJQ-SM-5VWI8	1	347	0.999924	0.000873037
MEL-IPI_Pat14-TP-NB-SM-53U3C-SM-4NFUG	1	2	0.272767	0.190064
MEL-IPI_Pat14-TP-NB-SM-53U3C-SM-4NFUG	2	15	0.0769897	0.0216812
MEL-IPI_Pat14-TP-NB-SM-53U3C-SM-4NFUG	3	1	0.283233	0.21835
MEL-IPI_Pat14-TP-NB-SM-53U3C-SM-4NFUG	4	1	0.236255	0.178572
MEL-IPI_Pat14-TP-NB-SM-53U3C-SM-4NFUG	5	1	0.359302	0.256968
MEL-IPI_Pat14-TP-NB-SM-53U3C-SM-4NFUG	6	1	0.483492	0.295111
MEL-IPI_Pat14-TP-NB-SM-53U3C-SM-4NFUG	7	1	0.5017	0.281748
MEL-IPI_Pat14-TP-NB-SM-53U3C-SM-4NFUG	8	1	0.556209	0.282864
MEL-IPI_Pat14-TP-NB-SM-53U3C-SM-4NFUG	9	1	0.490857	0.26364
MEL-IPI_Pat14-TP-NB-SM-53U3C-SM-4NFUG	10	1	0.543401	0.278778
MEL-IPI_Pat14-TP-NB-SM-53U3C-SM-4NFUG	11	1	0.590608	0.258541
MEL-IPI_Pat14-TP-NB-SM-53U3C-SM-4NFUG	12	1	0.597594	0.25132
MEL-IPI_Pat14-TP-NB-SM-53U3C-SM-4NFUG	13	1	0.562546	0.233121
MEL-IPI_Pat14-TP-NB-SM-53U3C-SM-4NFUG	14	1	0.633948	0.20015
MEL-IPI_Pat14-TP-NB-SM-53U3C-SM-4NFUG	15	1	0.647114	0.199285
MEL-IPI_Pat14-TP-NB-SM-53U3C-SM-4NFUG	16	1	0.597627	0.251782
MEL-IPI_Pat14-TP-NB-SM-53U3C-SM-4NFUG	17	1	0.635113	0.199943
MEL-IPI_Pat14-TP-NB-SM-53U3C-SM-4NFUG	18	1	0.593379	0.223153
MEL-IPI_Pat14-TP-NB-SM-53U3C-SM-4NFUG	19	3	0.639583	0.183686
MEL-IPI_Pat14-TP-NB-SM-53U3C-SM-4NFUG	20	2	0.661824	0.184875
MEL-IPI_Pat14-TP-NB-SM-53U3C-SM-4NFUG	21	1	0.596808	0.251459
MEL-IPI_Pat14-TP-NB-SM-53U3C-SM-4NFUG	22	1	0.586843	0.247537
MEL-IPI_Pat14-TP-NB-SM-53U3C-SM-4NFUG	23	1	0.637081	0.213918
MEL-IPI_Pat14-TP-NB-SM-53U3C-SM-4NFUG	24	10	0.968488	0.0324414
MEL-IPI_Pat14-TP-NB-SM-53U3C-SM-4NFUG	25	1	0.65284	0.197913
MEL-IPI_Pat14-TP-NB-SM-53U3C-SM-4NFUG	26	2	0.576589	0.231481
MEL-IPI_Pat14-TP-NB-SM-53U3C-SM-4NFUG	27	1	0.567934	0.231508
MEL-IPI_Pat14-TP-NB-SM-53U3C-SM-4NFUG	28	1	0.602585	0.257522
MEL-IPI_Pat14-TP-NB-SM-53U3C-SM-4NFUG	29	1	0.556856	0.233439
MEL-IPI_Pat14-TP-NB-SM-53U3C-SM-4NFUG	30	1	0.599721	0.256488
MEL-IPI_Pat14-TP-NB-SM-53U3C-SM-4NFUG	31	2	0.604034	0.201902
MEL-IPI_Pat14-TP-NB-SM-53U3C-SM-4NFUG	32	1	0.538933	0.238347
MEL-IPI_Pat14-TP-NB-SM-53U3C-SM-4NFUG	33	1	0.494237	0.262598
MEL-IPI_Pat14-TP-NB-SM-53U3C-SM-4NFUG	34	1	0.500121	0.27272
MEL-IPI_Pat14-TP-NB-SM-53U3C-SM-4NFUG	35	1	0.518215	0.26856
MEL-IPI_Pat14-TP-NB-SM-53U3C-SM-4NFUG	36	1	0.45944	0.280192
MEL-IPI_Pat14-TP-NB-SM-53U3C-SM-4NFUG	37	1	0.627128	0.20691
MEL-IPI_Pat14-TP-NB-SM-53U3C-SM-4NFUG	38	1	0.593416	0.258314
MEL-IPI_Pat14-TP-NB-SM-53U3C-SM-4NFUG	39	1	0.540452	0.275198
MEL-IPI_Pat14-TP-NB-SM-53U3C-SM-4NFUG	40	1	0.595014	0.252722
MEL-IPI_Pat14-TP-NB-SM-53U3C-SM-4NFUG	41	2	0.580722	0.233739
MEL-IPI_Pat14-TP-NB-SM-53U3C-SM-4NFUG	42	1	0.511141	0.291029
MEL-IPI_Pat151-TP-NB-SM-7A15A-SM-5VWIB	1	78	0.999855	0.00121025
MEL-IPI_Pat151-TP-NB-SM-7A15A-SM-5VWIB	2	1	0.553204	0.218664
MEL-IPI_Pat151-TP-NB-SM-7A15A-SM-5VWIB	3	1	0.543023	0.214319
MEL-IPI_Pat151-TP-NB-SM-7A15A-SM-5VWIB	4	493	0.698169	0.00831179
MEL-IPI_Pat151-TP-NB-SM-7A15A-SM-5VWIB	5	1	0.535611	0.191403
MEL-IPI_Pat151-TP-NB-SM-7A15A-SM-5VWIB	6	1	0.633213	0.22966
MEL-IPI_Pat151-TP-NB-SM-7A15A-SM-5VWIB	7	1	0.627289	0.228032
MEL-IPI_Pat151-TP-NB-SM-7A15A-SM-5VWIB	8	1	0.583333	0.230405
MEL-IPI_Pat151-TP-NB-SM-7A15A-SM-5VWIB	9	1	0.61143	0.225057
MEL-IPI_Pat151-TP-NB-SM-7A15A-SM-5VWIB	10	1	0.622646	0.227679
MEL-IPI_Pat151-TP-NB-SM-7A15A-SM-5VWIB	11	1	0.570508	0.236082
MEL-IPI_Pat151-TP-NB-SM-7A15A-SM-5VWIB	12	1	0.600085	0.222024
MEL-IPI_Pat151-TP-NB-SM-7A15A-SM-5VWIB	13	1	0.52502	0.184993
MEL-IPI_Pat151-TP-NB-SM-7A15A-SM-5VWIB	14	1	0.622646	0.227679
MEL-IPI_Pat151-TP-NB-SM-7A15A-SM-5VWIB	15	1	0.53586	0.230096
MEL-IPI_Pat151-TP-NB-SM-7A15A-SM-5VWIB	16	1	0.549262	0.1992
MEL-IPI_Pat151-TP-NB-SM-7A15A-SM-5VWIB	17	1	0.566855	0.208431
MEL-IPI_Pat151-TP-NB-SM-7A15A-SM-5VWIB	18	1	0.63436	0.230736
MEL-IPI_Pat151-TP-NB-SM-7A15A-SM-5VWIB	19	1	0.654712	0.223191
MEL-IPI_Pat151-TP-NB-SM-7A15A-SM-5VWIB	20	1	0.670126	0.220941
MEL-IPI_Pat151-TP-NB-SM-7A15A-SM-5VWIB	21	1	0.521926	0.184956
MEL-IPI_Pat151-TP-NB-SM-7A15A-SM-5VWIB	22	1	0.568177	0.211717
MEL-IPI_Pat151-TP-NB-SM-7A15A-SM-5VWIB	23	1	0.612932	0.226841
MEL-IPI_Pat151-TP-NB-SM-7A15A-SM-5VWIB	24	1	0.670126	0.220941
MEL-IPI_Pat151-TP-NB-SM-7A15A-SM-5VWIB	25	1	0.433033	0.122363
MEL-IPI_Pat151-TP-NB-SM-7A15A-SM-5VWIB	26	1	0.636047	0.231369
MEL-IPI_Pat151-TP-NB-SM-7A15A-SM-5VWIB	27	1	0.602731	0.225814
MEL-IPI_Pat151-TP-NB-SM-7A15A-SM-5VWIB	28	1	0.533794	0.226379
MEL-IPI_Pat151-TP-NB-SM-7A15A-SM-5VWIB	29	1	0.541895	0.199901
MEL-IPI_Pat151-TP-NB-SM-7A15A-SM-5VWIB	30	1	0.646069	0.226233
MEL-IPI_Pat151-TP-NB-SM-7A15A-SM-5VWIB	31	1	0.543292	0.23126
MEL-IPI_Pat151-TP-NB-SM-7A15A-SM-5VWIB	32	1	0.475233	0.195095
MEL-IPI_Pat151-TP-NB-SM-7A15A-SM-5VWIB	33	1	0.551414	0.233154
MEL-IPI_Pat151-TP-NB-SM-7A15A-SM-5VWIB	34	1	0.585959	0.221828
MEL-IPI_Pat151-TP-NB-SM-7A15A-SM-5VWIB	35	1	0.603831	0.227759
MEL-IPI_Pat151-TP-NB-SM-7A15A-SM-5VWIB	36	1	0.580678	0.221047
MEL-IPI_Pat151-TP-NB-SM-7A15A-SM-5VWIB	37	1	0.627937	0.232518
MEL-IPI_Pat151-TP-NB-SM-7A15A-SM-5VWIB	38	1	0.616205	0.231883
MEL-IPI_Pat151-TP-NB-SM-7A15A-SM-5VWIB	39	1	0.575357	0.220219
MEL-IPI_Pat151-TP-NB-SM-7A15A-SM-5VWIB	40	1	0.575357	0.220219
MEL-IPI_Pat151-TP-NB-SM-7A15A-SM-5VWIB	41	1	0.593599	0.260622
MEL-IPI_Pat151-TP-NB-SM-7A15A-SM-5VWIB	42	1	0.610864	0.231792
MEL-IPI_Pat151-TP-NB-SM-7A15A-SM-5VWIB	43	1	0.592909	0.226682
MEL-IPI_Pat151-TP-NB-SM-7A15A-SM-5VWIB	44	1	0.554425	0.212438
MEL-IPI_Pat151-TP-NB-SM-7A15A-SM-5VWIB	45	1	0.630051	0.231406
MEL-IPI_Pat151-TP-NB-SM-7A15A-SM-5VWIB	46	1	0.536932	0.203146
MEL-IPI_Pat151-TP-NB-SM-7A15A-SM-5VWIB	47	1	0.593453	0.228832
MEL-IPI_Pat151-TP-NB-SM-7A15A-SM-5VWIB	48	1	0.630051	0.231406
MEL-IPI_Pat151-TP-NB-SM-7A15A-SM-5VWIB	49	1	0.54948	0.211406
MEL-IPI_Pat151-TP-NB-SM-7A15A-SM-5VWIB	50	1	0.554425	0.212438
MEL-IPI_Pat151-TP-NB-SM-7A15A-SM-5VWIB	51	1	0.50133	0.180865
MEL-IPI_Pat151-TP-NB-SM-7A15A-SM-5VWIB	52	1	0.605627	0.233422
MEL-IPI_Pat151-TP-NB-SM-7A15A-SM-5VWIB	53	1	0.52919	0.199598
MEL-IPI_Pat151-TP-NB-SM-7A15A-SM-5VWIB	54	1	0.525133	0.198548
MEL-IPI_Pat151-TP-NB-SM-7A15A-SM-5VWIB	55	1	0.562388	0.241648
MEL-IPI_Pat151-TP-NB-SM-7A15A-SM-5VWIB	56	1	0.622391	0.233551
MEL-IPI_Pat151-TP-NB-SM-7A15A-SM-5VWIB	57	1	0.581708	0.227678
MEL-IPI_Pat151-TP-NB-SM-7A15A-SM-5VWIB	58	1	0.511963	0.191985
MEL-IPI_Pat151-TP-NB-SM-7A15A-SM-5VWIB	59	1	0.596471	0.238339
MEL-IPI_Pat151-TP-NB-SM-7A15A-SM-5VWIB	60	1	0.602918	0.237372
MEL-IPI_Pat151-TP-NB-SM-7A15A-SM-5VWIB	61	1	0.57569	0.226995
MEL-IPI_Pat151-TP-NB-SM-7A15A-SM-5VWIB	62	1	0.614804	0.235415
MEL-IPI_Pat151-TP-NB-SM-7A15A-SM-5VWIB	63	1	0.520009	0.235475
MEL-IPI_Pat151-TP-NB-SM-7A15A-SM-5VWIB	64	1	0.523391	0.236719
MEL-IPI_Pat151-TP-NB-SM-7A15A-SM-5VWIB	65	1	0.510324	0.231562
MEL-IPI_Pat151-TP-NB-SM-7A15A-SM-5VWIB	66	1	0.623193	0.234863
MEL-IPI_Pat151-TP-NB-SM-7A15A-SM-5VWIB	67	1	0.57518	0.229501
MEL-IPI_Pat151-TP-NB-SM-7A15A-SM-5VWIB	68	1	0.561157	0.243794
MEL-IPI_Pat151-TP-NB-SM-7A15A-SM-5VWIB	69	1	0.587282	0.232969
MEL-IPI_Pat151-TP-NB-SM-7A15A-SM-5VWIB	70	1	0.580812	0.23261
MEL-IPI_Pat151-TP-NB-SM-7A15A-SM-5VWIB	71	1	0.569017	0.244537
MEL-IPI_Pat151-TP-NB-SM-7A15A-SM-5VWIB	72	1	0.607199	0.237008
MEL-IPI_Pat151-TP-NB-SM-7A15A-SM-5VWIB	73	1	0.55637	0.250001
MEL-IPI_Pat151-TP-NB-SM-7A15A-SM-5VWIB	74	1	0.542413	0.249432
MEL-IPI_Pat151-TP-NB-SM-7A15A-SM-5VWIB	75	1	0.492821	0.185078
MEL-IPI_Pat151-TP-NB-SM-7A15A-SM-5VWIB	76	1	0.455477	0.158479
MEL-IPI_Pat151-TP-NB-SM-7A15A-SM-5VWIB	77	1	0.517204	0.201799
MEL-IPI_Pat151-TP-NB-SM-7A15A-SM-5VWIB	78	1	0.479478	0.176329
MEL-IPI_Pat151-TP-NB-SM-7A15A-SM-5VWIB	79	1	0.50621	0.188984
MEL-IPI_Pat151-TP-NB-SM-7A15A-SM-5VWIB	80	1	0.518254	0.195175
MEL-IPI_Pat151-TP-NB-SM-7A15A-SM-5VWIB	81	1	0.52504	0.205823
MEL-IPI_Pat151-TP-NB-SM-7A15A-SM-5VWIB	82	1	0.514451	0.194136
MEL-IPI_Pat151-TP-NB-SM-7A15A-SM-5VWIB	83	1	0.513169	0.195343
MEL-IPI_Pat151-TP-NB-SM-7A15A-SM-5VWIB	84	1	0.480529	0.170018
MEL-IPI_Pat151-TP-NB-SM-7A15A-SM-5VWIB	85	1	0.529876	0.206991
MEL-IPI_Pat151-TP-NB-SM-7A15A-SM-5VWIB	86	1	0.55228	0.221021
MEL-IPI_Pat151-TP-NB-SM-7A15A-SM-5VWIB	87	1	0.521761	0.20297
MEL-IPI_Pat151-TP-NB-SM-7A15A-SM-5VWIB	88	1	0.54187	0.216513
MEL-IPI_Pat151-TP-NB-SM-7A15A-SM-5VWIB	89	2926	0.11	5.51972e-05
MEL-IPI_Pat151-TP-NB-SM-7A15A-SM-5VWIB	90	1	0.546686	0.236917
MEL-IPI_Pat151-TP-NB-SM-7A15A-SM-5VWIB	91	1	0.456474	0.169227
MEL-IPI_Pat151-TP-NB-SM-7A15A-SM-5VWIB	92	1	0.613254	0.280521
MEL-IPI_Pat151-TP-NB-SM-7A15A-SM-5VWIB	93	1	0.602396	0.2784
MEL-IPI_Pat151-TP-NB-SM-7A15A-SM-5VWIB	94	1	0.493916	0.199937
MEL-IPI_Pat151-TP-NB-SM-7A15A-SM-5VWIB	95	1	0.481278	0.189686
MEL-IPI_Pat151-TP-NB-SM-7A15A-SM-5VWIB	96	1	0.500714	0.204335
MEL-IPI_Pat151-TP-NB-SM-7A15A-SM-5VWIB	97	1	0.493916	0.199937
MEL-IPI_Pat151-TP-NB-SM-7A15A-SM-5VWIB	98	1	0.591955	0.275554
MEL-IPI_Pat151-TP-NB-SM-7A15A-SM-5VWIB	99	1	0.573361	0.24424
MEL-IPI_Pat151-TP-NB-SM-7A15A-SM-5VWIB	100	1	0.52913	0.223007
MEL-IPI_Pat151-TP-NB-SM-7A15A-SM-5VWIB	101	1	0.467741	0.177406
MEL-IPI_Pat151-TP-NB-SM-7A15A-SM-5VWIB	102	1	0.554696	0.237425
MEL-IPI_Pat151-TP-NB-SM-7A15A-SM-5VWIB	103	1	0.632739	0.283292
MEL-IPI_Pat151-TP-NB-SM-7A15A-SM-5VWIB	104	1	0.567167	0.241239
MEL-IPI_Pat151-TP-NB-SM-7A15A-SM-5VWIB	105	1	0.496834	0.198411
MEL-IPI_Pat151-TP-NB-SM-7A15A-SM-5VWIB	106	1	0.492292	0.197126
MEL-IPI_Pat151-TP-NB-SM-7A15A-SM-5VWIB	107	1	0.525791	0.219011
MEL-IPI_Pat151-TP-NB-SM-7A15A-SM-5VWIB	108	1	0.464106	0.172655
MEL-IPI_Pat151-TP-NB-SM-7A15A-SM-5VWIB	109	1	0.535818	0.22418
MEL-IPI_Pat151-TP-NB-SM-7A15A-SM-5VWIB	110	1	0.513782	0.210355
MEL-IPI_Pat151-TP-NB-SM-7A15A-SM-5VWIB	111	1	0.562568	0.237769
MEL-IPI_Pat151-TP-NB-SM-7A15A-SM-5VWIB	112	1	0.577194	0.264435
MEL-IPI_Pat151-TP-NB-SM-7A15A-SM-5VWIB	113	1	0.583157	0.243018
MEL-IPI_Pat151-TP-NB-SM-7A15A-SM-5VWIB	114	1	0.576295	0.261104
MEL-IPI_Pat151-TP-NB-SM-7A15A-SM-5VWIB	115	1	0.575519	0.240865
MEL-IPI_Pat151-TP-NB-SM-7A15A-SM-5VWIB	116	1	0.578268	0.255279
MEL-IPI_Pat151-TP-NB-SM-7A15A-SM-5VWIB	117	1	0.593165	0.278955
MEL-IPI_Pat151-TP-NB-SM-7A15A-SM-5VWIB	118	1	0.575519	0.240865
MEL-IPI_Pat151-TP-NB-SM-7A15A-SM-5VWIB	119	1	0.532088	0.220243
MEL-IPI_Pat151-TP-NB-SM-7A15A-SM-5VWIB	120	1	0.508498	0.203879
MEL-IPI_Pat151-TP-NB-SM-7A15A-SM-5VWIB	121	1	0.516319	0.20831
MEL-IPI_Pat151-TP-NB-SM-7A15A-SM-5VWIB	122	1	0.553654	0.23014
MEL-IPI_Pat151-TP-NB-SM-7A15A-SM-5VWIB	123	1	0.570281	0.237948
MEL-IPI_Pat151-TP-NB-SM-7A15A-SM-5VWIB	124	1	0.524941	0.212941
MEL-IPI_Pat151-TP-NB-SM-7A15A-SM-5VWIB	125	1	0.594806	0.281286
MEL-IPI_Pat151-TP-NB-SM-7A15A-SM-5VWIB	126	1	0.592952	0.241477
MEL-IPI_Pat151-TP-NB-SM-7A15A-SM-5VWIB	127	1	0.615676	0.2867
MEL-IPI_Pat151-TP-NB-SM-7A15A-SM-5VWIB	128	1	0.503774	0.198202
MEL-IPI_Pat151-TP-NB-SM-7A15A-SM-5VWIB	129	1	0.595724	0.245331
MEL-IPI_Pat151-TP-NB-SM-7A15A-SM-5VWIB	130	1	0.483149	0.18217
MEL-IPI_Pat151-TP-NB-SM-7A15A-SM-5VWIB	131	1	0.573172	0.261512
MEL-IPI_Pat151-TP-NB-SM-7A15A-SM-5VWIB	132	1	0.492409	0.187832
MEL-IPI_Pat151-TP-NB-SM-7A15A-SM-5VWIB	133	1	0.518444	0.206409
MEL-IPI_Pat151-TP-NB-SM-7A15A-SM-5VWIB	134	1	0.515473	0.203422
MEL-IPI_Pat151-TP-NB-SM-7A15A-SM-5VWIB	135	1	0.52692	0.210818
MEL-IPI_Pat151-TP-NB-SM-7A15A-SM-5VWIB	136	1	0.6063	0.287501
MEL-IPI_Pat151-TP-NB-SM-7A15A-SM-5VWIB	137	1	0.592204	0.245411
MEL-IPI_Pat151-TP-NB-SM-7A15A-SM-5VWIB	138	1	0.523476	0.207638
MEL-IPI_Pat151-TP-NB-SM-7A15A-SM-5VWIB	139	1	0.505832	0.196809
MEL-IPI_Pat151-TP-NB-SM-7A15A-SM-5VWIB	140	1	0.505832	0.196809
MEL-IPI_Pat151-TP-NB-SM-7A15A-SM-5VWIB	141	1	0.546324	0.219973
MEL-IPI_Pat151-TP-NB-SM-7A15A-SM-5VWIB	142	1	0.546324	0.219973
MEL-IPI_Pat151-TP-NB-SM-7A15A-SM-5VWIB	143	1	0.585149	0.237797
MEL-IPI_Pat151-TP-NB-SM-7A15A-SM-5VWIB	144	1	0.59168	0.239422
MEL-IPI_Pat151-TP-NB-SM-7A15A-SM-5VWIB	145	1	0.546324	0.219973
MEL-IPI_Pat151-TP-NB-SM-7A15A-SM-5VWIB	146	1	0.517204	0.201799
MEL-IPI_Pat151-TP-NB-SM-7A15A-SM-5VWIB	147	1	0.568783	0.228825
MEL-IPI_Pat151-TP-NB-SM-7A15A-SM-5VWIB	148	1	0.599506	0.238341
MEL-IPI_Pat151-TP-NB-SM-7A15A-SM-5VWIB	149	1	0.586442	0.235375
MEL-IPI_Pat151-TP-NB-SM-7A15A-SM-5VWIB	150	1	0.612862	0.237409
MEL-IPI_Pat151-TP-NB-SM-7A15A-SM-5VWIB	151	1	0.612862	0.237409
MEL-IPI_Pat151-TP-NB-SM-7A15A-SM-5VWIB	152	1	0.58973	0.28983
MEL-IPI_Pat151-TP-NB-SM-7A15A-SM-5VWIB	153	1	0.567976	0.278654
MEL-IPI_Pat151-TP-NB-SM-7A15A-SM-5VWIB	154	1	0.625752	0.297649
MEL-IPI_Pat151-TP-NB-SM-7A15A-SM-5VWIB	155	7	0.278928	0.0252924
MEL-IPI_Pat151-TP-NB-SM-7A15A-SM-5VWIB	156	1	0.365437	0.115833
MEL-IPI_Pat151-TP-NB-SM-7A15A-SM-5VWIB	157	1	0.387843	0.116258
MEL-IPI_Pat151-TP-NB-SM-7A15A-SM-5VWIB	158	1	0.437733	0.179108
MEL-IPI_Pat151-TP-NB-SM-7A15A-SM-5VWIB	159	1	0.519057	0.27036
MEL-IPI_Pat151-TP-NB-SM-7A15A-SM-5VWIB	160	1	0.507277	0.254768
MEL-IPI_Pat151-TP-NB-SM-7A15A-SM-5VWIB	161	1	0.492566	0.24035
MEL-IPI_Pat151-TP-NB-SM-7A15A-SM-5VWIB	162	1	0.514074	0.256057
MEL-IPI_Pat151-TP-NB-SM-7A15A-SM-5VWIB	163	1	0.60369	0.304234
MEL-IPI_Pat151-TP-NB-SM-7A15A-SM-5VWIB	164	1	0.523027	0.254088
MEL-IPI_Pat151-TP-NB-SM-7A15A-SM-5VWIB	165	1	0.551046	0.270066
MEL-IPI_Pat151-TP-NB-SM-7A15A-SM-5VWIB	166	1	0.530775	0.250581
MEL-IPI_Pat157-TP-NB-SM-7A15B-SM-5VWIH	1	173	0.692264	0.0220595
MEL-IPI_Pat159-TP-NB-SM-5VWK2-SM-5VWIJ	1	859	0.999923	0.000877946
MEL-IPI_Pat15-TP-NB-SM-4DK1B-SM-4NFUH	1	362	0.999493	0.00230155
MEL-IPI_Pat160-TP-NB-SM-5VWK3-SM-5VWIK	1	66	0.699592	0.0497391
MEL-IPI_Pat162-TP-NB-SM-7A15D-SM-5VWIM	1	56	0.0423278	0.00759143
MEL-IPI_Pat162-TP-NB-SM-7A15D-SM-5VWIM	2	1	0.396721	0.257189
MEL-IPI_Pat162-TP-NB-SM-7A15D-SM-5VWIM	3	1	0.468935	0.298134
MEL-IPI_Pat162-TP-NB-SM-7A15D-SM-5VWIM	4	1	0.345588	0.20826
MEL-IPI_Pat162-TP-NB-SM-7A15D-SM-5VWIM	5	1	0.356928	0.219281
MEL-IPI_Pat162-TP-NB-SM-7A15D-SM-5VWIM	6	1	0.486387	0.296743
MEL-IPI_Pat162-TP-NB-SM-7A15D-SM-5VWIM	7	1	0.373628	0.211157
MEL-IPI_Pat162-TP-NB-SM-7A15D-SM-5VWIM	8	1	0.427617	0.244367
MEL-IPI_Pat162-TP-NB-SM-7A15D-SM-5VWIM	9	1	0.408206	0.228803
MEL-IPI_Pat162-TP-NB-SM-7A15D-SM-5VWIM	10	1	0.480613	0.286774
MEL-IPI_Pat162-TP-NB-SM-7A15D-SM-5VWIM	11	1	0.476041	0.251844
MEL-IPI_Pat162-TP-NB-SM-7A15D-SM-5VWIM	12	1	0.528507	0.273225
MEL-IPI_Pat162-TP-NB-SM-7A15D-SM-5VWIM	13	1	0.526005	0.273328
MEL-IPI_Pat162-TP-NB-SM-7A15D-SM-5VWIM	14	1	0.449968	0.17846
MEL-IPI_Pat162-TP-NB-SM-7A15D-SM-5VWIM	15	1	0.487878	0.166791
MEL-IPI_Pat162-TP-NB-SM-7A15D-SM-5VWIM	16	1	0.498469	0.237181
MEL-IPI_Pat162-TP-NB-SM-7A15D-SM-5VWIM	17	1	0.664619	0.206601
MEL-IPI_Pat162-TP-NB-SM-7A15D-SM-5VWIM	18	1	0.663844	0.201294
MEL-IPI_Pat162-TP-NB-SM-7A15D-SM-5VWIM	19	1	0.68763	0.179565
MEL-IPI_Pat162-TP-NB-SM-7A15D-SM-5VWIM	20	1	0.70352	0.176671
MEL-IPI_Pat162-TP-NB-SM-7A15D-SM-5VWIM	21	1	0.693772	0.183482
MEL-IPI_Pat162-TP-NB-SM-7A15D-SM-5VWIM	22	1	0.70625	0.17894
MEL-IPI_Pat162-TP-NB-SM-7A15D-SM-5VWIM	23	1	0.681097	0.197039
MEL-IPI_Pat162-TP-NB-SM-7A15D-SM-5VWIM	24	1	0.573079	0.243046
MEL-IPI_Pat162-TP-NB-SM-7A15D-SM-5VWIM	25	1	0.601041	0.227823
MEL-IPI_Pat162-TP-NB-SM-7A15D-SM-5VWIM	26	1	0.569018	0.254647
MEL-IPI_Pat162-TP-NB-SM-7A15D-SM-5VWIM	27	1	0.557877	0.269632
MEL-IPI_Pat162-TP-NB-SM-7A15D-SM-5VWIM	28	1	0.698009	0.196039
MEL-IPI_Pat162-TP-NB-SM-7A15D-SM-5VWIM	29	1	0.721143	0.179283
MEL-IPI_Pat162-TP-NB-SM-7A15D-SM-5VWIM	30	1	0.734962	0.16409
MEL-IPI_Pat162-TP-NB-SM-7A15D-SM-5VWIM	31	1	0.676321	0.204346
MEL-IPI_Pat162-TP-NB-SM-7A15D-SM-5VWIM	32	1	0.684303	0.208831
MEL-IPI_Pat162-TP-NB-SM-7A15D-SM-5VWIM	33	1	0.739324	0.166365
MEL-IPI_Pat162-TP-NB-SM-7A15D-SM-5VWIM	34	1	0.736588	0.16545
MEL-IPI_Pat162-TP-NB-SM-7A15D-SM-5VWIM	35	8	0.985343	0.0184017
MEL-IPI_Pat162-TP-NB-SM-7A15D-SM-5VWIM	36	1	0.778355	0.150833
MEL-IPI_Pat162-TP-NB-SM-7A15D-SM-5VWIM	37	1	0.782921	0.14759
MEL-IPI_Pat162-TP-NB-SM-7A15D-SM-5VWIM	38	1	0.774839	0.153674
MEL-IPI_Pat162-TP-NB-SM-7A15D-SM-5VWIM	39	1	0.738115	0.178498
MEL-IPI_Pat162-TP-NB-SM-7A15D-SM-5VWIM	40	1	0.759354	0.153637
MEL-IPI_Pat162-TP-NB-SM-7A15D-SM-5VWIM	41	1	0.737428	0.171484
MEL-IPI_Pat162-TP-NB-SM-7A15D-SM-5VWIM	42	1	0.619496	0.220583
MEL-IPI_Pat162-TP-NB-SM-7A15D-SM-5VWIM	43	1	0.544692	0.251423
MEL-IPI_Pat162-TP-NB-SM-7A15D-SM-5VWIM	44	1	0.548477	0.249538
MEL-IPI_Pat162-TP-NB-SM-7A15D-SM-5VWIM	45	1	0.561599	0.274287
MEL-IPI_Pat162-TP-NB-SM-7A15D-SM-5VWIM	46	1	0.660447	0.214054
MEL-IPI_Pat162-TP-NB-SM-7A15D-SM-5VWIM	47	1	0.609532	0.240366
MEL-IPI_Pat162-TP-NB-SM-7A15D-SM-5VWIM	48	1	0.589823	0.251685
MEL-IPI_Pat162-TP-NB-SM-7A15D-SM-5VWIM	49	1	0.566285	0.250629
MEL-IPI_Pat162-TP-NB-SM-7A15D-SM-5VWIM	50	1	0.514218	0.250979
MEL-IPI_Pat163-TP-NB-SM-5VWK6-SM-5VWIN	1	155	0.993034	0.0105087
MEL-IPI_Pat166-TP-NB-SM-7A15G-SM-5VWIQ	1	2	0.505885	0.0730052
MEL-IPI_Pat166-TP-NB-SM-7A15G-SM-5VWIQ	2	1	0.641276	0.161582
MEL-IPI_Pat166-TP-NB-SM-7A15G-SM-5VWIQ	3	1	0.646682	0.197466
MEL-IPI_Pat166-TP-NB-SM-7A15G-SM-5VWIQ	4	1	0.656535	0.19784
MEL-IPI_Pat166-TP-NB-SM-7A15G-SM-5VWIQ	5	2	0.885499	0.0971124
MEL-IPI_Pat166-TP-NB-SM-7A15G-SM-5VWIQ	6	1	0.72801	0.257918
MEL-IPI_Pat166-TP-NB-SM-7A15G-SM-5VWIQ	7	1	0.719202	0.168313
MEL-IPI_Pat166-TP-NB-SM-7A15G-SM-5VWIQ	8	1	0.704532	0.155136
MEL-IPI_Pat166-TP-NB-SM-7A15G-SM-5VWIQ	9	1	0.727015	0.18392
MEL-IPI_Pat166-TP-NB-SM-7A15G-SM-5VWIQ	10	1	0.650004	0.231965
MEL-IPI_Pat166-TP-NB-SM-7A15G-SM-5VWIQ	11	1	0.627966	0.233488
MEL-IPI_Pat166-TP-NB-SM-7A15G-SM-5VWIQ	12	35	0.0790231	0.0148692
MEL-IPI_Pat166-TP-NB-SM-7A15G-SM-5VWIQ	13	1	0.484343	0.244481
MEL-IPI_Pat166-TP-NB-SM-7A15G-SM-5VWIQ	14	1	0.495821	0.245877
MEL-IPI_Pat166-TP-NB-SM-7A15G-SM-5VWIQ	15	1	0.393913	0.17402
MEL-IPI_Pat166-TP-NB-SM-7A15G-SM-5VWIQ	16	1	0.551934	0.247862
MEL-IPI_Pat167-TP-NB-SM-7A15H-SM-5VWIR	1	52	0.0841234	0.00574045
MEL-IPI_Pat167-TP-NB-SM-7A15H-SM-5VWIR	2	3	0.982497	0.0207872
MEL-IPI_Pat167-TP-NB-SM-7A15H-SM-5VWIR	3	3	0.876649	0.073545
MEL-IPI_Pat167-TP-NB-SM-7A15H-SM-5VWIR	4	16	0.663496	0.0310161
MEL-IPI_Pat167-TP-NB-SM-7A15H-SM-5VWIR	5	1	0.632972	0.272934
MEL-IPI_Pat167-TP-NB-SM-7A15H-SM-5VWIR	6	1	0.423327	0.16982
MEL-IPI_Pat168-TP-NB-SM-5VOAX-SM-5VWIS	1	358	0.999878	0.00110891
MEL-IPI_Pat16-TP-NT-SM-53U3E-SM-53U5B	1	2697	1	8.19113e-06
MEL-IPI_Pat170-TP-NB-SM-5VOAZ-SM-5VWIU	1	322	0.990147	0.0121237
MEL-IPI_Pat171-TP-NB-SM-7A15J-SM-5VWIV	1	9	0.970611	0.0314729
MEL-IPI_Pat171-TP-NB-SM-7A15J-SM-5VWIV	2	79	0.280073	0.0379437
MEL-IPI_Pat171-TP-NB-SM-7A15J-SM-5VWIV	3	29	0.921021	0.0684944
MEL-IPI_Pat171-TP-NB-SM-7A15J-SM-5VWIV	4	1	0.51547	0.317432
MEL-IPI_Pat174-TP-NB-SM-5VOB4-SM-5VWIY	1	939	0.996655	0.00601535
MEL-IPI_Pat175-TP-NB-SM-7A15L-SM-5VWIZ	1	88	0.98814	0.0156525
MEL-IPI_Pat175-TP-NB-SM-7A15L-SM-5VWIZ	2	60	0.12053	0.0112639
MEL-IPI_Pat175-TP-NB-SM-7A15L-SM-5VWIZ	3	1	0.489603	0.238715
MEL-IPI_Pat17-TP-NB-SM-4DK1D-SM-4NFUJ	1	11	0.0905715	0.0282889
MEL-IPI_Pat17-TP-NB-SM-4DK1D-SM-4NFUJ	2	291	0.99899	0.00332175
MEL-IPI_Pat18-TP-NT-SM-4DK1E-SM-53U5D	1	10	0.0441468	0.0152613
MEL-IPI_Pat18-TP-NT-SM-4DK1E-SM-53U5D	2	1	0.246159	0.179442
MEL-IPI_Pat18-TP-NT-SM-4DK1E-SM-53U5D	3	1	0.223818	0.128488
MEL-IPI_Pat18-TP-NT-SM-4DK1E-SM-53U5D	4	1	0.44151	0.273061
MEL-IPI_Pat18-TP-NT-SM-4DK1E-SM-53U5D	5	1	0.469531	0.286819
MEL-IPI_Pat18-TP-NT-SM-4DK1E-SM-53U5D	6	1	0.619898	0.258165
MEL-IPI_Pat18-TP-NT-SM-4DK1E-SM-53U5D	7	1	0.528638	0.255974
MEL-IPI_Pat18-TP-NT-SM-4DK1E-SM-53U5D	8	1	0.636814	0.209322
MEL-IPI_Pat18-TP-NT-SM-4DK1E-SM-53U5D	9	1	0.645421	0.194701
MEL-IPI_Pat18-TP-NT-SM-4DK1E-SM-53U5D	10	1	0.663777	0.196841
MEL-IPI_Pat18-TP-NT-SM-4DK1E-SM-53U5D	11	1	0.688559	0.189402
MEL-IPI_Pat18-TP-NT-SM-4DK1E-SM-53U5D	12	1	0.708776	0.17565
MEL-IPI_Pat18-TP-NT-SM-4DK1E-SM-53U5D	13	1	0.691228	0.204518
MEL-IPI_Pat18-TP-NT-SM-4DK1E-SM-53U5D	14	1	0.662175	0.106078
MEL-IPI_Pat18-TP-NT-SM-4DK1E-SM-53U5D	15	1	0.678376	0.101469
MEL-IPI_Pat18-TP-NT-SM-4DK1E-SM-53U5D	16	1	0.672556	0.106686
MEL-IPI_Pat18-TP-NT-SM-4DK1E-SM-53U5D	17	1	0.667764	0.126082
MEL-IPI_Pat18-TP-NT-SM-4DK1E-SM-53U5D	18	1	0.653005	0.134527
MEL-IPI_Pat18-TP-NT-SM-4DK1E-SM-53U5D	19	1	0.68651	0.134715
MEL-IPI_Pat18-TP-NT-SM-4DK1E-SM-53U5D	20	1	0.672011	0.159359
MEL-IPI_Pat18-TP-NT-SM-4DK1E-SM-53U5D	21	1	0.731252	0.161204
MEL-IPI_Pat18-TP-NT-SM-4DK1E-SM-53U5D	22	1	0.606509	0.194906
MEL-IPI_Pat18-TP-NT-SM-4DK1E-SM-53U5D	23	1	0.631285	0.197561
MEL-IPI_Pat18-TP-NT-SM-4DK1E-SM-53U5D	24	1	0.615191	0.224212
MEL-IPI_Pat18-TP-NT-SM-4DK1E-SM-53U5D	25	1	0.738552	0.15815
MEL-IPI_Pat18-TP-NT-SM-4DK1E-SM-53U5D	26	1	0.750336	0.175172
MEL-IPI_Pat18-TP-NT-SM-4DK1E-SM-53U5D	27	1	0.800893	0.120356
MEL-IPI_Pat18-TP-NT-SM-4DK1E-SM-53U5D	28	1	0.697092	0.183847
MEL-IPI_Pat18-TP-NT-SM-4DK1E-SM-53U5D	29	1	0.70574	0.191099
MEL-IPI_Pat18-TP-NT-SM-4DK1E-SM-53U5D	30	1	0.657555	0.218157
MEL-IPI_Pat18-TP-NT-SM-4DK1E-SM-53U5D	31	1	0.7249	0.187624
MEL-IPI_Pat18-TP-NT-SM-4DK1E-SM-53U5D	32	1	0.562988	0.232358
MEL-IPI_Pat18-TP-NT-SM-4DK1E-SM-53U5D	33	1	0.707518	0.222598
MEL-IPI_Pat18-TP-NT-SM-4DK1E-SM-53U5D	34	1	0.903105	0.0806902
MEL-IPI_Pat18-TP-NT-SM-4DK1E-SM-53U5D	35	1	0.718672	0.221733
MEL-IPI_Pat18-TP-NT-SM-4DK1E-SM-53U5D	36	1	0.617588	0.274178
MEL-IPI_Pat18-TP-NT-SM-4DK1E-SM-53U5D	37	1	0.7057	0.216369
MEL-IPI_Pat18-TP-NT-SM-4DK1E-SM-53U5D	38	1	0.52655	0.250007
MEL-IPI_Pat18-TP-NT-SM-4DK1E-SM-53U5D	39	1	0.573216	0.250341
MEL-IPI_Pat18-TP-NT-SM-4DK1E-SM-53U5D	40	1	0.550798	0.254364
MEL-IPI_Pat18-TP-NT-SM-4DK1E-SM-53U5D	41	1	0.546645	0.284122
MEL-IPI_Pat18-TP-NT-SM-4DK1E-SM-53U5D	42	1	0.44746	0.252026
MEL-IPI_Pat21-TP-NT-SM-4DK1H-SM-53U5G	1	2186	0.99982	0.00134486
MEL-IPI_Pat21-TP-NT-SM-4DK1H-SM-53U5G	2	1	0.226105	0.156485
MEL-IPI_Pat21-TP-NT-SM-4DK1H-SM-53U5G	3	1	0.219014	0.158573
MEL-IPI_Pat21-TP-NT-SM-4DK1H-SM-53U5G	4	1	0.219211	0.150197
MEL-IPI_Pat21-TP-NT-SM-4DK1H-SM-53U5G	5	1	0.115335	0.0670248
MEL-IPI_Pat24-TP-NT-SM-4DK1K-SM-53U5J	1	2	0.759992	0.0934785
MEL-IPI_Pat24-TP-NT-SM-4DK1K-SM-53U5J	2	13	0.923067	0.0447117
MEL-IPI_Pat24-TP-NT-SM-4DK1K-SM-53U5J	3	1	0.679032	0.210497
MEL-IPI_Pat24-TP-NT-SM-4DK1K-SM-53U5J	4	1	0.684142	0.218611
MEL-IPI_Pat24-TP-NT-SM-4DK1K-SM-53U5J	5	1	0.698177	0.199187
MEL-IPI_Pat24-TP-NT-SM-4DK1K-SM-53U5J	6	1	0.657966	0.209718
MEL-IPI_Pat24-TP-NT-SM-4DK1K-SM-53U5J	7	1	0.64742	0.218178
MEL-IPI_Pat24-TP-NT-SM-4DK1K-SM-53U5J	8	1	0.640825	0.180953
MEL-IPI_Pat24-TP-NT-SM-4DK1K-SM-53U5J	9	1	0.57418	0.231781
MEL-IPI_Pat24-TP-NT-SM-4DK1K-SM-53U5J	10	1	0.518254	0.2451
MEL-IPI_Pat24-TP-NT-SM-4DK1K-SM-53U5J	11	1	0.563092	0.148761
MEL-IPI_Pat24-TP-NT-SM-4DK1K-SM-53U5J	12	1	0.521997	0.208661
MEL-IPI_Pat24-TP-NT-SM-4DK1K-SM-53U5J	13	11	0.0736646	0.0221125
MEL-IPI_Pat24-TP-NT-SM-4DK1K-SM-53U5J	14	1	0.375898	0.173258
MEL-IPI_Pat24-TP-NT-SM-4DK1K-SM-53U5J	15	1	0.454632	0.263444
MEL-IPI_Pat24-TP-NT-SM-4DK1K-SM-53U5J	16	1	0.468809	0.294851
MEL-IPI_Pat24-TP-NT-SM-4DK1K-SM-53U5J	17	1	0.454558	0.172107
MEL-IPI_Pat27-TP-NB-SM-4DK1N-SM-4NFUT	1	23	0.981152	0.023312
MEL-IPI_Pat27-TP-NB-SM-4DK1N-SM-4NFUT	2	1	0.615896	0.227423
MEL-IPI_Pat27-TP-NB-SM-4DK1N-SM-4NFUT	3	38	0.111236	0.0153086
MEL-IPI_Pat27-TP-NB-SM-4DK1N-SM-4NFUT	4	1	0.532877	0.270852
MEL-IPI_Pat27-TP-NB-SM-4DK1N-SM-4NFUT	5	1	0.510265	0.257268
MEL-IPI_Pat27-TP-NB-SM-4DK1N-SM-4NFUT	6	1	0.523426	0.270804
MEL-IPI_Pat27-TP-NB-SM-4DK1N-SM-4NFUT	7	1	0.511038	0.268182
MEL-IPI_Pat27-TP-NB-SM-4DK1N-SM-4NFUT	8	1	0.503843	0.208637
MEL-IPI_Pat27-TP-NB-SM-4DK1N-SM-4NFUT	9	1	0.515859	0.254804
MEL-IPI_Pat32-TP-NT-SM-53U3T-SM-53U67	1	1087	0.934361	0.0189169
MEL-IPI_Pat39-TP-NB-SM-4DK1Z-SM-4NFV6	1	2	0.527136	0.111303
MEL-IPI_Pat39-TP-NB-SM-4DK1Z-SM-4NFV6	2	76	0.997786	0.00515961
MEL-IPI_Pat39-TP-NB-SM-4DK1Z-SM-4NFV6	3	45	0.109313	0.0111639
MEL-IPI_Pat39-TP-NB-SM-4DK1Z-SM-4NFV6	4	1	0.472068	0.205044
MEL-IPI_Pat41-TP-NT-SM-4DK22-SM-53U5O	1	554	0.987943	0.014716
MEL-IPI_Pat41-TP-NT-SM-4DK22-SM-53U5O	2	1	0.0945409	0.0597966
MEL-IPI_Pat43-TP-NB-SM-4DK24-SM-4NFVA	1	288	0.726611	0.041543
MEL-IPI_Pat45-TP-NT-SM-4DK26-SM-53U5R	1	1402	1
MEL-IPI_Pat46-TP-NT-SM-53U48-SM-53U5S	1	403	0.996147	0.00715721
MEL-IPI_Pat47-TP-NT-SM-4DK28-SM-53U5U	1	211	0.781593	0.025265
MEL-IPI_Pat49-TP-NT-SM-4DK2A-SM-53U5W	1	13	0.105632	0.0280093
MEL-IPI_Pat49-TP-NT-SM-4DK2A-SM-53U5W	2	959	0.999985	0.000384102
MEL-IPI_Pat49-TP-NT-SM-4DK2A-SM-53U5W	3	1	0.255748	0.161315
MEL-IPI_Pat50-TP-NT-SM-53U69-SM-53U5X	1	670	0.999959	0.000638977
MEL-IPI_Pat52-TP-NT-SM-4DK2D-SM-53U5Z	1	572	0.998896	0.00346161
MEL-IPI_Pat54-TP-NB-SM-4DK2F-SM-4NFVL	1	1312	1	1.57745e-05
MEL-IPI_Pat55-TP-NB-SM-4DK2G-SM-4NFVM	1	712	0.998163	0.00443348
MEL-IPI_Pat56-TP-NB-SM-4DK2H-SM-4NFVN	1	77	0.516764	0.027967
MEL-IPI_Pat57-TP-NB-SM-4DK2I-SM-4NFVO	1	90	0.667328	0.0288851
MEL-IPI_Pat58-TP-NB-SM-4DK2J-SM-4NFVP	1	66	0.999497	0.00228562
MEL-IPI_Pat58-TP-NB-SM-4DK2J-SM-4NFVP	2	270	0.81026	0.016657
MEL-IPI_Pat58-TP-NB-SM-4DK2J-SM-4NFVP	3	3510	0.12	7.59891e-06
MEL-IPI_Pat59-TP-NB-SM-4DK2K-SM-4NFVQ	1	13	0.118025	0.0283041
MEL-IPI_Pat59-TP-NB-SM-4DK2K-SM-4NFVQ	2	420	0.999355	0.00261473
MEL-IPI_Pat59-TP-NB-SM-4DK2K-SM-4NFVQ	3	1	0.322799	0.185506
MEL-IPI_Pat60-TP-NB-SM-4DK2L-SM-4NFVR	1	1140	0.999928	0.000849287
MEL-IPI_Pat61-TP-NB-SM-4DK2M-SM-4NFVS	1	3	0.0859973	0.0317787
MEL-IPI_Pat61-TP-NB-SM-4DK2M-SM-4NFVS	2	1	0.716475	0.123823
MEL-IPI_Pat61-TP-NB-SM-4DK2M-SM-4NFVS	3	1	0.685938	0.119821
MEL-IPI_Pat61-TP-NB-SM-4DK2M-SM-4NFVS	4	1	0.654785	0.127634
MEL-IPI_Pat61-TP-NB-SM-4DK2M-SM-4NFVS	5	3	0.946812	0.0487564
MEL-IPI_Pat61-TP-NB-SM-4DK2M-SM-4NFVS	6	1	0.776264	0.157133
MEL-IPI_Pat61-TP-NB-SM-4DK2M-SM-4NFVS	7	1	0.741258	0.1901
MEL-IPI_Pat61-TP-NB-SM-4DK2M-SM-4NFVS	8	1	0.680736	0.22442
MEL-IPI_Pat61-TP-NB-SM-4DK2M-SM-4NFVS	9	1	0.765396	0.14237
MEL-IPI_Pat61-TP-NB-SM-4DK2M-SM-4NFVS	10	1	0.685655	0.191031
MEL-IPI_Pat61-TP-NB-SM-4DK2M-SM-4NFVS	11	1	0.655803	0.224635
MEL-IPI_Pat61-TP-NB-SM-4DK2M-SM-4NFVS	12	1	0.546205	0.24374
MEL-IPI_Pat61-TP-NB-SM-4DK2M-SM-4NFVS	13	1	0.496575	0.259126
MEL-IPI_Pat62-TP-NB-SM-4DK2N-SM-4NFVT	1	2551	0.692928	0.00795863
MEL-IPI_Pat64-TP-NB-SM-4DK2P-SM-4NFVV	1	1029	0.999999	0.000100839
MEL-IPI_Pat66-TP-NB-SM-4DK2R-SM-4NFVX	1	425	0.999648	0.00190512
MEL-IPI_Pat67-TP-NB-SM-4DK2S-SM-4NFVY	1	33	0.969433	0.0324881
MEL-IPI_Pat71-TP-NB-SM-4DK2W-SM-4NFW3	1	1197	0.775212	0.0108107
MEL-IPI_Pat71-TP-NB-SM-4DK2W-SM-4NFW3	2	1	0.203269	0.0901432
MEL-IPI_Pat73-TP-NB-SM-4DK2Y-SM-4NFW5	1	333	0.997072	0.00607054
MEL-IPI_Pat74-TP-NB-SM-4DK2Z-SM-4NFW6	1	799	0.999928	0.00085117
MEL-IPI_Pat76-TP-NB-SM-4DK32-SM-4NFW8	1	278	0.999428	0.00245597
MEL-IPI_Pat76-TP-NB-SM-4DK32-SM-4NFW8	2	17	0.0614903	0.0154815
MEL-IPI_Pat77-TP-NT-SM-4DK33-SM-53U63	1	534	0.999609	0.002008
MEL-IPI_Pat79-TP-NB-SM-53U2S-SM-4NFWB	1	442	0.998906	0.00345983
MEL-IPI_Pat79-TP-NB-SM-53U2S-SM-4NFWB	2	1	0.117021	0.0741487
MEL-IPI_Pat80-TP-NT-SM-4DK36-SM-53U53	1	318	0.486208	0.0205654
MEL-IPI_Pat81-TP-NB-SM-4DK37-SM-4NFWD	1	130	0.687747	0.0884478
MEL-IPI_Pat82-TP-NT-SM-4DK38-SM-53U55	1	678	0.999631	0.00194821
MEL-IPI_Pat83-TP-NT-SM-53U2W-SM-53U56	1	2	0.583726	0.151529
MEL-IPI_Pat83-TP-NT-SM-53U2W-SM-53U56	2	34	0.923873	0.0451059
MEL-IPI_Pat83-TP-NT-SM-53U2W-SM-53U56	3	1	0.578731	0.229931
MEL-IPI_Pat83-TP-NT-SM-53U2W-SM-53U56	4	1	0.575048	0.231473
MEL-IPI_Pat83-TP-NT-SM-53U2W-SM-53U56	5	3	0.634174	0.0682255
MEL-IPI_Pat83-TP-NT-SM-53U2W-SM-53U56	6	1	0.566155	0.179361
MEL-IPI_Pat83-TP-NT-SM-53U2W-SM-53U56	7	1	0.61166	0.20934
MEL-IPI_Pat83-TP-NT-SM-53U2W-SM-53U56	8	1	0.581763	0.257663
MEL-IPI_Pat83-TP-NT-SM-53U2W-SM-53U56	9	40	0.0848968	0.00933012
MEL-IPI_Pat83-TP-NT-SM-53U2W-SM-53U56	10	1	0.404028	0.209315
MEL-IPI_Pat83-TP-NT-SM-53U2W-SM-53U56	11	1	0.475746	0.270696
MEL-IPI_Pat85-TP-NB-SM-53U2Y-SM-4NFWH	1	747	0.812651	0.0144046
MEL-IPI_Pat85-TP-NB-SM-53U2Y-SM-4NFWH	2	9	0.217421	0.0398761
MEL-IPI_Pat85-TP-NB-SM-53U2Y-SM-4NFWH	3	1	0.343901	0.145473
MEL-IPI_Pat85-TP-NB-SM-53U2Y-SM-4NFWH	4	1	0.338143	0.152108
MEL-IPI_Pat86-TP-NT-SM-4DK3C-SM-53U59	1	29	0.0719073	0.0102907
MEL-IPI_Pat86-TP-NT-SM-4DK3C-SM-53U59	2	12	0.995465	0.0079337
MEL-IPI_Pat86-TP-NT-SM-4DK3C-SM-53U59	3	60	0.717573	0.0185186
MEL-IPI_Pat87-TP-NT-SM-4DK3D-SM-53U5A	1	64	0.689782	0.0382366
MEL-IPI_Pat90-TP-NB-SM-4DK3G-SM-4NFWM	1	333	0.999859	0.00119619
MEL-IPI_Pat98-TP-NT-SM-4CU6L-SM-53U4K	1	81	0.710388	0.0573721
MEL-IPI_Pat99-TP-NT-SM-4CU6M-SM-53U4L	1	18	0.058126	0.0171851
MEL-IPI_Pat99-TP-NT-SM-4CU6M-SM-53U4L	2	1	0.400105	0.273118
MEL-IPI_Pat99-TP-NT-SM-4CU6M-SM-53U4L	3	1	0.376927	0.251758
MEL-IPI_Pat99-TP-NT-SM-4CU6M-SM-53U4L	4	1	0.44678	0.282235
MEL-IPI_Pat99-TP-NT-SM-4CU6M-SM-53U4L	5	1	0.48973	0.272238
MEL-IPI_Pat99-TP-NT-SM-4CU6M-SM-53U4L	6	1	0.49574	0.283863
MEL-IPI_Pat99-TP-NT-SM-4CU6M-SM-53U4L	7	1	0.696549	0.180665
MEL-IPI_Pat99-TP-NT-SM-4CU6M-SM-53U4L	8	1	0.692622	0.186286
MEL-IPI_Pat99-TP-NT-SM-4CU6M-SM-53U4L	9	2	0.962342	0.0397279
MEL-IPI_Pat99-TP-NT-SM-4CU6M-SM-53U4L	10	1	0.750609	0.193076
MEL-IPI_Pat99-TP-NT-SM-4CU6M-SM-53U4L	11	1	0.752319	0.161333
MEL-IPI_Pat99-TP-NT-SM-4CU6M-SM-53U4L	12	1	0.62821	0.215312
MEL-IPI_Pat99-TP-NT-SM-4CU6M-SM-53U4L	13	1	0.570228	0.260222
MEL-IPI_Pat99-TP-NT-SM-4CU6M-SM-53U4L	14	1	0.651552	0.20734
MEL-IPI_Pat99-TP-NT-SM-4CU6M-SM-53U4L	15	1	0.611696	0.229175
MEL-IPI_Pat99-TP-NT-SM-4CU6M-SM-53U4L	16	1	0.67322	0.204886
NI9507_T_N	1	93	0.936738	0.0446401
NR1867_T_N	1	113	0.965199	0.033178
NR2137_T_N	1	957	0.999999	0.000115169
NR3549_T_N	1	633	0.999935	0.000807605
NR4018_T_N	1	206	0.996417	0.00691963
NR4045_T_N	1	674	0.999807	0.00139991
NR4083_T_N	1	2	0.224079	0.0877644
NR4083_T_N	2	479	0.996676	0.00651952
NR4631_T_N	1	1708	1	9.42609e-07
NR4810_T_N	1	585	0.99972	0.00169069
NR4949_T_N	1	823	0.999999	0.000113363
NR8815_T_N	1	2415	1
NR9445_T_N	1	392	0.999504	0.00226855
NR9449_T_N	1	442	0.999991	0.000299552
NR9521_T_N	1	1585	0.999984	0.000404632
NR9705_T_N	1	37	0.984375	0.019108
NR9765_T_N	1	137	0.939651	0.0390522
PR12117_T_N	1	1632	1	1.36962e-05
PR4035_T_N	1	783	0.999998	0.000137207
PR4046_T_N	1	196	0.990775	0.0123292
PR4077_T_N	1	2563	1	3.08801e-06
PR4091_T_N	1	408	0.999802	0.00141967
PR4092_T_N	1	4273	0.237778	0.00415705
PR4092_T_N	2	1	0.678657	0.234711
PR4092_T_N	3	1	0.675776	0.233548
PR4092_T_N	4	1	0.675089	0.233257
PR4092_T_N	5	1	0.681522	0.236302
PR4092_T_N	6	159	1	5.93383e-06
PR4092_T_N	7	560	0.65149	0.00918863
PR4092_T_N	8	1	0.676284	0.235371
PR4092_T_N	9	1	0.676301	0.234492
PR4092_T_N	10	1	0.678572	0.237304
PR4092_T_N	11	1	0.676942	0.234531
PR4092_T_N	12	1	0.682155	0.237016
R7495_T_N	1	101	0.991728	0.0120954
R7495_T_N	2	2	0.222728	0.110444
R7495_T_N	3	1	0.080018	0.0922036
RH090935_T_N	1	152	0.929544	0.0612176
RH090935_T_N	2	1	0.136592	0.0958024
RI1933_T_N	1	561	0.998181	0.0044697
RO3338_T_N	1	94	0.765705	0.0470838
SA9755_T_N	1	1086	0.999999	0.000120148
SA9755_T_N	2	580	0.125915	0.00548709
SARC-Sarcoma-PD1_responder-01-TM-NB-SM-7KMQP-SM-7KMQR	1	75	0.966339	0.031861
SB010944_T_N	1	359	0.04	2.39203e-06
SB010944_T_N	2	1	0.533057	0.283275
SB010944_T_N	3	1	0.55057	0.276505
SB010944_T_N	4	25	0.986158	0.0169597
SB010944_T_N	5	1	0.56873	0.219184
SB010944_T_N	6	1	0.591397	0.223651
SB010944_T_N	7	1	0.589756	0.212765
SB010944_T_N	8	1	0.630783	0.25739
SB010944_T_N	9	1	0.56695	0.290923
SB010944_T_N	10	1	0.567233	0.290576
SB010944_T_N	11	1	0.580404	0.247199
SB010944_T_N	12	1	0.556424	0.23057
SB010944_T_N	13	1	0.563044	0.237504
SB010944_T_N	14	1	0.565216	0.237256
SB010944_T_N	15	10	0.28252	0.0990153
SB010944_T_N	16	1	0.479789	0.274298
SB010944_T_N	17	1	0.560852	0.238315
SB010944_T_N	18	1	0.557916	0.246064
SB010944_T_N	19	1	0.573837	0.233277
SB010944_T_N	20	1	0.56756	0.238494
SB010944_T_N	21	1	0.550527	0.255047
SB010944_T_N	22	1	0.533515	0.271504
SB010944_T_N	23	1	0.488999	0.275273
SB010944_T_N	24	1	0.53376	0.278182
SB010944_T_N	25	1	0.394566	0.253812
SB010944_T_N	26	1	0.494986	0.277406
SB010944_T_N	27	1	0.535754	0.269838
SB010944_T_N	28	1	0.542011	0.285282
SB010944_T_N	29	1	0.543789	0.285908
SC0899_T_N	1	497	0.996938	0.00616306
SC6470_T_N	1	231	0.96992	0.0249043
SC6470_T_N	2	1	0.351013	0.188933
SC6470_T_N	3	11	0.109556	0.0278036
SC6470_T_N	4	1	0.279278	0.168571
SC6470_T_N	5	1	0.286834	0.166173
SC6470_T_N	6	2	0.3015	0.117581
SC6470_T_N	7	1	0.269988	0.182512
SC6470_T_N	8	1	0.314188	0.173756
SC6470_T_N	9	1	0.332715	0.181605
SC6470_T_N	10	1	0.314805	0.185258
SD0346_T_N	1	823	1	2.69658e-05
SD1494_T_N	1	1367	0.999982	0.000419787
SD2051_T_N	1	50	0.993337	0.0101041
SD2056_T_N	1	206	0.996272	0.00695972
SD5038_T_N	1	411	0.999794	0.00144661
SD5118_T_N	1	102	0.980366	0.0231298
SD5934_T_N	1	233	0.959106	0.0286381
SD6336_T_N	1	549	0.999693	0.00177446
SD6494_T_N	1	917	0.999999	9.14276e-05
SD7357_T_N	1	1786	1	4.29919e-05
SR070761_T_N	1	11	0.989114	0.0145503
SR070761_T_N	2	129	0.0900414	0.0078235
SR070761_T_N	3	41	0.521002	0.0775893
SU2C_Lung-SU2C-DFCI-LUAD-1002-TP-NB-SM-AOL41-SM-A46NE	1	4	0.13581	0.0869078
SU2C_Lung-SU2C-DFCI-LUAD-1002-TP-NB-SM-AOL41-SM-A46NE	2	73	0.647806	0.0565721
SU2C_Lung-SU2C-DFCI-LUAD-1003-TP-NB-SM-AOL4D-SM-A46NF	1	109	0.990181	0.0126759
SU2C_Lung-SU2C-DFCI-LUAD-1003-TP-NB-SM-AOL4D-SM-A46NF	2	1	0.581401	0.194697
SU2C_Lung-SU2C-DFCI-LUAD-1003-TP-NB-SM-AOL4D-SM-A46NF	3	1	0.556104	0.220376
SU2C_Lung-SU2C-DFCI-LUAD-1003-TP-NB-SM-AOL4D-SM-A46NF	4	1	0.496134	0.265964
SU2C_Lung-SU2C-DFCI-LUAD-1003-TP-NB-SM-AOL4D-SM-A46NF	5	1	0.571477	0.213678
SU2C_Lung-SU2C-DFCI-LUAD-1003-TP-NB-SM-AOL4D-SM-A46NF	6	1	0.540222	0.232226
SU2C_Lung-SU2C-DFCI-LUAD-1003-TP-NB-SM-AOL4D-SM-A46NF	7	1	0.540222	0.232226
SU2C_Lung-SU2C-DFCI-LUAD-1003-TP-NB-SM-AOL4D-SM-A46NF	8	1	0.540222	0.227098
SU2C_Lung-SU2C-DFCI-LUAD-1003-TP-NB-SM-AOL4D-SM-A46NF	9	1	0.539769	0.222667
SU2C_Lung-SU2C-DFCI-LUAD-1003-TP-NB-SM-AOL4D-SM-A46NF	10	1	0.500025	0.247384
SU2C_Lung-SU2C-DFCI-LUAD-1003-TP-NB-SM-AOL4D-SM-A46NF	11	1	0.543626	0.203379
SU2C_Lung-SU2C-DFCI-LUAD-1003-TP-NB-SM-AOL4D-SM-A46NF	12	1	0.529127	0.221582
SU2C_Lung-SU2C-DFCI-LUAD-1003-TP-NB-SM-AOL4D-SM-A46NF	13	1	0.529206	0.217509
SU2C_Lung-SU2C-DFCI-LUAD-1003-TP-NB-SM-AOL4D-SM-A46NF	14	44	0.184598	0.0183579
SU2C_Lung-SU2C-DFCI-LUAD-1003-TP-NB-SM-AOL4D-SM-A46NF	15	1	0.514683	0.173807
SU2C_Lung-SU2C-DFCI-LUAD-1003-TP-NB-SM-AOL4D-SM-A46NF	16	1	0.4622	0.266561
SU2C_Lung-SU2C-DFCI-LUAD-1004-TP-NB-SM-AOL4P-SM-A46NG	1	4	0.0920573	0.0322736
SU2C_Lung-SU2C-DFCI-LUAD-1004-TP-NB-SM-AOL4P-SM-A46NG	2	1	0.273561	0.158426
SU2C_Lung-SU2C-DFCI-LUAD-1004-TP-NB-SM-AOL4P-SM-A46NG	3	148	0.992464	0.0106188
SU2C_Lung-SU2C-DFCI-LUAD-1004-TP-NB-SM-AOL4P-SM-A46NG	4	1	0.504044	0.136313
SU2C_Lung-SU2C-DFCI-LUAD-1004-TP-NB-SM-AOL4P-SM-A46NG	5	1	0.38629	0.164953
SU2C_Lung-SU2C-DFCI-LUAD-1005-TP-NB-SM-AOL52-SM-A46NH	1	4	0.248402	0.0548012
SU2C_Lung-SU2C-DFCI-LUAD-1005-TP-NB-SM-AOL52-SM-A46NH	2	1	0.391575	0.184106
SU2C_Lung-SU2C-DFCI-LUAD-1005-TP-NB-SM-AOL52-SM-A46NH	3	1	0.354456	0.168214
SU2C_Lung-SU2C-DFCI-LUAD-1005-TP-NB-SM-AOL52-SM-A46NH	4	1	0.399379	0.196542
SU2C_Lung-SU2C-DFCI-LUAD-1005-TP-NB-SM-AOL52-SM-A46NH	5	1	0.433353	0.223305
SU2C_Lung-SU2C-DFCI-LUAD-1005-TP-NB-SM-AOL52-SM-A46NH	6	50	0.0873486	0.00700341
SU2C_Lung-SU2C-DFCI-LUAD-1005-TP-NB-SM-AOL52-SM-A46NH	7	1	0.433616	0.239071
SU2C_Lung-SU2C-DFCI-LUAD-1005-TP-NB-SM-AOL52-SM-A46NH	8	9	0.947331	0.0398456
SU2C_Lung-SU2C-DFCI-LUAD-1005-TP-NB-SM-AOL52-SM-A46NH	9	1	0.695595	0.114065
SU2C_Lung-SU2C-DFCI-LUAD-1005-TP-NB-SM-AOL52-SM-A46NH	10	1	0.684132	0.149155
SU2C_Lung-SU2C-DFCI-LUAD-1005-TP-NB-SM-AOL52-SM-A46NH	11	1	0.723124	0.174675
SU2C_Lung-SU2C-DFCI-LUAD-1005-TP-NB-SM-AOL52-SM-A46NH	12	1	0.724514	0.180633
SU2C_Lung-SU2C-DFCI-LUAD-1005-TP-NB-SM-AOL52-SM-A46NH	13	1	0.717003	0.207691
SU2C_Lung-SU2C-DFCI-LUAD-1005-TP-NB-SM-AOL52-SM-A46NH	14	1	0.717003	0.207691
SU2C_Lung-SU2C-DFCI-LUAD-1005-TP-NB-SM-AOL52-SM-A46NH	15	1	0.709728	0.200254
SU2C_Lung-SU2C-DFCI-LUAD-1005-TP-NB-SM-AOL52-SM-A46NH	16	1	0.669164	0.181327
SU2C_Lung-SU2C-DFCI-LUAD-1005-TP-NB-SM-AOL52-SM-A46NH	17	1	0.643715	0.178432
SU2C_Lung-SU2C-DFCI-LUAD-1005-TP-NB-SM-AOL52-SM-A46NH	18	1	0.642716	0.184028
SU2C_Lung-SU2C-DFCI-LUAD-1005-TP-NB-SM-AOL52-SM-A46NH	19	1	0.684202	0.176046
SU2C_Lung-SU2C-DFCI-LUAD-1005-TP-NB-SM-AOL52-SM-A46NH	20	1	0.682851	0.20936
SU2C_Lung-SU2C-DFCI-LUAD-1005-TP-NB-SM-AOL52-SM-A46NH	21	31	0.391472	0.0242551
SU2C_Lung-SU2C-DFCI-LUAD-1005-TP-NB-SM-AOL52-SM-A46NH	22	1	0.542667	0.221546
SU2C_Lung-SU2C-DFCI-LUAD-1005-TP-NB-SM-AOL52-SM-A46NH	23	1	0.536994	0.193409
SU2C_Lung-SU2C-DFCI-LUAD-1005-TP-NB-SM-AOL52-SM-A46NH	24	1	0.416348	0.200711
SU2C_Lung-SU2C-DFCI-LUAD-1005-TP-NB-SM-AOL52-SM-A46NH	25	1	0.587779	0.208115
SU2C_Lung-SU2C-DFCI-LUAD-1005-TP-NB-SM-AOL52-SM-A46NH	26	1	0.392294	0.19256
SU2C_Lung-SU2C-DFCI-LUAD-1005-TP-NB-SM-AOL52-SM-A46NH	27	1	0.479771	0.224832
SU2C_Lung-SU2C-DFCI-LUAD-1005-TP-NB-SM-AOL52-SM-A46NH	28	1	0.607126	0.198769
SU2C_Lung-SU2C-DFCI-LUAD-1005-TP-NB-SM-AOL52-SM-A46NH	29	1	0.560244	0.227212
SU2C_Lung-SU2C-DFCI-LUAD-1005-TP-NB-SM-AOL52-SM-A46NH	30	1	0.56241	0.216091
SU2C_Lung-SU2C-DFCI-LUAD-1005-TP-NB-SM-AOL52-SM-A46NH	31	1	0.544713	0.231765
SU2C_Lung-SU2C-DFCI-LUAD-1005-TP-NB-SM-AOL52-SM-A46NH	32	1	0.483769	0.225524
SU2C_Lung-SU2C-DFCI-LUAD-1005-TP-NB-SM-AOL52-SM-A46NH	33	1	0.573772	0.211707
SU2C_Lung-SU2C-DFCI-LUAD-1005-TP-NB-SM-AOL52-SM-A46NH	34	1	0.572919	0.231677
SU2C_Lung-SU2C-DFCI-LUAD-1005-TP-NB-SM-AOL52-SM-A46NH	35	1	0.404762	0.205997
SU2C_Lung-SU2C-DFCI-LUAD-1005-TP-NB-SM-AOL52-SM-A46NH	36	1	0.609609	0.218892
SU2C_Lung-SU2C-DFCI-LUAD-1005-TP-NB-SM-AOL52-SM-A46NH	37	1	0.617402	0.218831
SU2C_Lung-SU2C-DFCI-LUAD-1005-TP-NB-SM-AOL52-SM-A46NH	38	1	0.619678	0.210605
SU2C_Lung-SU2C-DFCI-LUAD-1005-TP-NB-SM-AOL52-SM-A46NH	39	1	0.632283	0.218193
SU2C_Lung-SU2C-DFCI-LUAD-1005-TP-NB-SM-AOL52-SM-A46NH	40	1	0.62544	0.223298
SU2C_Lung-SU2C-DFCI-LUAD-1005-TP-NB-SM-AOL52-SM-A46NH	41	1	0.619817	0.226637
SU2C_Lung-SU2C-DFCI-LUAD-1005-TP-NB-SM-AOL52-SM-A46NH	42	1	0.631862	0.211503
SU2C_Lung-SU2C-DFCI-LUAD-1005-TP-NB-SM-AOL52-SM-A46NH	43	1	0.654191	0.214716
SU2C_Lung-SU2C-DFCI-LUAD-1005-TP-NB-SM-AOL52-SM-A46NH	44	1	0.647125	0.259749
SU2C_Lung-SU2C-DFCI-LUAD-1005-TP-NB-SM-AOL52-SM-A46NH	45	1	0.533647	0.2496
SU2C_Lung-SU2C-DFCI-LUAD-1005-TP-NB-SM-AOL52-SM-A46NH	46	1	0.675313	0.212592
SU2C_Lung-SU2C-DFCI-LUAD-1005-TP-NB-SM-AOL52-SM-A46NH	47	1	0.697768	0.20114
SU2C_Lung-SU2C-DFCI-LUAD-1005-TP-NB-SM-AOL52-SM-A46NH	48	1	0.498846	0.262636
SU2C_Lung-SU2C-DFCI-LUAD-1005-TP-NB-SM-AOL52-SM-A46NH	49	1	0.627931	0.252782
SU2C_Lung-SU2C-DFCI-LUAD-1005-TP-NB-SM-AOL52-SM-A46NH	50	1	0.570712	0.237358
SU2C_Lung-SU2C-DFCI-LUAD-1005-TP-NB-SM-AOL52-SM-A46NH	51	1	0.561146	0.22432
SU2C_Lung-SU2C-DFCI-LUAD-1006-TP-NB-SM-AOL5E-SM-A46NI	1	6	0.150907	0.0521533
SU2C_Lung-SU2C-DFCI-LUAD-1006-TP-NB-SM-AOL5E-SM-A46NI	2	5	0.27041	0.0871786
SU2C_Lung-SU2C-DFCI-LUAD-1006-TP-NB-SM-AOL5E-SM-A46NI	3	123	0.925365	0.0392951
SU2C_Lung-SU2C-DFCI-LUAD-1006-TP-NB-SM-AOL5E-SM-A46NI	4	1	0.437865	0.227991
SU2C_Lung-SU2C-DFCI-LUAD-1006-TP-NB-SM-AOL5E-SM-A46NI	5	1	0.426754	0.220548
SU2C_Lung-SU2C-DFCI-LUAD-1006-TP-NB-SM-AOL5E-SM-A46NI	6	3	0.408914	0.119392
SU2C_Lung-SU2C-DFCI-LUAD-1006-TP-NB-SM-AOL5E-SM-A46NI	7	1	0.430332	0.225806
SU2C_Lung-SU2C-DFCI-LUAD-1006-TP-NB-SM-AOL5E-SM-A46NI	8	1	0.362319	0.214458
SU2C_Lung-SU2C-DFCI-LUAD-1010-TM-NB-SM-AOL6S-SM-A46NM	1	86	0.991474	0.0121427
SU2C_Lung-SU2C-DFCI-LUAD-1010-TM-NB-SM-AOL6S-SM-A46NM	2	158	0.158301	0.0120007
SU2C_Lung-SU2C-DFCI-LUAD-1011-TM-NB-SM-AOL75-SM-A46NN	1	196	0.753459	0.0239179
SU2C_Lung-SU2C-DFCI-LUAD-1011-TM-NB-SM-AOL75-SM-A46NN	2	1	0.131322	0.0653817
SU2C_Lung-SU2C-DFCI-LUAD-1013-TP-NB-SM-AOL7V-SM-A46NP	1	23	0.106731	0.0155301
SU2C_Lung-SU2C-DFCI-LUAD-1013-TP-NB-SM-AOL7V-SM-A46NP	2	1	0.371083	0.183486
SU2C_Lung-SU2C-DFCI-LUAD-1013-TP-NB-SM-AOL7V-SM-A46NP	3	1	0.518571	0.17477
SU2C_Lung-SU2C-DFCI-LUAD-1013-TP-NB-SM-AOL7V-SM-A46NP	4	1	0.44843	0.155436
SU2C_Lung-SU2C-DFCI-LUAD-1013-TP-NB-SM-AOL7V-SM-A46NP	5	112	0.989806	0.0128115
SU2C_Lung-SU2C-DFCI-LUAD-1013-TP-NB-SM-AOL7V-SM-A46NP	6	1	0.481096	0.215981
SU2C_Lung-SU2C-DFCI-LUAD-1013-TP-NB-SM-AOL7V-SM-A46NP	7	1	0.472848	0.209439
SU2C_Lung-SU2C-DFCI-LUAD-1013-TP-NB-SM-AOL7V-SM-A46NP	8	1	0.501535	0.194034
SU2C_Lung-SU2C-DFCI-LUAD-1016-TM-NB-SM-AOL8W-SM-A46NS	1	227	0.993966	0.0093821
SU2C_Lung-SU2C-DFCI-LUAD-1017-TM-NB-SM-AOL99-SM-A46NT	1	1557	1	1.03969e-05
SU2C_Lung-SU2C-DFCI-LUAD-1018-TP-NB-SM-AOL9H-SM-A46NU	1	129	0.987527	0.0152202
SU2C_Lung-SU2C-DFCI-LUAD-1020-TM-NB-SM-AOL3C-SM-A46NC	1	161	0.685137	0.027443
WA7899_T_N	1	85	0.133519	0.0090062
WA7899_T_N	2	1	0.537006	0.243699
WA7899_T_N	3	1	0.417965	0.154089
WA7899_T_N	4	4	0.984268	0.018873
WA7899_T_N	5	1	0.72889	0.225127
WA7899_T_N	6	59	0.636167	0.0196837
WA7899_T_N	7	1	0.830802	0.126167
WA7899_T_N	8	1	0.575767	0.237799
WA7899_T_N	9	1	0.560111	0.250572
WA7899_T_N	10	1	0.453942	0.1789
WA7899_T_N	11	1	0.590689	0.271737
Y2087_T_N	1	167	0.566476	0.0312961

## Sheet: Table2
Table 2. CCF estimation results of POPLAR and OAK cohorts
SampleID	ClusterID	MutationNum	meanCCF	std
G1000	1	8	0.0202196	0.00159302
G1000	2	2	0.782103	0.234646
G1002	1	3	0.0177748	0.00793447
G1004	1	27	0.02	2.20176e-05
G1004	2	1	0.170894	0.0526246
G1004	3	1	0.602244	0.174057
G1005	1	2	0.615994	0.187898
G1005	2	21	0.026114	0.0048778
G1005	3	1	0.11014	0.0375212
G1006	1	3	0.0257668	0.0062522
G1008	1	3	0.0126846	0.00481895
G1008	2	1	0.0805002	0.0329121
G1009	1	9	0.0397849	0.00633018
G100	1	4	0.0347495	0.0095825
G1010	1	19	0.0381769	0.00482093
G1013	1	1	0.475341	0.140996
G1013	2	1	0.585984	0.0494255
G1013	3	4	0.299976	0.0873868
G1013	4	3	0.579083	0.165796
G1013	5	3	0.224542	0.0665518
G1013	6	1	0.181668	0.0590868
G1013	7	1	0.400772	0.120925
G1013	8	7	0.0190889	0.00418951
G1013	9	1	0.100048	0.0361726
G1014	1	4	0.0193898	0.00752878
G1014	2	1	0.115075	0.0463638
G1015	1	7	0.0122078	0.00417565
G1015	2	1	0.0900271	0.0321948
G1015	3	1	0.474169	0.147208
G1016	1	8	0.0406347	0.00755915
G1016	2	1	0.673418	0.216473
G1016	3	1	0.761969	0.221897
G1016	4	1	0.50817	0.226861
G1018	1	12	0.0199049	0.00106384
G1018	2	3	0.53392	0.152643
G1018	3	3	0.0951347	0.0280376
G1018	4	4	0.19451	0.0568746
G1018	5	2	0.372799	0.108178
G1018	6	1	0.318887	0.0959213
G1019	1	3	0.0220107	0.0071492
G1019	2	1	0.145374	0.0787
G1020	1	12	0.0529771	0.00652888
G1020	2	1	0.659404	0.193942
G1021	1	9	0.0258765	0.00518862
G1022	1	4	0.0174074	0.00649729
G1022	2	22	0.250571	0.00767715
G1022	3	1	0.111151	0.0408244
G1023	1	7	0.0201638	0.00159697
G1023	2	3	0.128951	0.0192901
G1024	1	7	0.0255116	0.00560387
G1024	2	3	0.710269	0.234771
G1024	3	1	0.368595	0.193014
G1026	1	1	0.0897506	0.0390629
G1026	2	1	0.106766	0.0535066
G1027	1	16	0.0491487	0.00352912
G1027	2	1	0.199405	0.06229
G1027	3	1	0.567123	0.04601
G1028	1	3	0.704773	0.232376
G1028	2	29	0.0510283	0.0035626
G102	1	2	0.708472	0.202386
G102	2	4	0.427483	0.122369
G102	3	27	0.218366	0.00519248
G102	4	1	0.256546	0.0795369
G102	5	4	0.554095	0.114891
G102	6	4	0.59456	0.169515
G102	7	1	0.642836	0.186629
G102	8	4	0.591836	0.0151078
G102	9	1	0.481349	0.142881
G102	10	5	0.650181	0.019927
G102	11	1	0.52315	0.156832
G102	12	1	0.0127503	0.00665942
G1030	1	24	0.0775448	0.00494842
G1031	1	10	0.0101248	0.00110999
G1032	1	8	0.0200163	0.00294361
G1032	2	1	0.395237	0.118915
G1032	3	1	0.413036	0.124396
G1032	4	1	0.430322	0.128534
G1032	5	1	0.529598	0.157161
G1032	6	1	0.558878	0.164702
G1032	7	1	0.261376	0.0820411
G1032	8	1	0.309202	0.095754
G1032	9	1	0.342729	0.104134
G1032	10	1	0.66167	0.192594
G1033	1	17	0.0301442	0.00190684
G1033	2	3	0.193502	0.013232
G1033	3	1	0.220421	0.0692431
G1033	4	1	0.128345	0.0499692
G1033	5	3	0.615317	0.0199003
G1033	6	1	0.420746	0.129278
G1034	1	16	0.0273143	0.00450096
G1038	1	5	0.0920304	0.00575828
G1039	1	13	0.0155205	0.00498312
G1039	2	1	0.736273	0.228836
G1041	1	3	0.0146925	0.00588262
G1044	1	12	0.0175216	0.00431822
G1044	2	10	0.289161	0.0823134
G1044	3	5	0.125738	0.00804377
G1044	4	1	0.678676	0.197261
G1045	1	1	0.145651	0.0507551
G1045	2	1	0.020955	0.011471
G1047	1	10	0.0539083	0.014066
G1048	1	2	0.100038	0.031742
G1048	2	23	0.0291441	0.00279919
G1049	1	10	0.0197692	0.00208671
G1049	2	2	0.753339	0.237056
G1050	1	2	0.0164394	0.00761747
G1050	2	2	0.0665665	0.0213572
G1050	3	1	0.694983	0.223208
G1051	1	10	0.0400563	0.00292647
G1051	2	1	0.437878	0.129664
G1052	1	6	0.0675609	0.0136337
G1053	1	3	0.0116531	0.00384028
G1053	2	7	0.098194	0.0170898
G1053	3	1	0.603613	0.0228261
G1053	4	1	0.724225	0.20811
G1054	1	19	0.049538	0.00372517
G1054	2	1	0.699794	0.202038
G1055	1	17	0.0104533	0.00208034
G1055	2	6	0.0858333	0.0101642
G1057	1	10	0.0298128	0.00156323
G1057	2	6	0.122942	0.00919579
G1058	1	20	0.0308101	0.00275839
G105	1	1	0.571252	0.0202923
G105	2	1	0.754262	0.232624
G105	3	2	0.0126605	0.00499964
G105	4	2	0.0543711	0.0183105
G105	5	1	0.0712253	0.0240194
G105	6	1	0.0947089	0.0360334
G105	7	1	0.228717	0.0700909
G1060	1	12	0.0204347	0.0020397
G1060	2	2	0.0865419	0.030853
G1060	3	1	0.160387	0.085185
G1060	4	2	0.213278	0.0628692
G1060	5	1	0.456647	0.133981
G1060	6	1	0.483838	0.140684
G1060	7	1	0.562041	0.0506971
G1060	8	1	0.727329	0.21035
G1060	9	1	0.754992	0.217174
G1060	10	2	0.33314	0.096872
G1060	11	1	0.643214	0.185352
G1060	12	1	0.564212	0.164153
G1060	13	1	0.59339	0.172966
G1060	14	1	0.281899	0.084406
G1061	1	21	0.01	1.96989e-05
G1062	1	3	0.0218257	0.00780532
G1063	1	18	0.0199636	0.000624599
G1064	1	10	0.0304359	0.00286156
G1064	2	1	0.106405	0.035049
G1064	3	1	0.455691	0.136984
G1065	1	3	0.0130015	0.00515955
G1067	1	3	0.0403543	0.00669905
G1068	1	15	0.023588	0.00479653
G1068	2	1	0.202804	0.0613343
G1068	3	1	0.774574	0.229665
G1069	1	10	0.0224963	0.00434468
G1069	2	1	0.116606	0.0405705
G1069	3	11	0.716994	0.0111109
G1069	4	1	0.452556	0.13372
G106	1	17	0.0105269	0.00223413
G106	2	30	0.100382	0.00286246
G106	3	11	0.157214	0.00629373
G1070	1	2	0.154491	0.0473408
G1070	2	2	0.0169534	0.00709542
G1070	3	2	0.0518056	0.0185488
G1070	4	1	0.564818	0.0741718
G1072	1	9	0.0203532	0.00187266
G1072	2	5	0.124495	0.00834591
G1074	1	1	0.782637	0.228914
G1074	2	1	0.748837	0.234285
G1074	3	1	0.473325	0.137174
G1074	4	3	0.114246	0.0343616
G1074	5	1	0.0415955	0.0163294
G1074	6	1	0.745217	0.018128
G1075	1	24	0.0279003	0.00407392
G1077	1	7	0.0107068	0.00256564
G1077	2	1	0.205386	0.0618615
G1077	3	1	0.191494	0.0584872
G1077	4	1	0.141193	0.0447683
G1077	5	1	0.144619	0.0452288
G1077	6	2	0.102684	0.0314796
G1077	7	1	0.125462	0.0607418
G1077	8	1	0.707094	0.202798
G1077	9	1	0.635362	0.18523
G1077	10	1	0.404334	0.12005
G1077	11	1	0.394855	0.117031
G1077	12	1	0.7466	0.236758
G1077	13	1	0.497938	0.145008
G1077	14	1	0.50087	0.147627
G1077	15	1	0.523816	0.156348
G1077	16	1	0.564631	0.164611
G1078	1	2	0.0160059	0.00755839
G1078	2	4	0.169047	0.0501923
G1078	3	1	0.107697	0.0383991
G1078	4	1	0.310379	0.0942081
G1079	1	3	0.143469	0.0422011
G1079	2	4	0.0293701	0.00711104
G107	1	4	0.0397066	0.0120163
G107	2	2	0.771258	0.237902
G1081	1	5	0.0201405	0.00261034
G1081	2	4	0.208699	0.0598987
G1081	3	1	0.424406	0.123105
G1081	4	1	0.41553	0.12005
G1081	5	1	0.432326	0.126267
G1081	6	1	0.253179	0.0756167
G1081	7	1	0.575008	0.166135
G1081	8	1	0.610824	0.175811
G1081	9	1	0.290457	0.0856379
G1081	10	1	0.344996	0.100501
G1081	11	1	0.326902	0.0956936
G1081	12	1	0.17005	0.0513283
G1081	13	1	0.769483	0.23599
G1081	14	1	0.774145	0.221949
G1081	15	1	0.55635	0.0218079
G1083	1	6	0.021194	0.00348554
G1083	2	1	0.270557	0.0858427
G1086	1	6	0.0110219	0.00302992
G1086	2	8	0.184211	0.00595691
G1086	3	24	0.129621	0.00214105
G1086	4	1	0.46731	0.134953
G1087	1	4	0.0122829	0.00443286
G1087	2	2	0.0902659	0.0319891
G1089	1	5	0.0681966	0.0109714
G1089	2	7	0.0120841	0.00406592
G1089	3	1	0.358629	0.106878
G1089	4	1	0.310339	0.0998469
G1089	5	1	0.204759	0.0623586
G1089	6	1	0.452743	0.133152
G1089	7	1	0.596182	0.157359
G1089	8	1	0.76961	0.230514
G1089	9	4	0.633923	0.013372
G1089	10	1	0.609808	0.176216
G108	1	36	0.0479497	0.00409946
G1091	1	9	0.0206101	0.00297728
G1092	1	3	0.0129556	0.00487468
G1092	2	3	0.316431	0.0915284
G1092	3	1	0.26193	0.0793428
G1092	4	7	0.397377	0.11317
G1092	5	1	0.141019	0.0681909
G1094	1	3	0.0161114	0.00659681
G1095	1	12	0.0167232	0.00469746
G1095	2	22	0.0699235	0.00493216
G1096	1	7	0.0287286	0.00496294
G1097	1	8	0.0275848	0.00525718
G1097	2	1	0.257332	0.142716
G1097	3	1	0.301788	0.0937858
G1098	1	1	0.0158045	0.00778489
G1098	2	1	0.0479781	0.0186539
G1099	1	9	0.0191442	0.00338985
G1099	2	15	0.221979	0.00794922
G1099	3	3	0.487565	0.140232
G1099	4	1	0.618451	0.172816
G1100	1	10	0.0203232	0.00179747
G1102	1	17	0.0292981	0.00270603
G1103	1	3	0.0300362	0.0050869
G1105	1	3	0.0170403	0.00677403
G1107	1	4	0.0100524	0.000722036
G1107	2	1	0.0960252	0.0325357
G1108	1	7	0.0201149	0.00296958
G1108	2	1	0.734027	0.228037
G110	1	15	0.0771248	0.00547799
G1110	1	7	0.0196336	0.00322415
G1110	2	1	0.0807221	0.0263505
G1113	1	10	0.0433722	0.00545809
G1114	1	6	0.0311475	0.00842199
G1117	1	11	0.0283488	0.00372976
G1119	1	3	0.024042	0.00936752
G1119	2	1	0.725292	0.232168
G111	1	12	0.0204633	0.00210798
G1120	1	15	0.0200696	0.000835498
G1121	1	9	0.0219067	0.00397149
G1121	2	3	0.304168	0.0877595
G1121	3	12	0.113018	0.00742892
G1122	1	3	0.0232697	0.00748724
G1122	2	1	0.0976305	0.037069
G1122	3	1	0.577983	0.0722822
G1124	1	19	0.0294567	0.00282473
G1125	1	3	0.788152	0.224877
G1125	2	29	0.02	1.9278e-05
G1125	3	1	0.0884289	0.0308498
G1126	1	3	0.0230179	0.00606969
G1129	1	5	0.0131042	0.00476903
G112	1	22	0.0405332	0.00237483
G112	2	1	0.415711	0.125413
G1130	1	3	0.0349504	0.0100723
G1131	1	19	0.0169561	0.00460175
G1132	1	3	0.0218539	0.00669131
G1133	1	6	0.0267713	0.00536151
G1133	2	6	0.0988683	0.00646521
G1133	3	1	0.772334	0.230671
G1134	1	3	0.0297811	0.00698856
G1134	2	1	0.185133	0.0582253
G1135	1	21	0.0391162	0.00285572
G1135	2	1	0.181795	0.056413
G1136	1	12	0.0195824	0.0022247
G1136	2	43	0.149105	0.00398831
G1136	3	2	0.376353	0.110038
G1136	4	1	0.671968	0.196273
G1136	5	1	0.760655	0.227939
G1137	1	3	0.0158262	0.00568414
G1137	2	3	0.202652	0.0590591
G1137	3	7	0.205339	0.00762688
G1137	4	1	0.303415	0.0895753
G1137	5	1	0.475015	0.13896
G1137	6	1	0.442704	0.129679
G1137	7	1	0.246328	0.0740966
G1137	8	1	0.701961	0.201332
G1137	9	1	0.767945	0.234894
G1138	1	3	0.0209368	0.00878608
G1138	2	1	0.0633153	0.0301811
G1138	3	1	0.234952	0.0807859
G1138	4	1	0.265331	0.0875572
G1138	5	1	0.328345	0.105239
G1138	6	1	0.344371	0.108981
G1138	7	1	0.290065	0.0962055
G1138	8	1	0.70968	0.223235
G1138	9	1	0.661027	0.200484
G1138	10	1	0.635949	0.178144
G1138	11	1	0.603099	0.0411319
G1139	1	15	0.0505297	0.00598016
G113	1	3	0.0118587	0.00403336
G113	2	1	0.473588	0.137446
G113	3	1	0.566911	0.0322278
G113	4	1	0.494282	0.144786
G113	5	1	0.414313	0.122657
G113	6	1	0.154231	0.0486171
G113	7	1	0.136922	0.0690798
G113	8	1	0.260553	0.0777742
G113	9	1	0.356111	0.105589
G1141	1	6	0.0424982	0.00672851
G1142	1	1	0.0235159	0.0129117
G1142	2	1	0.577932	0.0893672
G1143	1	3	0.0310369	0.00722329
G1143	2	1	0.222088	0.12422
G1145	1	4	0.0117067	0.00386339
G1145	2	1	0.0717415	0.0254086
G1145	3	1	0.168773	0.0535064
G1145	4	1	0.263677	0.0808714
G1146	1	3	0.0128004	0.00509584
G1146	2	6	0.16239	0.0431306
G1147	1	5	0.0415798	0.0103698
G1148	1	1	0.019371	0.0100151
G1148	2	1	0.0153552	0.00807073
G1149	1	7	0.122658	0.00701654
G1149	2	1	0.508297	0.148748
G114	1	2	0.68799	0.224659
G114	2	3	0.44839	0.130508
G114	3	2	0.0811534	0.0313223
G114	4	2	0.375493	0.111297
G114	5	7	0.197508	0.0119365
G114	6	1	0.593746	0.176468
G1150	1	4	0.0106902	0.00255284
G116	1	9	0.010882	0.00284247
G117	1	8	0.033224	0.00574802
G118	1	10	0.0101835	0.00134247
G119	1	5	0.0115943	0.00372794
G11	1	2	0.767482	0.220209
G11	2	2	0.659779	0.189307
G11	3	25	0.174888	0.00695284
G11	4	2	0.492874	0.14276
G11	5	2	0.420618	0.122925
G11	6	1	0.0292461	0.0152543
G121	1	3	0.18507	0.0543597
G121	2	3	0.0778996	0.0188672
G121	3	1	0.0158661	0.00783537
G122	1	8	0.0102889	0.00167708
G122	2	1	0.333973	0.167274
G123	1	24	0.040186	0.00142406
G123	2	1	0.862207	0.026066
G127	1	11	0.108152	0.00541025
G127	2	11	0.0187055	0.00335937
G127	3	1	0.710149	0.209361
G131	1	6	0.0136942	0.00498697
G132	1	4	0.0202237	0.00549995
G135	1	23	0.0200623	0.000787015
G136	1	5	0.0107593	0.00266069
G136	2	1	0.302535	0.16387
G139	1	2	0.510077	0.016527
G139	2	5	0.0110712	0.00310696
G139	3	3	0.222023	0.0644353
G139	4	10	0.0588953	0.00431636
G13	1	2	0.0158583	0.00738907
G13	2	16	0.251979	0.00749824
G13	3	1	0.653604	0.189822
G140	1	4	0.0397829	0.00944455
G140	2	1	0.702829	0.202081
G140	3	1	0.380715	0.111428
G140	4	1	0.6139	0.178869
G140	5	1	0.615809	0.178426
G140	6	1	0.253313	0.0767409
G140	7	1	0.283446	0.085407
G141	1	12	0.125338	0.00549206
G141	2	1	0.0143072	0.00691445
G142	1	2	0.0187831	0.00852838
G142	2	2	0.0813161	0.0262456
G143	1	6	0.0328197	0.00652988
G144	1	1	0.0321475	0.0175922
G144	2	1	0.0167232	0.00843914
G145	1	3	0.218273	0.0141178
G146	1	48	0.0479054	0.00406946
G146	2	9	0.178783	0.0335868
G146	3	1	0.375091	0.113635
G147	1	10	0.0500009	0.0048572
G148	1	5	0.0153982	0.00529205
G148	2	7	0.302423	0.0106462
G148	3	3	0.418	0.11987
G148	4	1	0.343531	0.102435
G149	1	36	0.0442851	0.00496536
G149	2	4	0.180595	0.0533672
G149	3	3	0.738003	0.211762
G149	4	1	0.617233	0.155048
G149	5	1	0.30379	0.100609
G14	1	4	0.0251452	0.00671029
G14	2	1	0.301886	0.0899744
G150	1	22	0.0403845	0.0019404
G152	1	1	0.0108777	0.00568278
G152	2	1	0.0265275	0.0116411
G153	1	3	0.0197964	0.00693839
G153	2	2	0.0915219	0.0304797
G154	1	30	0.0901447	0.00119577
G154	2	3	0.267185	0.0782862
G155	1	13	0.0200691	0.000831153
G155	2	1	0.142303	0.0464867
G156	1	10	0.0879385	0.0130044
G156	2	1	0.017503	0.00940848
G157	1	10	0.0122238	0.00416009
G157	2	5	0.0646109	0.0151382
G157	3	2	0.172836	0.047885
G157	4	1	0.328046	0.0958197
G157	5	1	0.762951	0.225983
G15	1	28	0.0220607	0.00404484
G160	1	9	0.0316874	0.00406511
G161	1	2	0.0173178	0.0078894
G161	2	17	0.171238	0.00507023
G161	3	1	0.497555	0.146044
G161	4	1	0.41262	0.123185
G162	1	37	0.02	4.82304e-06
G162	2	1	0.107517	0.0358863
G163	1	5	0.0221511	0.00496353
G163	2	2	0.105254	0.0323332
G164	1	7	0.0119889	0.00402512
G165	1	6	0.293539	0.0840005
G165	2	3	0.364976	0.105584
G165	3	2	0.0112062	0.00353698
G165	4	1	0.0644972	0.0252388
G167	1	8	0.0215457	0.00366383
G169	1	17	0.01	7.92903e-06
G169	2	2	0.148909	0.0634446
G16	1	4	0.0134676	0.00486518
G16	2	2	0.0809204	0.0205464
G170	1	8	0.0101496	0.00121387
G172	1	8	0.0223885	0.00456474
G174	1	2	0.0187911	0.00866608
G174	2	2	0.0771188	0.0289576
G174	3	1	0.271473	0.131885
G175	1	17	0.0304979	0.00233075
G175	2	3	0.131244	0.0165381
G177	1	47	0.0115497	0.00361878
G17	1	4	0.0430346	0.0100425
G180	1	8	0.0207663	0.00317729
G182	1	10	0.0535199	0.00560391
G183	1	15	0.0559202	0.00506522
G184	1	13	0.0200345	0.000600947
G184	2	7	0.068447	0.0102754
G185	1	3	0.294418	0.0168799
G186	1	22	0.0148767	0.00499848
G187	1	4	0.0129283	0.00491551
G188	1	4	0.0125541	0.00446695
G188	2	1	0.474192	0.213307
G18	1	13	0.0201274	0.00137315
G18	2	4	0.369639	0.106908
G18	3	38	0.141818	0.00450824
G190	1	82	0.190179	0.0013977
G190	2	2	0.486334	0.140733
G190	3	1	0.0124487	0.00749118
G190	4	1	0.0699023	0.0273073
G191	1	4	0.0169807	0.0065518
G191	2	10	0.16568	0.0131859
G194	1	3	0.0340186	0.00811352
G194	2	4	0.121814	0.0363403
G194	3	1	0.280389	0.0854559
G194	4	1	0.188945	0.0584994
G194	5	1	0.395439	0.116922
G196	1	5	0.0243369	0.00554393
G196	2	2	0.103501	0.0322657
G196	3	2	0.26612	0.0786739
G197	1	3	0.0523774	0.0125497
G197	2	1	0.165105	0.0543251
G197	3	1	0.180815	0.0586481
G197	4	1	0.293212	0.0901837
G197	5	1	0.293969	0.0904188
G197	6	1	0.449612	0.134601
G198	1	31	0.0578548	0.00460653
G19	1	8	0.0239293	0.00519519
G19	2	8	0.179507	0.00913768
G1	1	2	0.0148811	0.00684621
G1	2	10	0.110259	0.00858082
G1	3	1	0.760387	0.227919
G203	1	2	0.0103406	0.0021925
G203	2	16	0.119524	0.00296285
G203	3	1	0.366736	0.113378
G203	4	1	0.637833	0.184798
G204	1	3	0.0199417	0.00757096
G204	2	1	0.752328	0.229401
G204	3	1	0.76074	0.225997
G205	1	22	0.0202099	0.0014334
G205	2	1	0.737084	0.213031
G206	1	3	0.0225354	0.0090635
G206	2	2	0.143894	0.0451045
G206	3	1	0.185869	0.0622329
G206	4	1	0.183677	0.0663137
G206	5	1	0.315957	0.0987633
G206	6	1	0.327643	0.102561
G206	7	1	0.319903	0.106343
G206	8	1	0.373668	0.11413
G206	9	1	0.714351	0.207392
G206	10	1	0.527581	0.157669
G207	1	1	0.026626	0.0149583
G207	2	1	0.0179832	0.00986773
G208	1	3	0.012685	0.00484454
G208	2	1	0.487182	0.14215
G208	3	1	0.570513	0.165896
G209	1	3	0.0699574	0.0093102
G210	1	5	0.0148877	0.00533146
G210	2	1	0.163459	0.0812671
G211	1	11	0.0298106	0.00377709
G212	1	2	0.0111059	0.00394676
G212	2	2	0.0534735	0.0189281
G213	1	4	0.01094	0.00294198
G214	1	13	0.0200785	0.000887878
G214	2	1	0.456177	0.218772
G215	1	8	0.0414888	0.00731918
G216	1	3	0.0106699	0.00261837
G216	2	1	0.337051	0.099826
G216	3	1	0.368656	0.10963
G216	4	1	0.246842	0.0767913
G216	5	1	0.189558	0.0603571
G216	6	1	0.094327	0.0354449
G217	1	27	0.0300829	0.00104998
G218	1	10	0.0182945	0.0042632
G21	1	8	0.14244	0.00880514
G21	2	6	0.0362369	0.00700978
G21	3	1	0.688185	0.222732
G220	1	2	0.0284022	0.0105886
G220	2	2	0.437319	0.12585
G220	3	1	0.5516	0.159223
G221	1	4	0.010195	0.00155557
G221	2	10	0.0735075	0.0104236
G222	1	4	0.0306609	0.0042032
G222	2	5	0.113172	0.00990314
G224	1	2	0.0144243	0.00681846
G224	2	2	0.208422	0.0422592
G224	3	1	0.730761	0.212555
G224	4	1	0.616309	0.168452
G225	1	1	0.0194327	0.00953219
G225	2	1	0.0419438	0.0176991
G226	1	13	0.0199903	0.000888728
G226	2	1	0.0701527	0.0261939
G226	3	1	0.101087	0.0341602
G226	4	3	0.793516	0.015641
G226	5	1	0.618396	0.178537
G226	6	1	0.303049	0.0977603
G226	7	3	0.640054	0.0152134
G226	8	1	0.563377	0.0876948
G229	1	7	0.0319334	0.00674271
G229	2	1	0.116639	0.0375745
G22	1	2	0.291988	0.0131518
G22	2	10	0.0140105	0.00490201
G22	3	6	0.0767385	0.00832821
G230	1	8	0.0142001	0.00496347
G231	1	2	0.0203421	0.00866995
G231	2	1	0.189855	0.060936
G231	3	1	0.131401	0.0432358
G231	4	2	0.778335	0.230373
G231	5	1	0.616134	0.0219491
G232	1	5	0.0247894	0.00521619
G232	2	1	0.355803	0.10581
G232	3	1	0.357787	0.105306
G232	4	1	0.340024	0.100632
G232	5	1	0.41324	0.120843
G232	6	1	0.416664	0.122136
G232	7	1	0.387992	0.113886
G232	8	1	0.451747	0.132667
G232	9	1	0.483498	0.140685
G232	10	2	0.25131	0.0736296
G232	11	1	0.262591	0.0796251
G232	12	1	0.224416	0.0686065
G232	13	1	0.288063	0.0862818
G232	14	1	0.558034	0.161788
G232	15	1	0.130819	0.0415236
G233	1	8	0.0132255	0.00467496
G233	2	2	0.0800018	0.024449
G233	3	3	0.284142	0.081552
G233	4	1	0.711559	0.20397
G233	5	1	0.684137	0.196503
G233	6	1	0.400623	0.117083
G233	7	1	0.469085	0.136438
G234	1	2	0.0231593	0.00810032
G234	2	2	0.219936	0.0825073
G236	1	2	0.63037	0.203355
G236	2	1	0.774456	0.22537
G236	3	1	0.763375	0.218562
G236	4	1	0.698796	0.200537
G236	5	2	0.0231862	0.00800999
G236	6	1	0.105138	0.0348634
G236	7	1	0.223851	0.0673907
G236	8	1	0.477781	0.137851
G237	1	25	0.0426089	0.00439224
G238	1	4	0.437155	0.0118871
G238	2	1	0.588548	0.146109
G238	3	6	0.0104995	0.00218329
G238	4	13	0.0974014	0.00473934
G238	5	1	0.227415	0.0686653
G239	1	52	0.0830554	0.00462704
G23	1	3	0.12177	0.0382959
G240	1	10	0.0569437	0.00896715
G241	1	2	0.0245011	0.0112569
G241	2	2	0.208487	0.0893667
G241	3	1	0.697412	0.223633
G242	1	1	0.0694087	0.036107
G242	2	1	0.0388364	0.0200342
G243	1	24	0.0174174	0.00437679
G244	1	9	0.0107786	0.00268073
G245	1	6	0.0214755	0.00412916
G246	1	9	0.0196885	0.00293315
G246	2	13	0.108352	0.00639191
G246	3	3	0.541859	0.155189
G246	4	1	0.24897	0.0771825
G246	5	2	0.32547	0.0960856
G246	6	1	0.307455	0.0945443
G246	7	2	0.755183	0.216044
G246	8	1	0.680825	0.196896
G246	9	1	0.391081	0.116641
G248	1	2	0.272532	0.0792123
G248	2	3	0.0317993	0.00911432
G248	3	11	0.105339	0.00515656
G248	4	1	0.230137	0.0707319
G248	5	1	0.583042	0.0213648
G248	6	1	0.748257	0.236189
G249	1	22	0.0199772	0.000508205
G24	1	19	0.0470282	0.00469876
G250	1	1	0.0391295	0.0155165
G250	2	1	0.0144859	0.00722726
G252	1	3	0.258565	0.0769551
G252	2	1	0.667189	0.209425
G252	3	1	0.0153291	0.00972957
G253	1	21	0.013505	0.00477126
G254	1	4	0.0199107	0.00409242
G255	1	4	0.785104	0.240046
G255	2	5	0.0983302	0.0278594
G255	3	32	0.0300033	0.000181347
G258	1	6	0.0225821	0.00471474
G259	1	5	0.0124536	0.0043598
G259	2	1	0.1338	0.0642621
G25	1	1	0.0927189	0.0554537
G25	2	1	0.027586	0.015411
G260	1	4	0.0146679	0.00534038
G260	2	16	0.0963001	0.00507517
G260	3	1	0.34172	0.102287
G261	1	15	0.03094	0.00296658
G262	1	3	0.0124677	0.00463854
G263	1	7	0.0198107	0.00257495
G263	2	4	0.730774	0.0123314
G263	3	1	0.55824	0.163168
G263	4	1	0.659344	0.190851
G263	5	1	0.804288	0.0227031
G263	6	1	0.463086	0.13648
G263	7	1	0.463972	0.136379
G263	8	7	0.365105	0.104127
G263	9	1	0.715446	0.206581
G263	10	1	0.424049	0.125361
G265	1	5	0.010699	0.00257338
G266	1	7	0.0465148	0.00863198
G267	1	10	0.0504942	0.0076094
G267	2	16	0.259611	0.0115759
G267	3	1	0.744967	0.217453
G269	1	1	0.105958	0.0586833
G269	2	1	0.0257612	0.0154681
G26	1	31	0.0104983	0.00217593
G26	2	6	0.494952	0.0105377
G26	3	1	0.649222	0.188604
G271	1	1	0.0364076	0.0173777
G271	2	1	0.152818	0.0821862
G272	1	3	0.0390318	0.00824742
G272	2	1	0.100855	0.0325679
G272	3	1	0.896505	0.015357
G274	1	4	0.0188305	0.00481365
G274	2	2	0.179844	0.0527989
G274	3	4	0.129762	0.0375178
G274	4	1	0.055496	0.019162
G274	5	1	0.576186	0.0201272
G277	1	6	0.0130599	0.00466449
G277	2	1	0.609996	0.171208
G277	3	1	0.570262	0.0655395
G277	4	1	0.493278	0.149376
G277	5	1	0.417356	0.122325
G277	6	1	0.770294	0.225089
G277	7	1	0.627597	0.0251158
G277	8	1	0.140616	0.0463742
G277	9	1	0.13694	0.0431979
G277	10	1	0.243787	0.0739565
G277	11	1	0.241705	0.0728194
G277	12	1	0.247457	0.0752501
G277	13	1	0.213467	0.0663341
G277	14	1	0.331935	0.0991148
G277	15	1	0.33886	0.100934
G277	16	1	0.374105	0.111284
G277	17	1	0.61117	0.177368
G278	1	24	0.046594	0.00474112
G27	1	1	0.0277437	0.0134732
G27	2	1	0.0150938	0.00745309
G280	1	8	0.0101519	0.00122342
G280	2	3	0.0452235	0.0144174
G280	3	14	0.110317	0.00477068
G281	1	5	0.0128165	0.0045092
G281	2	6	0.134535	0.00613764
G281	3	1	0.171692	0.0545618
G281	4	2	0.307365	0.0893071
G281	5	1	0.608984	0.174847
G281	6	1	0.589495	0.0184125
G282	1	23	0.020434	0.00203761
G282	2	1	0.388017	0.119383
G284	1	5	0.0120943	0.00412565
G286	1	42	0.02	1.79501e-05
G287	1	12	0.0222432	0.00420667
G287	2	1	0.433371	0.127422
G28	1	10	0.0100494	0.000701061
G29	1	7	0.0103591	0.00186385
G2	1	21	0.030011	0.000354622
G301	1	23	0.0369282	0.00493697
G302	1	16	0.0200679	0.000821029
G303	1	26	0.0199903	0.000311691
G303	2	1	0.09118	0.0300749
G304	1	14	0.0439471	0.0050924
G305	1	1	0.144732	0.0779667
G305	2	1	0.046292	0.0195285
G306	1	19	0.0952043	0.00720074
G308	1	5	0.0102563	0.00158267
G308	2	3	0.0984625	0.0258614
G309	1	7	0.0200522	0.00218214
G309	2	1	0.679164	0.195835
G30	1	5	0.0145908	0.00547157
G310	1	24	0.0298951	0.00125915
G310	2	1	0.583584	0.170892
G311	1	3	0.0138223	0.00572118
G312	1	1	0.568289	0.22043
G312	2	1	0.6049	0.217222
G312	3	10	0.030318	0.00594807
G312	4	1	0.229638	0.114126
G312	5	1	0.31869	0.172522
G314	1	4	0.0102222	0.00147634
G314	2	2	0.115071	0.0498003
G316	1	6	0.0223346	0.00428799
G316	2	11	0.13937	0.00734786
G316	3	1	0.45304	0.132126
G317	1	25	0.0199999	6.84191e-05
G318	1	7	0.0503263	0.0077821
G319	1	7	0.0144263	0.00506216
G319	2	2	0.080569	0.0238137
G319	3	1	0.547231	0.160644
G31	1	6	0.0183445	0.00466214
G31	2	1	0.232042	0.0717492
G320	1	3	0.773041	0.221354
G320	2	12	0.0174451	0.00443528
G320	3	38	0.0904551	0.00589067
G321	1	19	0.0200078	0.000312704
G322	1	11	0.0420673	0.00548211
G323	1	3	0.0125213	0.00463438
G323	2	1	0.062381	0.0220763
G323	3	1	0.186999	0.0566729
G323	4	1	0.180564	0.0540642
G323	5	1	0.230344	0.0697571
G323	6	1	0.337908	0.100865
G323	7	1	0.320827	0.0945735
G323	8	1	0.342141	0.105038
G323	9	1	0.703493	0.201432
G323	10	1	0.697584	0.200015
G323	11	1	0.646533	0.186979
G323	12	1	0.596087	0.17186
G323	13	1	0.762625	0.231656
G327	1	2	0.262066	0.0768514
G327	2	5	0.0250447	0.00684832
G327	3	1	0.143742	0.0768203
G32	1	2	0.0118667	0.00416109
G32	2	1	0.438364	0.129911
G32	3	1	0.438364	0.129505
G32	4	1	0.441196	0.130294
G32	5	1	0.428971	0.130539
G32	6	12	0.608945	0.0101903
G32	7	1	0.566415	0.167467
G32	8	2	0.228126	0.0668454
G32	9	1	0.29311	0.0933217
G32	10	13	0.428283	0.00748828
G32	11	3	0.61104	0.174298
G32	12	1	0.58539	0.169267
G32	13	1	0.170391	0.0511017
G330	1	3	0.0324684	0.0106357
G330	2	1	0.328516	0.147126
G330	3	1	0.268888	0.127505
G331	1	3	0.743469	0.01209
G331	2	1	0.633215	0.183262
G331	3	1	0.771832	0.231205
G331	4	1	0.771084	0.224053
G331	5	1	0.369605	0.108409
G331	6	1	0.40493	0.118535
G331	7	2	0.0326001	0.011979
G331	8	1	0.0109186	0.0052504
G331	9	1	0.0808183	0.0273641
G331	10	1	0.132639	0.0498565
G331	11	1	0.202507	0.0626641
G332	1	3	0.0118485	0.00413629
G332	2	1	0.184959	0.104828
G332	3	1	0.184959	0.104828
G333	1	5	0.0223259	0.00510181
G334	1	23	0.0279878	0.0040098
G335	1	7	0.0227154	0.00486551
G336	1	3	0.0171944	0.00709212
G336	2	1	0.221959	0.0696247
G336	3	1	0.211309	0.0656466
G336	4	1	0.175077	0.0580382
G336	5	1	0.169596	0.0554413
G336	6	1	0.151192	0.0488319
G336	7	1	0.298284	0.0901657
G336	8	1	0.289106	0.088503
G336	9	1	0.267442	0.0837331
G336	10	1	0.369722	0.110393
G336	11	1	0.760782	0.230743
G336	12	1	0.769039	0.229672
G336	13	1	0.695213	0.226038
G336	14	1	0.609296	0.167139
G336	15	1	0.584237	0.0618623
G336	16	1	0.721342	0.207901
G339	1	13	0.0100012	0.000109285
G33	1	19	0.0200044	0.00024838
G33	2	1	0.176718	0.0752486
G33	3	1	0.778628	0.228221
G340	1	10	0.0100179	0.000423176
G340	2	12	0.148763	0.00574254
G340	3	1	0.67385	0.196399
G341	1	18	0.0227109	0.00444568
G341	2	4	0.128378	0.028784
G342	1	12	0.0489198	0.00366076
G343	1	7	0.0304483	0.00475965
G343	2	1	0.561164	0.226698
G344	1	8	0.0152525	0.00505192
G344	2	5	0.140955	0.00978488
G345	1	14	0.0100737	0.000855179
G345	2	13	0.22776	0.00729593
G345	3	2	0.699434	0.0216678
G345	4	1	0.723205	0.209177
G345	5	1	0.6554	0.19122
G346	1	10	0.0201427	0.00134726
G347	1	3	0.179856	0.0410339
G347	2	1	0.408507	0.20589
G347	3	1	0.118939	0.036894
G347	4	1	0.0270221	0.0157476
G349	1	6	0.0195256	0.00556481
G34	1	33	0.0496034	0.00274619
G34	2	1	0.590716	0.0711599
G350	1	23	0.0200144	0.000379632
G350	2	1	0.638247	0.189155
G351	1	2	0.0390865	0.0158123
G351	2	2	0.256685	0.11428
G351	3	1	0.726256	0.229067
G352	1	3	0.0295928	0.00920693
G352	2	1	0.0804982	0.0299498
G352	3	1	0.478742	0.141606
G352	4	1	0.501106	0.146029
G352	5	1	0.239265	0.0734772
G352	6	1	0.15707	0.0505729
G352	7	1	0.164643	0.0534224
G352	8	1	0.187199	0.0592418
G352	9	1	0.306454	0.0947713
G352	10	1	0.772108	0.223834
G354	1	14	0.0199099	0.00118591
G354	2	1	0.0995319	0.0358799
G355	1	3	0.0191511	0.00766122
G356	1	2	0.142092	0.0436424
G356	2	21	0.0375654	0.00429998
G356	3	1	0.6282	0.0338844
G359	1	3	0.0109787	0.00308891
G35	1	8	0.0289068	0.00571483
G35	2	4	0.1246	0.0126215
G360	1	11	0.010127	0.0011199
G361	1	8	0.0210959	0.00328334
G362	1	1	0.241522	0.0736373
G362	2	1	0.0754756	0.0286053
G363	1	3	0.741196	0.23804
G363	2	1	0.21493	0.112701
G363	3	1	0.0945117	0.0356248
G363	4	1	0.0288811	0.0149904
G364	1	9	0.0181652	0.00411173
G364	2	16	0.121809	0.00703842
G366	1	4	0.0104845	0.00220032
G366	2	14	0.101219	0.00667263
G366	3	1	0.360379	0.112295
G367	1	34	0.0388492	0.00319157
G368	1	22	0.0100026	0.000159881
G368	2	1	0.0891851	0.0308116
G371	1	23	0.0105473	0.00227459
G372	1	4	0.0108744	0.00284071
G372	2	3	0.0586847	0.0129494
G372	3	2	0.265458	0.0776469
G372	4	1	0.393585	0.116143
G373	1	17	0.0200585	0.000762485
G374	1	4	0.0197691	0.00519009
G375	1	2	0.021148	0.00976263
G375	2	25	0.197448	0.00713358
G375	3	1	0.090928	0.0323016
G375	4	1	0.592241	0.180123
G375	5	1	0.483981	0.143255
G375	6	1	0.731373	0.232278
G376	1	3	0.0134941	0.00552124
G376	2	1	0.239349	0.0810741
G376	3	1	0.207428	0.0670503
G377	1	7	0.0347686	0.00574835
G378	1	16	0.0300614	0.000856668
G379	1	11	0.0233536	0.00489399
G37	1	19	0.0134238	0.00474506
G380	1	33	0.0206754	0.00250951
G381	1	21	0.0405086	0.00347609
G382	1	3	0.0386193	0.0130008
G384	1	3	0.0150607	0.00649762
G384	2	1	0.743581	0.221881
G384	3	1	0.713057	0.227642
G384	4	1	0.451624	0.139335
G385	1	1	0.0412469	0.0167549
G385	2	1	0.0121209	0.00640054
G387	1	9	0.0181871	0.00395586
G388	1	5	0.0158775	0.00570558
G388	2	1	0.106432	0.0366864
G388	3	1	0.168554	0.0534715
G388	4	1	0.505937	0.148436
G388	5	1	0.449136	0.131969
G388	6	1	0.369077	0.10963
G388	7	1	0.750793	0.231701
G389	1	9	0.219395	0.0106674
G389	2	9	0.0388186	0.00549672
G390	1	8	0.0103211	0.0017634
G390	2	5	0.0540263	0.00711105
G391	1	20	0.05997	0.0037206
G392	1	1	0.471081	0.139792
G392	2	1	0.0262085	0.0133676
G394	1	7	0.0207049	0.00368378
G39	1	11	0.0796192	0.00820031
G3	1	5	0.0207128	0.00331911
G400	1	14	0.0318061	0.00384937
G401	1	11	0.0153114	0.00503996
G401	2	1	0.757728	0.227122
G402	1	10	0.014635	0.00500364
G403	1	1	0.0141842	0.00825077
G403	2	1	0.0427526	0.0195054
G406	1	2	0.068325	0.0214862
G406	2	36	0.02	6.23141e-07
G408	1	5	0.0104115	0.00199042
G409	1	3	0.013442	0.00543929
G40	1	24	0.0363682	0.00481468
G40	2	1	0.749845	0.22967
G410	1	3	0.0310908	0.00795091
G411	1	3	0.0500985	0.0161975
G412	1	3	0.0306561	0.00957752
G415	1	12	0.0145403	0.00498171
G416	1	3	0.0387787	0.00769089
G417	1	2	0.0126784	0.00511046
G417	2	2	0.126806	0.0171805
G418	1	4	0.0118372	0.00397824
G419	1	5	0.0244643	0.00551033
G41	1	2	0.128348	0.0385098
G41	2	1	0.0963284	0.0315267
G41	3	2	0.012114	0.00422124
G41	4	1	0.0422818	0.0163065
G420	1	20	0.0100025	0.000157504
G421	1	4	0.0132227	0.00510795
G421	2	9	0.0937913	0.0070361
G423	1	8	0.0783093	0.00703938
G423	2	1	0.0167861	0.0095681
G424	1	4	0.0125883	0.0047066
G424	2	5	0.784045	0.222445
G424	3	1	0.203741	0.100031
G425	1	8	0.0312642	0.00537019
G426	1	2	0.0192576	0.0097946
G426	2	2	0.727066	0.231042
G426	3	1	0.281548	0.146077
G426	4	1	0.234025	0.132734
G427	1	7	0.0208306	0.00319233
G428	1	7	0.0201648	0.00158442
G429	1	11	0.0120861	0.00406344
G429	2	1	0.143492	0.0458782
G42	1	9	0.0498568	0.00577857
G42	2	15	0.305642	0.00845576
G42	3	1	0.569605	0.0531794
G430	1	8	0.025029	0.00525099
G430	2	2	0.0978493	0.029203
G430	3	1	0.1523	0.0474356
G430	4	2	0.699488	0.199319
G430	5	1	0.463385	0.133713
G431	1	2	0.471444	0.136966
G431	2	4	0.0240671	0.00712786
G431	3	23	0.121645	0.00595018
G432	1	12	0.0245701	0.00524014
G432	2	2	0.240999	0.0742722
G432	3	1	0.294404	0.093085
G432	4	1	0.337005	0.103939
G432	5	1	0.715266	0.227232
G432	6	1	0.58804	0.0640281
G432	7	1	0.432825	0.132885
G433	1	5	0.0231167	0.00528446
G434	1	6	0.0188376	0.0044778
G434	2	1	0.128603	0.0449622
G435	1	9	0.0252397	0.00522194
G435	2	2	0.108013	0.0341107
G435	3	1	0.171415	0.0550271
G435	4	2	0.301901	0.088804
G435	5	2	0.491321	0.141775
G435	6	1	0.42989	0.127524
G435	7	1	0.238573	0.0743734
G435	8	1	0.668979	0.19382
G438	1	1	0.0323106	0.016061
G438	2	1	0.0642517	0.025982
G439	1	2	0.244982	0.0708864
G439	2	21	0.0200094	0.000305825
G43	1	17	0.0401964	0.0017827
G440	1	27	0.0345291	0.0050116
G441	1	27	0.0576935	0.00441389
G441	2	6	0.800456	0.231445
G441	3	1	0.308083	0.092525
G442	1	1	0.0291356	0.014755
G442	2	1	0.0132666	0.00876572
G443	1	2	0.766174	0.23216
G443	2	1	0.654	0.194563
G443	3	19	0.0411272	0.00359461
G443	4	38	0.152485	0.00549409
G444	1	3	0.0330184	0.00517617
G445	1	4	0.0103819	0.00192305
G445	2	1	0.246623	0.136617
G446	1	16	0.011421	0.00349156
G446	2	2	0.097	0.0307098
G447	1	5	0.0122958	0.00421095
G447	2	1	0.706226	0.203299
G448	1	7	0.0203437	0.00298112
G448	2	5	0.0780625	0.0254136
G449	1	6	0.0275192	0.00733414
G449	2	1	0.757897	0.224403
G44	1	5	0.01752	0.00499357
G44	2	1	0.361779	0.109371
G44	3	1	0.382356	0.11343
G44	4	1	0.746422	0.221879
G44	5	1	0.702407	0.202718
G44	6	1	0.526072	0.153784
G44	7	1	0.524269	0.153161
G44	8	1	0.58124	0.16813
G44	9	1	0.592772	0.173207
G44	10	1	0.294817	0.0898602
G44	11	1	0.471596	0.139262
G450	1	3	0.170473	0.0140902
G451	1	10	0.0999191	0.00672008
G451	2	30	0.02	1.60621e-06
G451	3	2	0.0565441	0.0184828
G452	1	15	0.236185	0.00703491
G452	2	1	0.0160873	0.00915218
G453	1	2	0.0265789	0.0106833
G453	2	2	0.327475	0.0970434
G453	3	1	0.380927	0.115249
G453	4	1	0.201614	0.0649064
G455	1	4	0.0558066	0.0117377
G458	1	1	0.0311848	0.0187268
G458	2	1	0.021793	0.0141119
G459	1	3	0.0196452	0.005978
G459	2	17	0.106821	0.00559796
G45	1	19	0.0262782	0.00485415
G45	2	1	0.135869	0.0471724
G463	1	3	0.0208829	0.00904882
G463	2	1	0.604969	0.184319
G464	1	3	0.023893	0.00887877
G464	2	1	0.481948	0.224104
G465	1	23	0.038814	0.00363438
G467	1	4	0.0107246	0.00260826
G467	2	1	0.0808372	0.0479262
G467	3	2	0.111895	0.0379993
G467	4	1	0.184406	0.0567978
G467	5	1	0.508217	0.226677
G467	6	1	0.508217	0.226677
G468	1	2	0.7721	0.224417
G468	2	45	0.0427288	0.00445465
G46	1	4	0.0938406	0.0205196
G46	2	7	0.0253693	0.00508966
G46	3	1	0.571925	0.0198612
G470	1	3	0.0324897	0.0103727
G473	1	2	0.26073	0.0804186
G473	2	34	0.0245323	0.0049781
G474	1	8	0.0961526	0.00790027
G474	2	1	0.409166	0.20667
G474	3	1	0.761462	0.224693
G474	4	1	0.605578	0.0256899
G475	1	29	0.02	1.70872e-05
G478	1	11	0.0473273	0.00666171
G479	1	4	0.0104731	0.00217185
G479	2	2	0.0899436	0.019811
G47	1	2	0.0136412	0.00606069
G47	2	2	0.114961	0.0176063
G480	1	3	0.0171585	0.00495633
G480	2	5	0.065456	0.0062547
G481	1	8	0.0237198	0.00497202
G482	1	3	0.0236761	0.0078416
G482	2	18	0.134567	0.00506487
G482	3	1	0.494483	0.147922
G483	1	1	0.659521	0.190259
G483	2	1	0.668588	0.192827
G483	3	1	0.687688	0.200236
G483	4	1	0.705343	0.203086
G483	5	1	0.752429	0.216885
G483	6	3	0.0115445	0.0037175
G483	7	1	0.063387	0.0222921
G483	8	1	0.0431959	0.0166814
G483	9	1	0.139139	0.04375
G484	1	1	0.023155	0.0123211
G484	2	1	0.0449487	0.0198395
G486	1	15	0.0318672	0.00401782
G487	1	5	0.010242	0.00154056
G487	2	1	0.21084	0.0654287
G488	1	3	0.0145972	0.00607673
G489	1	5	0.02696	0.00759587
G489	2	40	0.2461	0.0100369
G490	1	3	0.0319741	0.00694724
G491	1	4	0.0386276	0.00915084
G491	2	1	0.699529	0.227276
G491	3	1	0.459978	0.135429
G491	4	1	0.62471	0.0253772
G493	1	8	0.0150862	0.00506422
G493	2	4	0.0812055	0.0134753
G493	3	20	0.242277	0.00508
G493	4	1	0.292171	0.0888013
G493	5	1	0.556699	0.161652
G495	1	2	0.423356	0.124744
G495	2	43	0.109408	0.00383714
G496	1	15	0.0101563	0.00124034
G497	1	24	0.0249345	0.00500163
G499	1	7	0.0101789	0.00132646
G499	2	24	0.0683237	0.00422851
G499	3	2	0.212863	0.0634864
G499	4	2	0.587394	0.168393
G499	5	2	0.334459	0.0976005
G49	1	35	0.0397261	0.00166225
G4	1	8	0.0195437	0.00316174
G500	1	29	0.020035	0.000590239
G500	2	1	0.772658	0.22947
G501	1	3	0.0194036	0.00731251
G501	2	1	0.50808	0.14823
G501	3	1	0.533215	0.160313
G501	4	2	0.448307	0.129099
G501	5	3	0.222006	0.0644999
G501	6	1	0.260934	0.0790857
G501	7	3	0.135987	0.0407752
G501	8	1	0.31031	0.0922924
G501	9	1	0.29725	0.0916927
G501	10	1	0.352945	0.105
G501	11	1	0.60826	0.176532
G503	1	3	0.0274483	0.00883505
G503	2	1	0.655625	0.196801
G505	1	2	0.0419836	0.014502
G505	2	1	0.0118018	0.00558641
G505	3	1	0.31591	0.0934091
G505	4	1	0.343118	0.10564
G505	5	2	0.219604	0.0659342
G505	6	1	0.394485	0.116725
G505	7	1	0.384585	0.112858
G505	8	1	0.424929	0.12412
G505	9	1	0.488944	0.143383
G506	1	10	0.0102741	0.00163274
G508	1	2	0.0151273	0.00683603
G508	2	6	0.796876	0.235455
G509	1	21	0.03084	0.00277715
G509	2	3	0.152583	0.0122085
G50	1	2	0.504905	0.145906
G50	2	42	0.140407	0.00326819
G510	1	2	0.0613501	0.0192094
G510	2	2	0.170274	0.0510687
G510	3	1	0.670223	0.0206323
G510	4	1	0.461841	0.135108
G512	1	15	0.0652117	0.00536631
G513	1	8	0.0148945	0.00504327
G513	2	7	0.248177	0.00940126
G513	3	1	0.524996	0.154706
G515	1	19	0.0401372	0.00145432
G517	1	2	0.0145643	0.00621013
G517	2	1	0.748056	0.215016
G517	3	1	0.692857	0.217095
G517	4	18	0.362735	0.00692125
G517	5	2	0.489379	0.141354
G517	6	1	0.42811	0.133534
G517	7	1	0.173929	0.0536
G518	1	41	0.0236948	0.00482665
G518	2	4	0.325392	0.0168408
G518	3	3	0.370467	0.107507
G518	4	2	0.510848	0.0256188
G518	5	1	0.472208	0.141336
G519	1	3	0.0257016	0.00787941
G519	2	1	0.200029	0.0986435
G520	1	5	0.0226904	0.00553636
G521	1	18	0.0406665	0.00395182
G521	2	1	0.19015	0.0647007
G521	3	1	0.715024	0.224763
G522	1	10	0.0325551	0.00470183
G523	1	3	0.0501585	0.0136298
G523	2	1	0.675874	0.0273251
G523	3	1	0.611597	0.178485
G523	4	1	0.722623	0.230209
G523	5	1	0.383059	0.117384
G523	6	1	0.734067	0.213237
G524	1	4	0.0197148	0.00471906
G524	2	20	0.0752941	0.00515097
G524	3	1	0.322419	0.0956171
G525	1	4	0.0159859	0.00558676
G525	2	1	0.450149	0.132757
G525	3	1	0.684968	0.221662
G525	4	1	0.198486	0.0626674
G525	5	1	0.200728	0.0633129
G525	6	1	0.171578	0.0548467
G525	7	1	0.22456	0.0715907
G525	8	1	0.284332	0.0867791
G525	9	1	0.264936	0.0828567
G525	10	1	0.562244	0.164294
G525	11	1	0.60882	0.177099
G526	1	3	0.0124024	0.00449277
G526	2	14	0.0572589	0.00483397
G527	1	4	0.0190546	0.0046852
G527	2	2	0.0888944	0.027891
G527	3	1	0.161969	0.0527298
G527	4	1	0.215671	0.0669519
G527	5	1	0.328213	0.0991726
G527	6	1	0.68623	0.22523
G529	1	17	0.0395252	0.00361258
G529	2	1	0.66332	0.195284
G52	1	5	0.010983	0.00298828
G52	2	7	0.803965	0.00698761
G52	3	1	0.561965	0.166306
G52	4	2	0.540905	0.0153851
G52	5	1	0.38209	0.111745
G530	1	3	0.0330108	0.0102718
G530	2	1	0.156992	0.0481911
G530	3	1	0.144508	0.0449236
G530	4	1	0.119742	0.0399629
G530	5	1	0.220999	0.0677486
G530	6	2	0.572239	0.0151454
G530	7	1	0.766094	0.219669
G530	8	1	0.392541	0.115913
G531	1	2	0.0118139	0.00479598
G531	2	3	0.0566697	0.0183627
G531	3	15	0.153141	0.00812295
G532	1	2	0.510722	0.146263
G532	2	7	0.0100926	0.000957652
G532	3	5	0.0588759	0.00769439
G533	1	4	0.0175084	0.00551365
G534	1	7	0.799763	0.227598
G534	2	4	0.0200719	0.00673718
G534	3	1	0.151702	0.0873136
G536	1	16	0.01	5.92728e-06
G536	2	1	0.123598	0.0395345
G538	1	16	0.0196419	0.0018633
G538	2	1	0.129834	0.0427964
G539	1	13	0.050008	0.00433477
G53	1	18	0.0317387	0.00380374
G541	1	4	0.0480088	0.00692772
G542	1	2	0.0154249	0.00626787
G542	2	7	0.125004	0.0108301
G542	3	1	0.0535654	0.0202043
G542	4	1	0.576744	0.0276157
G543	1	9	0.0242493	0.00510855
G544	1	7	0.0198436	0.00348096
G544	2	2	0.108228	0.0352132
G544	3	5	0.22914	0.0121577
G544	4	8	0.305444	0.0128617
G545	1	5	0.0101082	0.00103485
G545	2	2	0.0753837	0.0118584
G546	1	3	0.382977	0.0199063
G548	1	1	0.0209194	0.0140136
G548	2	1	0.0485097	0.0238488
G54	1	27	0.0399758	0.000543458
G551	1	4	0.0210349	0.00409202
G552	1	27	0.0415102	0.00359337
G552	2	1	0.76251	0.223448
G553	1	3	0.0579884	0.00983192
G554	1	2	0.0128209	0.00533554
G554	2	10	0.0687268	0.00478158
G554	3	1	0.627741	0.182275
G555	1	5	0.0168239	0.00547586
G555	2	8	0.209846	0.0096164
G556	1	15	0.019685	0.00177729
G558	1	5	0.0102939	0.00169427
G558	2	11	0.160932	0.00679526
G558	3	1	0.0670627	0.025532
G558	4	1	0.380915	0.112813
G559	1	7	0.0299975	0.00636473
G55	1	9	0.0105852	0.00235095
G563	1	6	0.0164821	0.00543321
G563	2	10	0.0984327	0.00878215
G563	3	2	0.733741	0.211108
G563	4	1	0.635117	0.186411
G563	5	1	0.30152	0.0934057
G563	6	1	0.428362	0.1279
G564	1	28	0.0200219	0.000467143
G564	2	2	0.231704	0.0692695
G564	3	18	0.0822014	0.00525912
G565	1	6	0.0107983	0.00272295
G565	2	2	0.194185	0.078103
G566	1	3	0.0127325	0.00503035
G566	2	1	0.291198	0.0900307
G566	3	1	0.432016	0.213209
G566	4	1	0.631789	0.186033
G567	1	4	0.030172	0.00510546
G568	1	24	0.0607191	0.00313504
G571	1	14	0.0422067	0.00505775
G573	1	10	0.0100614	0.000781034
G574	1	12	0.015203	0.00500497
G574	2	5	0.241655	0.0120206
G574	3	1	0.261299	0.0808869
G574	4	1	0.307955	0.092863
G574	5	1	0.114212	0.0397214
G575	1	4	0.0115511	0.00365348
G575	2	2	0.154572	0.0453965
G575	3	1	0.187817	0.0560667
G575	4	1	0.107553	0.0579853
G575	5	1	0.449257	0.13184
G576	1	52	0.0400727	0.000941374
G577	1	7	0.180921	0.0102217
G577	2	2	0.372459	0.109888
G577	3	1	0.0788824	0.0297278
G577	4	1	0.0261809	0.0128679
G577	5	1	0.609235	0.14591
G578	1	2	0.0167259	0.00795724
G578	2	2	0.20333	0.0842986
G582	1	4	0.0107195	0.00259699
G585	1	15	0.0201901	0.00137467
G585	2	1	0.111319	0.039457
G586	1	3	0.0121459	0.00443892
G587	1	7	0.0188722	0.00453093
G588	1	6	0.0344559	0.00589539
G588	2	1	0.409067	0.206553
G589	1	3	0.0240456	0.00657425
G589	2	1	0.743644	0.231995
G58	1	3	0.146371	0.0458519
G58	2	52	0.0292769	0.00259006
G590	1	14	0.0328412	0.00459621
G591	1	3	0.357546	0.102807
G591	2	3	0.243928	0.0710199
G591	3	1	0.513558	0.149913
G591	4	1	0.472696	0.138478
G591	5	3	0.0247291	0.00659852
G591	6	5	0.0905251	0.028405
G592	1	2	0.0321148	0.0107981
G592	2	2	0.224176	0.068271
G592	3	1	0.122441	0.0401526
G592	4	1	0.363521	0.108143
G593	1	4	0.113639	0.0367928
G593	2	1	0.27383	0.088178
G593	3	1	0.0325319	0.0175255
G593	4	1	0.655198	0.191758
G594	1	47	0.0100003	5.02902e-05
G594	2	4	0.0467879	0.0140839
G594	3	3	0.119124	0.0357551
G594	4	7	0.235663	0.00687319
G594	5	1	0.163138	0.0503087
G594	6	2	0.342737	0.0986632
G594	7	1	0.319087	0.0937604
G594	8	2	0.241222	0.0700528
G594	9	2	0.557011	0.159059
G594	10	1	0.290279	0.0856853
G594	11	1	0.508325	0.157277
G594	12	1	0.651277	0.186677
G597	1	3	0.0182721	0.00656645
G597	2	2	0.237077	0.0705862
G597	3	10	0.11541	0.0323456
G597	4	2	0.780229	0.232393
G597	5	1	0.420106	0.124263
G598	1	28	0.0300023	0.000155545
G599	1	8	0.0327885	0.00617694
G59	1	3	0.0487435	0.0160719
G59	2	1	0.129681	0.0706279
G59	3	1	0.0138422	0.00851103
G59	4	1	0.290734	0.159088
G59	5	1	0.290734	0.159088
G59	6	1	0.761109	0.227561
G5	1	3	0.740245	0.241261
G5	2	7	0.0106055	0.00238755
G5	3	1	0.146057	0.0702665
G600	1	4	0.799955	0.230059
G600	2	17	0.0440043	0.0049047
G600	3	3	0.0108736	0.00287791
G602	1	5	0.0479901	0.00780206
G602	2	1	0.0106642	0.00486408
G603	1	14	0.0598779	0.00663736
G604	1	7	0.0106331	0.00243611
G605	1	3	0.373117	0.0201233
G606	1	13	0.0307671	0.00268205
G608	1	2	0.0333168	0.0124518
G608	2	16	0.203772	0.00990377
G60	1	2	0.54751	0.0617987
G60	2	2	0.773314	0.23552
G60	3	1	0.769123	0.223992
G60	4	5	0.0353783	0.00936494
G60	5	1	0.237838	0.132194
G610	1	3	0.0543888	0.0166953
G611	1	14	0.0763933	0.00706337
G612	1	15	0.0388884	0.00503285
G614	1	11	0.0176957	0.00421222
G614	2	1	0.0742649	0.0250767
G616	1	13	0.0100036	0.000189557
G617	1	12	0.0128754	0.00452629
G618	1	5	0.0101653	0.00127559
G620	1	5	0.0208617	0.00532849
G621	1	5	0.026733	0.007479
G622	1	4	0.0243081	0.00653479
G622	2	3	0.159225	0.0474466
G622	3	1	0.196157	0.0617124
G622	4	1	0.50124	0.147474
G623	1	13	0.0200033	0.00108768
G623	2	8	0.0622505	0.00691325
G624	1	10	0.0239233	0.00505183
G624	2	1	0.680092	0.199337
G626	1	15	0.0200135	0.000418438
G626	2	25	0.0904751	0.00387377
G626	3	4	0.248439	0.0623436
G626	4	1	0.576837	0.0266116
G627	1	12	0.0102463	0.00155009
G628	1	4	0.0294022	0.00678145
G628	2	1	0.0839108	0.0284958
G628	3	1	0.181206	0.0563111
G628	4	2	0.649494	0.012373
G628	5	1	0.736561	0.233754
G629	1	3	0.0388248	0.00748162
G62	1	9	0.0201785	0.00186793
G62	2	3	0.129409	0.0179958
G630	1	6	0.023193	0.00537981
G630	2	2	0.522252	0.151265
G630	3	1	0.57839	0.169234
G630	4	1	0.200067	0.0652281
G631	1	1	0.0502845	0.0215628
G631	2	1	0.0137557	0.00813067
G632	1	12	0.0795898	0.00710059
G632	2	1	0.749084	0.218153
G634	1	3	0.0258021	0.00625634
G638	1	1	0.103942	0.0381057
G638	2	1	0.0202632	0.0112996
G639	1	3	0.148099	0.0520969
G639	2	1	0.375304	0.114187
G639	3	1	0.0304087	0.0161548
G639	4	1	0.504757	0.149907
G63	1	9	0.0190983	0.00319299
G63	2	1	0.456381	0.219116
G640	1	3	0.0127837	0.0046322
G640	2	1	0.154828	0.0709977
G641	1	10	0.404397	0.0086644
G641	2	9	0.301018	0.0062891
G641	3	19	0.251399	0.00395614
G641	4	7	0.0116249	0.00369695
G641	5	1	0.0896284	0.0299226
G642	1	4	0.0118266	0.00401628
G642	2	43	0.0710351	0.00304703
G642	3	24	0.20901	0.0062695
G642	4	1	0.420774	0.122805
G644	1	2	0.0184603	0.00803089
G644	2	2	0.108114	0.0109177
G644	3	1	0.702843	0.203658
G645	1	6	0.0101351	0.00115518
G645	2	2	0.0949643	0.0242154
G645	3	1	0.225897	0.101316
G645	4	1	0.420844	0.123355
G647	1	4	0.0238771	0.00751973
G647	2	1	0.600299	0.109916
G647	3	1	0.455752	0.14173
G647	4	1	0.732779	0.226105
G648	1	3	0.0120137	0.00419543
G648	2	1	0.139572	0.0462349
G648	3	1	0.14014	0.045077
G648	4	1	0.472595	0.137463
G648	5	1	0.468469	0.136405
G648	6	1	0.199863	0.061389
G648	7	1	0.200213	0.0614425
G648	8	1	0.240751	0.0726585
G648	9	1	0.404017	0.11986
G648	10	1	0.562371	0.163206
G64	1	3	0.256538	0.0758989
G64	2	11	0.0203388	0.00180975
G64	3	18	0.0869842	0.00504381
G650	1	6	0.0150265	0.00507675
G650	2	4	0.116642	0.00864807
G650	3	1	0.270201	0.0810804
G653	1	4	0.214217	0.0620806
G653	2	5	0.363732	0.104011
G653	3	1	0.277583	0.0855707
G653	4	1	0.487104	0.142898
G653	5	6	0.0187593	0.00373576
G653	6	2	0.0875766	0.0271872
G654	1	22	0.0574413	0.00531589
G655	1	2	0.0971231	0.0306475
G655	2	1	0.0223792	0.0114278
G655	3	2	0.782861	0.229231
G655	4	1	0.460153	0.135333
G656	1	6	0.0205664	0.00291192
G656	2	10	0.0991061	0.0115672
G657	1	8	0.0458476	0.00965869
G658	1	11	0.0187448	0.00340658
G659	1	15	0.0741854	0.00572608
G659	2	1	0.725835	0.227135
G660	1	3	0.576539	0.0210796
G660	2	1	0.467235	0.140523
G660	3	1	0.417057	0.126572
G660	4	1	0.394969	0.120727
G660	5	3	0.734959	0.210271
G660	6	1	0.607286	0.179052
G660	7	1	0.292523	0.0921986
G660	8	20	0.0243243	0.00496096
G660	9	1	0.138451	0.0533611
G660	10	1	0.207261	0.0690656
G662	1	2	0.119421	0.0377764
G662	2	11	0.0288688	0.00353002
G663	1	6	0.0237615	0.00490823
G663	2	12	0.117801	0.00525183
G666	1	5	0.0105639	0.00232114
G666	2	1	0.141996	0.0476486
G667	1	9	0.0223218	0.0042643
G668	1	2	0.0113674	0.00392542
G668	2	1	0.0870458	0.0329037
G668	3	1	0.485006	0.140249
G668	4	1	0.481764	0.139696
G668	5	1	0.500545	0.144758
G668	6	1	0.450748	0.132427
G668	7	1	0.428879	0.126755
G668	8	2	0.723218	0.0130838
G668	9	1	0.687677	0.0191581
G668	10	1	0.622567	0.179149
G668	11	1	0.752243	0.215699
G668	12	1	0.736299	0.210725
G668	13	1	0.806981	0.0209574
G668	14	1	0.843239	0.0154121
G668	15	1	0.721793	0.208201
G670	1	5	0.0173484	0.00527893
G670	2	7	0.072593	0.00572878
G671	1	1	0.238584	0.0741185
G671	2	1	0.138502	0.0450532
G672	1	14	0.0200948	0.0019585
G673	1	2	0.543043	0.155823
G673	2	1	0.309382	0.0919854
G673	3	1	0.692057	0.199139
G673	4	2	0.250011	0.0132747
G673	5	1	0.0931319	0.0506812
G673	6	1	0.0113987	0.00483587
G674	1	8	0.0203101	0.00203477
G674	2	7	0.0785578	0.00580732
G674	3	1	0.230022	0.128445
G674	4	13	0.435949	0.00799634
G674	5	2	0.364548	0.0187075
G674	6	1	0.477636	0.140134
G674	7	1	0.704361	0.230221
G675	1	8	0.02006	0.00323353
G675	2	1	0.456199	0.218809
G675	3	1	0.456199	0.218809
G675	4	1	0.108151	0.0364587
G676	1	1	0.0266461	0.0144043
G676	2	1	0.0682145	0.0315792
G678	1	2	0.120232	0.0374575
G678	2	5	0.0203502	0.00338134
G679	1	2	0.357959	0.104177
G679	2	1	0.601183	0.175899
G679	3	1	0.267453	0.0807216
G679	4	13	0.0610121	0.00498959
G679	5	4	0.0163364	0.00599034
G67	1	2	0.0144229	0.00589621
G67	2	2	0.0570531	0.016299
G67	3	1	0.145838	0.0454037
G67	4	1	0.234172	0.0714459
G67	5	1	0.586668	0.171618
G67	6	1	0.542979	0.159023
G67	7	1	0.460043	0.136445
G67	8	1	0.674465	0.220686
G681	1	15	0.0499067	0.00571447
G682	1	3	0.0180623	0.00696366
G684	1	4	0.0162931	0.00603528
G684	2	5	0.103846	0.00896443
G685	1	3	0.0161772	0.00666787
G685	2	1	0.0749594	0.0302251
G685	3	1	0.10622	0.0388992
G685	4	1	0.751988	0.0238687
G685	5	1	0.592043	0.174144
G685	6	1	0.546796	0.16153
G685	7	1	0.520996	0.155244
G685	8	1	0.537353	0.158662
G685	9	1	0.582806	0.0417156
G685	10	1	0.294086	0.0915483
G685	11	1	0.244975	0.0780885
G685	12	1	0.343868	0.10644
G685	13	1	0.433121	0.132045
G685	14	1	0.4491	0.135899
G685	15	1	0.428264	0.129963
G685	16	1	0.459759	0.138312
G685	17	1	0.469491	0.140548
G685	18	1	0.686588	0.218853
G685	19	1	0.692769	0.221638
G685	20	1	0.71874	0.228848
G685	21	1	0.755921	0.228775
G685	22	1	0.397692	0.120937
G685	23	1	0.384473	0.116525
G685	24	1	0.737076	0.215416
G686	1	7	0.017187	0.0047758
G688	1	34	0.019338	0.00248638
G689	1	14	0.018736	0.00333663
G68	1	5	0.0219676	0.00544683
G690	1	44	0.0330615	0.00460898
G691	1	5	0.0533852	0.0128434
G692	1	10	0.0325888	0.00482103
G692	2	5	0.111459	0.016403
G692	3	1	0.276157	0.0848131
G692	4	1	0.739822	0.21352
G694	1	3	0.028021	0.00899826
G694	2	1	0.729488	0.212835
G694	3	1	0.747894	0.218384
G694	4	1	0.392395	0.120223
G694	5	1	0.372856	0.114696
G694	6	1	0.697545	0.223137
G694	7	1	0.452313	0.137874
G694	8	1	0.636901	0.188503
G695	1	7	0.0193571	0.0036928
G696	1	3	0.0111519	0.00333342
G696	2	1	0.0482776	0.0199063
G696	3	2	0.169276	0.0532201
G696	4	1	0.120712	0.0650969
G697	1	11	0.0435608	0.00683873
G69	1	13	0.0112775	0.00333815
G6	1	2	0.0173737	0.00804525
G6	2	2	0.133023	0.0409021
G6	3	3	0.262379	0.0761547
G6	4	1	0.215148	0.0661239
G6	5	1	0.190202	0.059067
G6	6	1	0.771879	0.224786
G700	1	14	0.020101	0.00100004
G700	2	14	0.108752	0.00535956
G701	1	3	0.0287641	0.00933029
G701	2	1	0.182694	0.0647083
G701	3	8	0.758464	0.00768251
G701	4	1	0.563914	0.0811706
G702	1	5	0.0407371	0.00668658
G702	2	1	0.57394	0.0302909
G703	1	3	0.0135755	0.00525297
G704	1	3	0.0256247	0.00792573
G706	1	8	0.0382481	0.00640033
G706	2	1	0.231471	0.0738512
G708	1	3	0.0166218	0.00702229
G708	2	1	0.17404	0.0847862
G709	1	4	0.0173798	0.00480542
G709	2	1	0.702096	0.205149
G709	3	1	0.775772	0.0264095
G70	1	1	0.0585174	0.0222723
G70	2	1	0.161393	0.0516802
G712	1	3	0.777365	0.221171
G712	2	1	0.0176371	0.00883186
G713	1	26	0.0455943	0.00496666
G715	1	3	0.217019	0.0133878
G716	1	4	0.0192323	0.00594408
G716	2	10	0.106695	0.00588072
G717	1	11	0.0170055	0.00459203
G717	2	3	0.0646917	0.01183
G717	3	1	0.30386	0.0901694
G717	4	1	0.352316	0.103048
G717	5	1	0.43696	0.127002
G719	1	35	0.054679	0.00507022
G719	2	1	0.221066	0.0731708
G719	3	1	0.3912	0.11986
G722	1	7	0.0320768	0.0063718
G723	1	3	0.0144987	0.00532468
G724	1	7	0.052846	0.00737581
G725	1	21	0.0197494	0.0015641
G725	2	4	0.191395	0.0133722
G726	1	3	0.0136422	0.00546583
G727	1	2	0.0161161	0.00720182
G727	2	2	0.139146	0.0457148
G727	3	1	0.141958	0.0513608
G728	1	24	0.0355251	0.00497238
G729	1	5	0.0708401	0.00867116
G72	1	2	0.0106704	0.00269114
G72	2	8	0.0399997	0.00349304
G730	1	2	0.414069	0.12025
G730	2	2	0.2478	0.0732162
G730	3	1	0.292548	0.0885167
G730	4	2	0.0893315	0.0338339
G730	5	1	0.175895	0.0581177
G730	6	1	0.0228917	0.0120365
G731	1	14	0.0201507	0.00121842
G732	1	14	0.0100278	0.000526307
G732	2	2	0.230237	0.0779834
G733	1	3	0.015558	0.00650539
G734	1	11	0.0200556	0.0009842
G734	2	3	0.129246	0.0121302
G735	1	7	0.0345597	0.00694168
G737	1	7	0.0125211	0.00435104
G737	2	4	0.089839	0.00907432
G737	3	1	0.294091	0.0888239
G738	1	29	0.109218	0.00272477
G738	2	9	0.0199323	0.00150524
G738	3	1	0.560312	0.0698592
G739	1	5	0.01154	0.00363832
G741	1	16	0.0200624	0.00078761
G741	2	6	0.0951745	0.0100094
G743	1	5	0.0161688	0.00596473
G744	1	9	0.0377677	0.00529353
G747	1	2	0.010942	0.00363918
G747	2	2	0.117022	0.0331523
G748	1	1	0.0238794	0.0148221
G748	2	1	0.0569371	0.0259762
G749	1	12	0.019629	0.00223538
G749	2	3	0.0823653	0.0249349
G749	3	1	0.75169	0.229717
G750	1	14	0.0107797	0.00268125
G750	2	7	0.0704432	0.00657263
G750	3	5	0.34368	0.0122877
G750	4	3	0.293696	0.0162328
G750	5	2	0.382506	0.110532
G750	6	1	0.451079	0.131743
G753	1	8	0.0111019	0.00313165
G754	1	3	0.053264	0.00742723
G756	1	31	0.0203191	0.00175762
G756	2	1	0.222988	0.0685827
G757	1	7	0.0114459	0.0035289
G758	1	13	0.0108768	0.00282836
G759	1	12	0.0556679	0.00624659
G75	1	6	0.0216992	0.0038964
G75	2	9	0.0871979	0.00482076
G761	1	5	0.0166284	0.00503901
G761	2	1	0.239032	0.117165
G762	1	3	0.0936247	0.0181775
G763	1	20	0.0200827	0.000905822
G763	2	2	0.142854	0.0178449
G765	1	1	0.0122559	0.00699684
G765	2	1	0.0510335	0.0262575
G766	1	19	0.0155021	0.00497487
G767	1	7	0.0282316	0.00648114
G767	2	1	0.733894	0.213297
G768	1	5	0.0259136	0.00786918
G768	2	1	0.599933	0.0442981
G771	1	10	0.0159604	0.00492615
G772	1	2	0.0810239	0.0267755
G772	2	2	0.388188	0.114404
G776	1	11	0.0117592	0.00381058
G779	1	3	0.137871	0.041253
G779	2	1	0.0157447	0.00818872
G780	1	13	0.0244133	0.00505991
G781	1	6	0.0212179	0.00339363
G782	1	9	0.0213654	0.00347092
G782	2	9	0.111141	0.00783207
G784	1	3	0.0109996	0.0030208
G786	1	12	0.0299375	0.00353021
G787	1	35	0.0200008	8.96533e-05
G788	1	12	0.0100436	0.000658931
G788	2	1	0.208194	0.10844
G789	1	7	0.0231426	0.00524905
G789	2	2	0.102392	0.0352082
G789	3	50	0.342223	0.00813416
G790	1	3	0.0117476	0.00404747
G790	2	1	0.0521665	0.0217169
G790	3	1	0.764556	0.223834
G791	1	3	0.0118024	0.00395453
G791	2	8	0.0941363	0.0216459
G794	1	7	0.0121584	0.00412014
G794	2	1	0.121328	0.0399875
G795	1	6	0.0325762	0.00827684
G797	1	3	0.0962807	0.0147854
G799	1	27	0.0203954	0.00194871
G79	1	1	0.0165642	0.00996267
G79	2	1	0.0338828	0.0184774
G7	1	1	0.647982	0.191663
G7	2	1	0.617144	0.035479
G7	3	2	0.22061	0.0669795
G7	4	46	0.0500193	0.000560197
G800	1	28	0.0197577	0.0015378
G802	1	2	0.0292084	0.00972068
G802	2	3	0.166366	0.0547458
G803	1	6	0.0474236	0.0078781
G804	1	12	0.027239	0.00503564
G805	1	27	0.039316	0.00312072
G806	1	6	0.043903	0.00799694
G807	1	23	0.0408795	0.00287249
G807	2	1	0.589839	0.0350657
G807	3	1	0.75845	0.229526
G808	1	1	0.0613136	0.0230507
G808	2	1	0.0352664	0.0147729
G809	1	2	0.0345512	0.0124548
G809	2	2	0.149226	0.0691342
G809	3	1	0.763401	0.229661
G811	1	3	0.0502721	0.00702947
G812	1	8	0.0279567	0.00473702
G812	2	2	0.565338	0.1617
G812	3	1	0.663361	0.193848
G814	1	4	0.0108825	0.00286622
G814	2	1	0.0817756	0.0275791
G814	3	1	0.623627	0.183881
G815	1	6	0.0200937	0.00391056
G815	2	2	0.724884	0.236104
G816	1	7	0.0339168	0.00625886
G816	2	1	0.752273	0.231097
G817	1	23	0.0200596	0.000769965
G818	1	7	0.0173232	0.00457573
G818	2	46	0.140001	0.00027062
G818	3	4	0.371141	0.106316
G818	4	3	0.19934	0.0144126
G819	1	3	0.0204954	0.00821583
G819	2	1	0.722229	0.209324
G820	1	8	0.014596	0.00501673
G820	2	2	0.0812045	0.0264961
G820	3	4	0.7411	0.0115556
G820	4	6	0.802189	0.00921172
G820	5	1	0.737737	0.212275
G820	6	7	0.557531	0.0127447
G820	7	1	0.542589	0.158905
G820	8	1	0.27439	0.0820967
G822	1	1	0.0208319	0.012037
G822	2	1	0.155434	0.0894325
G824	1	14	0.01	8.82614e-06
G824	2	4	0.553933	0.1209
G824	3	7	0.335668	0.00890595
G824	4	1	0.633761	0.182564
G824	5	1	0.133647	0.0419547
G825	1	8	0.0396549	0.00804337
G825	2	1	0.668072	0.200297
G826	1	3	0.0178461	0.00680767
G827	1	11	0.042288	0.00529607
G828	1	36	0.0449457	0.00501542
G831	1	7	0.0104564	0.00208736
G831	2	1	0.356347	0.105411
G831	3	1	0.322021	0.0969618
G831	4	1	0.276413	0.0813378
G831	5	2	0.783627	0.2366
G831	6	1	0.483038	0.140699
G832	1	11	0.0337295	0.00501304
G832	2	1	0.75681	0.228554
G833	1	18	0.0366431	0.00483369
G834	1	2	0.0111	0.00330348
G834	2	6	0.0720798	0.00670587
G835	1	2	0.593947	0.0179334
G835	2	20	0.161304	0.0052495
G835	3	1	0.0208144	0.011788
G836	1	9	0.0382943	0.00527908
G836	2	1	0.753263	0.229747
G838	1	10	0.0283889	0.00470728
G839	1	3	0.0313193	0.00878693
G839	2	1	0.386247	0.115905
G839	3	1	0.378148	0.116075
G839	4	1	0.415425	0.125524
G839	5	1	0.420997	0.127109
G839	6	1	0.724071	0.23137
G839	7	1	0.322143	0.0976528
G839	8	1	0.684522	0.0249981
G841	1	14	0.019511	0.00217196
G841	2	1	0.208426	0.102545
G842	1	6	0.0206684	0.00289107
G842	2	2	0.164097	0.0486725
G842	3	1	0.602189	0.140161
G843	1	3	0.0189459	0.0070559
G843	2	1	0.147011	0.0754969
G843	3	1	0.0792712	0.031389
G844	1	25	0.0200008	8.82524e-05
G844	2	1	0.0935846	0.031348
G844	3	1	0.582141	0.130444
G847	1	2	0.784529	0.234434
G847	2	5	0.0143105	0.00506535
G847	3	1	0.0773711	0.0268416
G849	1	11	0.0129116	0.00454398
G849	2	1	0.0981037	0.0331795
G84	1	3	0.0280087	0.00928983
G84	2	1	0.168273	0.0546488
G851	1	67	0.0305178	0.00221574
G852	1	2	0.0953254	0.0295165
G852	2	20	0.0201478	0.00120685
G854	1	5	0.0207249	0.00287803
G857	1	7	0.0154635	0.00525007
G858	1	3	0.0340671	0.0116864
G858	2	1	0.229531	0.127905
G858	3	1	0.412206	0.19614
G85	1	42	0.02	1.91043e-05
G85	2	2	0.232409	0.0694167
G85	3	58	0.0801429	0.00198829
G861	1	1	0.413573	0.198083
G861	2	1	0.129944	0.0476464
G862	1	44	0.0741888	0.00494106
G862	2	1	0.63699	0.188343
G863	1	22	0.098989	0.00435679
G863	2	17	0.0199963	0.000340866
G864	1	9	0.0112091	0.00326197
G864	2	13	0.107198	0.00636034
G865	1	3	0.0165679	0.00704229
G865	2	3	0.116311	0.0433322
G866	1	3	0.0179276	0.00570794
G867	1	16	0.0343507	0.00498742
G868	1	15	0.0498732	0.00352343
G869	1	3	0.0122258	0.004581
G869	2	1	0.262316	0.0831659
G869	3	1	0.238479	0.0742598
G869	4	1	0.23954	0.134054
G869	5	1	0.628875	0.183773
G869	6	1	0.643944	0.188324
G869	7	1	0.378503	0.114096
G869	8	1	0.376647	0.113472
G869	9	1	0.704124	0.20438
G869	10	1	0.729505	0.211427
G872	1	3	0.0129014	0.00490931
G873	1	7	0.0202935	0.00314487
G874	1	3	0.025764	0.00585856
G875	1	3	0.784817	0.234925
G875	2	18	0.042648	0.0044204
G877	1	7	0.0275574	0.00647267
G877	2	1	0.214117	0.102132
G877	3	1	0.508108	0.22711
G879	1	14	0.0108448	0.00278111
G879	2	1	0.331721	0.17671
G879	3	1	0.579398	0.139444
G880	1	10	0.0422814	0.00707257
G880	2	2	0.446696	0.132473
G881	1	3	0.0357397	0.00969852
G881	2	1	0.190053	0.107401
G881	3	1	0.214645	0.120224
G883	1	27	0.0300059	0.000243831
G885	1	19	0.0301714	0.00129845
G885	2	2	0.137761	0.0115529
G886	1	5	0.0179256	0.00524344
G887	1	3	0.0285752	0.00808009
G887	2	7	0.105745	0.00619425
G888	1	7	0.0222719	0.00445042
G889	1	3	0.0114819	0.00370186
G889	2	1	0.0552659	0.0214889
G889	3	1	0.191115	0.108546
G889	4	1	0.196711	0.111481
G88	1	4	0.0102813	0.00165577
G890	1	7	0.016472	0.00500059
G891	1	5	0.0183991	0.00503427
G891	2	1	0.17131	0.0786662
G894	1	1	0.12383	0.0418852
G894	2	1	0.0148333	0.00695712
G895	1	19	0.020003	0.000178827
G896	1	1	0.0255525	0.0153787
G896	2	1	0.256844	0.124698
G897	1	9	0.0294274	0.00277319
G899	1	4	0.0211872	0.00389817
G89	1	4	0.021701	0.00441575
G89	2	1	0.310941	0.0934722
G89	3	1	0.307507	0.0924876
G89	4	1	0.240244	0.0727337
G89	5	1	0.247143	0.0769513
G89	6	1	0.27484	0.0842754
G89	7	1	0.525348	0.154377
G89	8	1	0.526987	0.154229
G89	9	1	0.549205	0.159657
G89	10	1	0.503419	0.146804
G89	11	1	0.591265	0.171477
G89	12	1	0.317065	0.170754
G89	13	1	0.706192	0.203843
G89	14	1	0.693188	0.200774
G89	15	1	0.712788	0.205651
G89	16	1	0.38855	0.115009
G89	17	1	0.400779	0.118759
G89	18	1	0.715975	0.23187
G89	19	1	0.446963	0.131576
G8	1	2	0.0793716	0.0238548
G8	2	2	0.382509	0.164815
G900	1	6	0.046608	0.00899645
G903	1	9	0.0103976	0.00195416
G904	1	3	0.0488682	0.00712245
G905	1	4	0.796327	0.226152
G905	2	36	0.01	7.14541e-06
G905	3	11	0.058732	0.00428467
G906	1	3	0.0577466	0.0153278
G906	2	1	0.0147109	0.00824301
G907	1	3	0.0382939	0.0127097
G907	2	1	0.520925	0.15204
G907	3	1	0.303683	0.13407
G908	1	6	0.0285683	0.00495216
G908	2	2	0.256943	0.0760001
G908	3	6	0.326071	0.0934021
G908	4	1	0.586241	0.171248
G908	5	2	0.197077	0.0598026
G908	6	1	0.44237	0.131295
G909	1	3	0.0231776	0.00520676
G910	1	17	0.0170545	0.00455846
G912	1	36	0.0200001	2.23669e-05
G912	2	3	0.0925192	0.0216982
G913	1	35	0.0400262	0.000913171
G914	1	5	0.0109804	0.00301063
G914	2	1	0.507497	0.213535
G914	3	1	0.49684	0.21797
G914	4	1	0.699884	0.226358
G915	1	20	0.0299413	0.00193846
G916	1	6	0.0307075	0.00568493
G916	2	1	0.332852	0.102443
G916	3	1	0.224412	0.0699851
G917	1	4	0.0159117	0.0057826
G917	2	18	0.283872	0.00681327
G917	3	3	0.113992	0.0272084
G917	4	1	0.329671	0.0983174
G918	1	12	0.0200327	0.00075861
G919	1	9	0.144745	0.0104474
G919	2	1	0.424543	0.13104
G91	1	19	0.0199979	0.000152776
[truncated: 144 more rows]

## Sheet: Table3
Table 3. CCF estimation results of MSKCC cohort
SampleID	ClusterID	MutationNum	meanCCF	std
P-0000057-T01-IM3	1	5	0.984902	0.0183056
P-0000062-T01-IM3	1	3	0.94495	0.055048
P-0000062-T01-IM3	2	1	0.676756	0.203222
P-0000062-T01-IM3	3	1	0.485727	0.237633
P-0000062-T01-IM3	4	1	0.432615	0.232765
P-0000063-T01-IM3	1	13	0.997991	0.00465543
P-0000071-T01-IM3	1	1	0.678577	0.211334
P-0000071-T01-IM3	2	1	0.6998	0.213778
P-0000071-T01-IM3	3	1	0.696841	0.207244
P-0000071-T01-IM3	4	2	0.649952	0.0705559
P-0000071-T01-IM3	5	1	0.66565	0.174297
P-0000071-T01-IM3	6	2	0.775824	0.0601885
P-0000071-T01-IM3	7	1	0.62973	0.203567
P-0000071-T01-IM3	8	1	0.404475	0.151137
P-0000082-T01-IM3	1	2	0.61057	0.176377
P-0000082-T01-IM3	2	5	0.362091	0.104344
P-0000082-T01-IM3	3	4	0.490562	0.140477
P-0000082-T01-IM3	4	1	0.4693	0.196543
P-0000088-T01-IM3	1	10	0.260243	0.022977
P-0000088-T01-IM3	2	1	0.539706	0.160577
P-0000088-T01-IM3	3	1	0.740898	0.219517
P-0000103-T01-IM3	1	3	0.974009	0.0288152
P-0000103-T01-IM3	2	1	0.621695	0.214258
P-0000103-T01-IM3	3	1	0.581316	0.22181
P-0000103-T01-IM3	4	1	0.473042	0.22135
P-0000121-T01-IM3	1	3	0.50327	0.1575
P-0000165-T01-IM3	1	2	0.981572	0.0238549
P-0000165-T01-IM3	2	2	0.338264	0.115674
P-0000165-T01-IM3	3	1	0.140986	0.0618559
P-0000184-T01-IM3	1	7	0.110864	0.0224748
P-0000184-T01-IM3	2	1	0.612629	0.0268935
P-0000205-T01-IM3	1	3	0.398312	0.0133241
P-0000205-T01-IM3	2	1	0.759857	0.234867
P-0000205-T01-IM3	3	1	0.645888	0.0228884
P-0000208-T01-IM3	1	1	0.404609	0.120893
P-0000208-T01-IM3	2	1	0.346166	0.104244
P-0000222-T01-IM3	1	8	0.470359	0.0245103
P-0000222-T01-IM3	2	3	0.176197	0.0551874
P-0000222-T01-IM3	3	4	0.276255	0.086316
P-0000223-T01-IM3	1	2	0.986696	0.0164157
P-0000223-T01-IM3	2	2	0.565219	0.176034
P-0000223-T01-IM3	3	1	0.325142	0.123385
P-0000235-T01-IM3	1	7	0.843519	0.0278428
P-0000235-T01-IM3	2	1	0.683239	0.206216
P-0000247-T01-IM3	1	1	0.197006	0.0739959
P-0000247-T01-IM3	2	1	0.2217	0.0812661
P-0000268-T01-IM3	1	2	0.430756	0.138072
P-0000268-T01-IM3	2	1	0.556415	0.182886
P-0000268-T01-IM3	3	2	0.715503	0.217847
P-0000268-T01-IM3	4	1	0.64161	0.20035
P-0000363-T01-IM3	1	5	0.977498	0.0210923
P-0000363-T01-IM3	2	1	0.765119	0.123177
P-0000363-T01-IM3	3	1	0.821874	0.0810859
P-0000363-T01-IM3	4	1	0.534349	0.262837
P-0000363-T01-IM3	5	1	0.665098	0.207493
P-0000363-T01-IM3	6	1	0.338212	0.120509
P-0000363-T01-IM3	7	1	0.229031	0.113238
P-0000363-T01-IM3	8	1	0.533776	0.17742
P-0000392-T01-IM3	1	3	0.224504	0.071743
P-0000422-T01-IM3	1	2	0.718458	0.208056
P-0000422-T01-IM3	2	3	0.42143	0.043695
P-0000422-T01-IM3	3	1	0.60506	0.0496873
P-0000423-T01-IM3	1	7	0.63037	0.0221301
P-0000423-T01-IM3	2	1	0.616715	0.188449
P-0000423-T01-IM3	3	1	0.611102	0.184486
P-0000423-T01-IM3	4	1	0.755461	0.0521192
P-0000423-T01-IM3	5	1	0.685113	0.20732
P-0000423-T01-IM3	6	1	0.680705	0.208402
P-0000423-T01-IM3	7	1	0.377223	0.12014
P-0000423-T01-IM3	8	1	0.428936	0.133019
P-0000423-T01-IM3	9	3	0.148415	0.0438806
P-0000423-T01-IM3	10	1	0.284064	0.0969511
P-0000444-T01-IM3	1	3	0.97425	0.0351371
P-0000447-T01-IM3	1	3	0.543902	0.0244826
P-0000454-T01-IM3	1	1	0.332254	0.114921
P-0000454-T01-IM3	2	1	0.335686	0.113357
P-0000535-T01-IM3	1	2	0.708477	0.204316
P-0000535-T01-IM3	2	2	0.76848	0.229242
P-0000535-T01-IM3	3	2	0.142058	0.0471633
P-0000535-T01-IM3	4	2	0.424125	0.124083
P-0000535-T01-IM3	5	10	0.297838	0.0111637
P-0000535-T01-IM3	6	1	0.337583	0.138542
P-0000535-T01-IM3	7	2	0.317188	0.0949518
P-0000535-T01-IM3	8	1	0.361508	0.109388
P-0000535-T01-IM3	9	1	0.619182	0.182226
P-0000547-T01-IM3	1	2	0.149594	0.0465754
P-0000547-T01-IM3	2	2	0.696859	0.201363
P-0000547-T01-IM3	3	1	0.671256	0.0703283
P-0000547-T01-IM3	4	1	0.484525	0.118607
P-0000553-T01-IM3	1	3	0.0932704	0.0264346
P-0000553-T01-IM3	2	1	0.287082	0.0939229
P-0000553-T01-IM3	3	1	0.517572	0.215885
P-0000553-T01-IM3	4	1	0.596795	0.0804169
P-0000563-T01-IM3	1	3	0.406626	0.047631
P-0000596-T01-IM3	1	4	0.644765	0.1842
P-0000596-T01-IM3	2	1	0.715898	0.0813742
P-0000596-T01-IM3	3	2	0.711745	0.226622
P-0000596-T01-IM3	4	3	0.123632	0.0389188
P-0000596-T01-IM3	5	25	0.291129	0.00690148
P-0000596-T01-IM3	6	2	0.382972	0.111833
P-0000596-T01-IM3	7	1	0.341347	0.108029
P-0000604-T01-IM3	1	3	0.527061	0.156939
P-0000604-T01-IM3	2	1	0.664617	0.202788
P-0000621-T01-IM3	1	3	0.526804	0.039444
P-0000628-T01-IM3	1	3	0.986081	0.0164114
P-0000628-T01-IM3	2	1	0.514714	0.183136
P-0000646-T02-IM3	1	3	0.937007	0.0332411
P-0000646-T02-IM3	2	12	0.789404	0.211082
P-0000646-T02-IM3	3	21	0.59431	0.0177558
P-0000646-T02-IM3	4	2	0.640505	0.193097
P-0000670-T01-IM3	1	4	0.271297	0.0711108
P-0000670-T01-IM3	2	1	0.592327	0.19502
P-0000681-T01-IM3	1	15	0.180617	0.0097319
P-0000681-T01-IM3	2	1	0.671656	0.200065
P-0000681-T01-IM3	3	1	0.502901	0.154612
P-0000682-T01-IM3	1	12	0.967904	0.032577
P-0000686-T01-IM3	1	130	0.59438	0.0147673
P-0000686-T01-IM3	2	33	0.968151	0.0174231
P-0000697-T01-IM3	1	2	0.565684	0.039815
P-0000697-T01-IM3	2	1	0.70742	0.213464
P-0000697-T01-IM3	3	1	0.686669	0.210459
P-0000697-T01-IM3	4	2	0.611131	0.179696
P-0000697-T01-IM3	5	1	0.656109	0.209943
P-0000697-T01-IM3	6	1	0.552457	0.172302
P-0000699-T01-IM3	1	4	0.575246	0.165449
P-0000699-T01-IM3	2	1	0.440959	0.140969
P-0000702-T01-IM3	1	2	0.754128	0.222548
P-0000702-T01-IM3	2	3	0.65189	0.190201
P-0000702-T01-IM3	3	1	0.500911	0.208623
P-0000704-T01-IM3	1	3	0.695101	0.0474051
P-0000704-T01-IM3	2	1	0.531157	0.227221
P-0000704-T01-IM3	3	3	0.682661	0.198096
P-0000704-T01-IM3	4	1	0.714268	0.215622
P-0000704-T01-IM3	5	1	0.451357	0.271613
P-0000721-T01-IM3	1	4	0.587841	0.0257455
P-0000721-T01-IM3	2	1	0.66201	0.138466
P-0000721-T01-IM3	3	1	0.736235	0.22163
P-0000721-T01-IM3	4	1	0.727712	0.222098
P-0000721-T01-IM3	5	1	0.0901743	0.0375352
P-0000731-T01-IM3	1	3	0.338495	0.101689
P-0000731-T01-IM3	2	1	0.340919	0.15235
P-0000731-T01-IM3	3	1	0.669338	0.0555598
P-0000731-T01-IM3	4	1	0.745024	0.167061
P-0000739-T01-IM3	1	3	0.944659	0.05632
P-0000739-T01-IM3	2	1	0.721769	0.193698
P-0000739-T01-IM3	3	1	0.63534	0.221563
P-0000739-T01-IM3	4	1	0.58022	0.234147
P-0000739-T01-IM3	5	1	0.526228	0.24106
P-0000740-T01-IM3	1	2	0.614093	0.0379465
P-0000740-T01-IM3	2	2	0.154382	0.0565019
P-0000740-T01-IM3	3	1	0.070814	0.0356743
P-0000746-T01-IM3	1	7	0.628047	0.0233014
P-0000746-T01-IM3	2	1	0.508279	0.130508
P-0000746-T01-IM3	3	1	0.562733	0.198087
P-0000746-T01-IM3	4	3	0.33114	0.0996391
P-0000746-T01-IM3	5	2	0.187852	0.0566066
P-0000749-T01-IM3	1	3	0.118787	0.0322613
P-0000749-T01-IM3	2	1	0.978386	0.0212715
P-0000749-T01-IM3	3	1	0.712098	0.215952
P-0000749-T01-IM3	4	1	0.721996	0.215202
P-0000749-T01-IM3	5	1	0.67961	0.205258
P-0000749-T01-IM3	6	1	0.621735	0.0557845
P-0000758-T01-IM3	1	3	0.876351	0.0256556
P-0000758-T01-IM3	2	1	0.680035	0.212052
P-0000762-T01-IM3	1	2	0.877703	0.0545023
P-0000762-T01-IM3	2	2	0.653736	0.0489544
P-0000768-T01-IM3	1	3	0.960441	0.0435329
P-0000768-T01-IM3	2	1	0.580047	0.214
P-0000793-T02-IM5	1	2	0.237526	0.073265
P-0000793-T02-IM5	2	2	0.5875	0.0840885
P-0000818-T01-IM3	1	3	0.98806	0.0158428
P-0000818-T01-IM3	2	1	0.689063	0.180721
P-0000818-T01-IM3	3	1	0.738941	0.150974
P-0000867-T01-IM3	1	2	0.68017	0.0407918
P-0000867-T01-IM3	2	2	0.228715	0.0754713
P-0000867-T01-IM3	3	1	0.433493	0.149503
P-0000867-T01-IM3	4	1	0.432207	0.13635
P-0000880-T01-IM3	1	8	0.213599	0.0191075
P-0000891-T01-IM3	1	4	0.56009	0.162285
P-0000891-T01-IM3	2	1	0.613136	0.191072
P-0000891-T01-IM3	3	4	0.706189	0.203184
P-0000891-T01-IM3	4	1	0.352749	0.112897
P-0000891-T01-IM3	5	1	0.44475	0.141105
P-0000893-T01-IM3	1	2	0.145811	0.0512275
P-0000893-T01-IM3	2	2	0.573331	0.17162
P-0000893-T01-IM3	3	1	0.710461	0.212358
P-0000894-T01-IM3	1	1	0.196786	0.0646023
P-0000894-T01-IM3	2	1	0.291712	0.0907209
P-0000894-T01-IM3	3	3	0.756248	0.236341
P-0000894-T01-IM3	4	1	0.528536	0.169168
P-0000895-T01-IM3	1	1	0.569211	0.105695
P-0000895-T01-IM3	2	1	0.642846	0.139838
P-0000895-T01-IM3	3	3	0.981486	0.0158265
P-0000895-T01-IM3	4	1	0.757437	0.222734
P-0000895-T01-IM3	5	1	0.757431	0.161255
P-0000898-T01-IM3	1	3	0.152846	0.0492546
P-0000898-T01-IM3	2	1	0.389183	0.138548
P-0000922-T01-IM3	1	2	0.261931	0.0786523
P-0000922-T01-IM3	2	2	0.215936	0.0176921
P-0000938-T01-IM3	1	3	0.892762	0.0542154
P-0000940-T01-IM3	1	9	0.972126	0.0309956
P-0000958-T01-IM3	1	1	0.47745	0.146134
P-0000958-T01-IM3	2	1	0.505728	0.156189
P-0000968-T01-IM3	1	3	0.68697	0.224294
P-0000977-T01-IM3	1	2	0.344443	0.115276
P-0000977-T01-IM3	2	2	0.805676	0.0587002
P-0000977-T01-IM3	3	1	0.689407	0.209278
P-0000977-T01-IM3	4	1	0.577496	0.199567
P-0001029-T01-IM3	1	1	0.770697	0.155647
P-0001029-T01-IM3	2	1	0.99085	0.0132996
P-0001052-T01-IM3	1	5	0.841133	0.0411584
P-0001074-T01-IM3	1	14	0.285628	0.00724666
P-0001074-T01-IM3	2	5	0.398455	0.0121748
P-0001074-T01-IM3	3	1	0.15462	0.0486228
P-0001081-T01-IM3	1	29	0.641899	0.0135891
P-0001081-T01-IM3	2	8	0.99274	0.00980093
P-0001081-T01-IM3	3	3	0.71709	0.208408
P-0001081-T01-IM3	4	1	0.249306	0.0885816
P-0001093-T01-IM3	1	7	0.908673	0.0642723
P-0001093-T01-IM3	2	2	0.602934	0.194961
P-0001093-T01-IM3	3	2	0.60217	0.194773
P-0001135-T02-IM3	1	3	0.469673	0.139378
P-0001135-T02-IM3	2	1	0.588023	0.183049
P-0001135-T02-IM3	3	1	0.255499	0.084161
P-0001144-T01-IM3	1	4	0.98867	0.0143948
P-0001144-T01-IM3	2	1	0.772256	0.0838987
P-0001170-T01-IM3	1	2	0.795442	0.132741
P-0001170-T01-IM3	2	5	0.97906	0.0245138
P-0001170-T01-IM3	3	1	0.497972	0.230796
P-0001171-T01-IM3	1	90	0.975546	0.0212974
P-0001179-T01-IM3	1	3	0.889395	0.0963231
P-0001199-T01-IM3	1	1	0.937038	0.0491629
P-0001199-T01-IM3	2	1	0.830654	0.0536148
P-0001199-T01-IM3	3	1	0.582969	0.18212
P-0001199-T01-IM3	4	1	0.521693	0.21864
P-0001199-T01-IM3	5	2	0.302177	0.106698
P-0001199-T01-IM3	6	1	0.322077	0.140685
P-0001199-T01-IM3	7	1	0.377669	0.121276
P-0001199-T01-IM3	8	1	0.302076	0.131946
P-0001199-T01-IM3	9	3	0.547512	0.0430249
P-0001199-T01-IM3	10	1	0.691404	0.205667
P-0001223-T01-IM3	1	7	0.686148	0.220212
P-0001223-T01-IM3	2	1	0.627	0.20751
P-0001232-T01-IM3	1	2	0.216832	0.0682048
P-0001232-T01-IM3	2	2	0.673538	0.19445
P-0001260-T01-IM3	1	3	0.519947	0.0583654
P-0001268-T01-IM3	1	3	0.945023	0.0567263
P-0001268-T01-IM3	2	1	0.613644	0.22661
P-0001296-T01-IM3	1	3	0.858001	0.051536
P-0001298-T01-IM3	1	3	0.901395	0.0640254
P-0001298-T01-IM3	2	1	0.588215	0.205093
P-0001298-T01-IM3	3	1	0.386705	0.176314
P-0001312-T01-IM3	1	1	0.759682	0.0356713
P-0001312-T01-IM3	2	1	0.271681	0.0855931
P-0001314-T01-IM3	1	1	0.324323	0.135929
P-0001314-T01-IM3	2	1	0.371401	0.153639
P-0001361-T01-IM3	1	31	0.945994	0.031014
P-0001365-T01-IM3	1	4	0.616553	0.0164571
P-0001365-T01-IM3	2	1	0.516079	0.210137
P-0001385-T01-IM3	1	7	0.181646	0.00877737
P-0001385-T01-IM3	2	1	0.0929671	0.0331698
P-0001385-T01-IM3	3	4	0.267869	0.0141275
P-0001385-T01-IM3	4	1	0.655198	0.266786
P-0001388-T01-IM3	1	3	0.591779	0.0690044
P-0001388-T01-IM3	2	1	0.715901	0.105389
P-0001388-T01-IM3	3	1	0.925483	0.0569366
P-0001388-T01-IM3	4	1	0.32463	0.12585
P-0001400-T01-IM3	1	3	0.667234	0.0597738
P-0001400-T01-IM3	2	1	0.821525	0.085263
P-0001400-T01-IM3	3	1	0.984074	0.0196822
P-0001406-T01-IM3	1	3	0.959001	0.0407834
P-0001408-T01-IM3	1	2	0.732642	0.226768
P-0001408-T01-IM3	2	2	0.618823	0.186757
P-0001420-T01-IM3	1	36	0.827137	0.0526364
P-0001485-T01-IM3	1	69	0.996952	0.00622349
P-0001495-T01-IM3	1	2	0.981605	0.0206056
P-0001495-T01-IM3	2	1	0.686229	0.212348
P-0001495-T01-IM3	3	2	0.631907	0.0913392
P-0001495-T01-IM3	4	1	0.627956	0.206471
P-0001531-T01-IM3	1	3	0.818648	0.0254006
P-0001531-T01-IM3	2	1	0.724885	0.228058
P-0001538-T01-IM3	1	3	0.643547	0.181417
P-0001538-T01-IM3	2	1	0.683724	0.114368
P-0001538-T01-IM3	3	1	0.639006	0.205537
P-0001543-T01-IM3	1	3	0.990803	0.0124794
P-0001560-T01-IM3	1	23	0.992044	0.0117944
P-0001578-T01-IM3	1	2	0.241073	0.075933
P-0001578-T01-IM3	2	1	0.295386	0.0990355
P-0001578-T01-IM3	3	1	0.304623	0.101081
P-0001578-T01-IM3	4	1	0.730111	0.21879
P-0001578-T01-IM3	5	1	0.731159	0.22109
P-0001578-T01-IM3	6	2	0.863076	0.0346158
P-0001578-T01-IM3	7	1	0.722189	0.218375
P-0001578-T01-IM3	8	1	0.78434	0.165709
P-0001578-T01-IM3	9	1	0.618768	0.0713367
P-0001586-T02-IM5	1	5	0.954575	0.0512383
P-0001591-T01-IM3	1	1	0.925678	0.0504507
P-0001591-T01-IM3	2	1	0.668804	0.0575954
P-0001598-T01-IM3	1	3	0.957664	0.0423759
P-0001598-T01-IM3	2	3	0.822692	0.0988437
P-0001598-T01-IM3	3	1	0.576633	0.221744
P-0001598-T01-IM3	4	1	0.582659	0.221258
P-0001598-T01-IM3	5	1	0.497565	0.220043
P-0001598-T01-IM3	6	1	0.282548	0.135321
P-0001603-T01-IM3	1	3	0.511227	0.14694
P-0001603-T01-IM3	2	1	0.570967	0.168743
P-0001603-T01-IM3	3	1	0.635293	0.190184
P-0001603-T01-IM3	4	5	0.105686	0.0298517
P-0001603-T01-IM3	5	2	0.333084	0.0979105
P-0001603-T01-IM3	6	5	0.391006	0.112379
P-0001603-T01-IM3	7	1	0.447018	0.134212
P-0001603-T01-IM3	8	1	0.386883	0.0852056
P-0001603-T01-IM3	9	1	0.740452	0.222311
P-0001621-T01-IM3	1	3	0.597435	0.053297
P-0001633-T01-IM3	1	2	0.253173	0.0839974
P-0001633-T01-IM3	2	2	0.904803	0.0511808
P-0001679-T01-IM3	1	3	0.982459	0.0188978
P-0001679-T01-IM3	2	1	0.642256	0.132234
P-0001679-T01-IM3	3	1	0.653151	0.148557
P-0001693-T02-IM3	1	2	0.713258	0.123991
P-0001693-T02-IM3	2	6	0.951881	0.0472679
P-0001693-T02-IM3	3	1	0.632293	0.211231
P-0001702-T01-IM3	1	3	0.644503	0.188129
P-0001702-T01-IM3	2	1	0.601741	0.249667
P-0001702-T01-IM3	3	1	0.725301	0.217463
P-0001706-T01-IM3	1	3	0.566126	0.030363
P-0001706-T01-IM3	2	3	0.668796	0.0426266
P-0001706-T01-IM3	3	10	0.772446	0.22002
P-0001706-T01-IM3	4	4	0.776153	0.0460692
P-0001710-T01-IM3	1	3	0.77412	0.0782188
P-0001710-T01-IM3	2	5	0.614392	0.191071
P-0001710-T01-IM3	3	2	0.510187	0.168961
P-0001710-T01-IM3	4	1	0.437341	0.174258
P-0001710-T01-IM3	5	1	0.58205	0.203866
P-0001710-T01-IM3	6	2	0.451311	0.153505
P-0001710-T01-IM3	7	1	0.451849	0.210687
P-0001710-T01-IM3	8	1	0.977903	0.0249797
P-0001731-T01-IM3	1	4	0.941814	0.0119423
P-0001731-T01-IM3	2	1	0.589255	0.130415
P-0001733-T01-IM3	1	3	0.957799	0.0381243
P-0001733-T01-IM3	2	1	0.701728	0.109515
P-0001756-T01-IM3	1	41	0.991468	0.011679
P-0001771-T01-IM3	1	2	0.737582	0.0819799
P-0001771-T01-IM3	2	2	0.669245	0.187704
P-0001785-T02-IM3	1	1	0.976046	0.0261778
P-0001785-T02-IM3	2	1	0.780626	0.0814175
P-0001794-T01-IM3	1	3	0.690079	0.0400631
P-0001807-T01-IM3	1	5	0.98285	0.0206311
P-0001808-T01-IM3	1	5	0.878841	0.0296758
P-0001808-T01-IM3	2	6	0.682969	0.0239845
P-0001808-T01-IM3	3	1	0.553648	0.17199
P-0001808-T01-IM3	4	1	0.564285	0.176771
P-0001808-T01-IM3	5	1	0.557846	0.174742
P-0001808-T01-IM3	6	1	0.580247	0.182598
P-0001808-T01-IM3	7	1	0.593377	0.185238
P-0001808-T01-IM3	8	1	0.596954	0.186252
P-0001808-T01-IM3	9	1	0.587752	0.186052
P-0001808-T01-IM3	10	1	0.614614	0.189084
P-0001808-T01-IM3	11	1	0.596912	0.187941
P-0001808-T01-IM3	12	138	0.482052	0.00502918
P-0001808-T01-IM3	13	1	0.61289	0.19265
P-0001808-T01-IM3	14	1	0.632774	0.19505
P-0001832-T01-IM3	1	4	0.951736	0.0474701
P-0001836-T01-IM3	1	21	0.980244	0.0223288
P-0001841-T01-IM3	1	7	0.97881	0.0219766
P-0001841-T01-IM3	2	1	0.478647	0.226584
P-0001843-T01-IM3	1	3	0.978133	0.0257153
P-0001843-T01-IM3	2	1	0.816111	0.142169
P-0001843-T01-IM3	3	1	0.577245	0.225708
P-0001855-T01-IM3	1	3	0.943581	0.0553272
P-0001855-T01-IM3	2	1	0.776489	0.162726
P-0001867-T01-IM3	1	13	0.976582	0.0248669
P-0001871-T01-IM3	1	2	0.246092	0.076012
P-0001871-T01-IM3	2	2	0.33402	0.101059
P-0001871-T01-IM3	3	1	0.587013	0.24843
P-0001882-T01-IM3	1	32	0.976291	0.0247509
P-0001892-T01-IM3	1	3	0.704367	0.0748814
P-0001892-T01-IM3	2	1	0.167579	0.0586762
P-0001955-T01-IM3	1	1	0.979716	0.0243757
P-0001955-T01-IM3	2	1	0.814086	0.0763036
P-0001977-T01-IM3	1	4	0.837871	0.0645524
P-0001977-T01-IM3	2	3	0.634471	0.120673
P-0001977-T01-IM3	3	1	0.513457	0.198982
P-0001977-T01-IM3	4	1	0.494653	0.192669
P-0002015-T01-IM3	1	1	0.838259	0.0457682
P-0002015-T01-IM3	2	1	0.881827	0.0642657
P-0002018-T01-IM3	1	4	0.989581	0.0143847
P-0002018-T01-IM3	2	1	0.784388	0.152206
P-0002018-T01-IM3	3	1	0.674896	0.195506
P-0002028-T01-IM3	1	2	0.52997	0.155965
P-0002028-T01-IM3	2	2	0.445447	0.131151
P-0002028-T01-IM3	3	1	0.36156	0.110861
P-0002028-T01-IM3	4	1	0.162144	0.0546556
P-0002042-T01-IM3	1	9	0.961086	0.0395072
P-0002042-T01-IM3	2	1	0.413392	0.219093
P-0002049-T01-IM3	1	47	0.976914	0.0156156
P-0002049-T01-IM3	2	2	0.336267	0.116164
P-0002151-T01-IM3	1	2	0.728426	0.222948
P-0002151-T01-IM3	2	3	0.628186	0.187457
P-0002151-T01-IM3	3	1	0.604823	0.195439
P-0002151-T01-IM3	4	1	0.51134	0.167171
P-0002151-T01-IM3	5	1	0.503241	0.17303
P-0002151-T01-IM3	6	1	0.418124	0.16082
P-0002157-T01-IM3	1	12	0.642168	0.0170728
P-0002157-T01-IM3	2	7	0.505209	0.0185959
P-0002157-T01-IM3	3	1	0.706631	0.211116
P-0002157-T01-IM3	4	1	0.275068	0.0926397
P-0002160-T01-IM3	1	12	0.982235	0.0207205
P-0002165-T01-IM3	1	1	0.981675	0.0206421
P-0002165-T01-IM3	2	1	0.677521	0.203062
P-0002181-T01-IM3	1	3	0.729755	0.0336996
P-0002185-T01-IM3	1	3	0.362965	0.110209
P-0002185-T01-IM3	2	1	0.46883	0.153652
P-0002185-T01-IM3	3	1	0.717665	0.216191
P-0002185-T01-IM3	4	1	0.660465	0.208028
P-0002247-T01-IM3	1	18	0.40831	0.0279995
P-0002247-T01-IM3	2	1	0.916483	0.0568378
P-0002255-T01-IM3	1	3	0.876286	0.050926
P-0002265-T01-IM3	1	1	0.715972	0.226734
P-0002265-T01-IM3	2	1	0.678774	0.207425
P-0002270-T01-IM3	1	3	0.963046	0.0328829
P-0002270-T01-IM3	2	1	0.674913	0.152736
P-0002279-T01-IM3	1	3	0.627006	0.182399
P-0002279-T01-IM3	2	2	0.696063	0.203864
P-0002279-T01-IM3	3	1	0.57587	0.242116
P-0002292-T01-IM3	1	5	0.482583	0.0196765
P-0002292-T01-IM3	2	4	0.480317	0.138314
P-0002292-T01-IM3	3	3	0.328098	0.0210177
P-0002292-T01-IM3	4	1	0.618861	0.184117
P-0002295-T01-IM3	1	4	0.966207	0.0367506
P-0002305-T01-IM3	1	1	0.67766	0.210656
P-0002305-T01-IM3	2	1	0.682451	0.210753
P-0002305-T01-IM3	3	3	0.977863	0.0249126
P-0002305-T01-IM3	4	1	0.674091	0.160941
P-0002305-T01-IM3	5	1	0.681551	0.189697
P-0002305-T01-IM3	6	1	0.483045	0.222414
P-0002311-T01-IM3	1	2	0.387271	0.117444
P-0002311-T01-IM3	2	14	0.952443	0.0225797
P-0002320-T01-IM3	1	3	0.925347	0.0714336
P-0002320-T01-IM3	2	1	0.622525	0.218879
P-0002320-T01-IM3	3	1	0.573806	0.230185
P-0002320-T01-IM3	4	1	0.546179	0.234051
P-0002332-T01-IM3	1	3	0.9811	0.0230507
P-0002332-T01-IM3	2	1	0.760477	0.171065
P-0002351-T01-IM3	1	2	0.427687	0.129362
P-0002351-T01-IM3	2	4	0.606142	0.0374648
P-0002351-T01-IM3	3	1	0.579073	0.18288
P-0002353-T01-IM3	1	5	0.802597	0.0280491
P-0002353-T01-IM3	2	1	0.717167	0.213679
P-0002353-T01-IM3	3	2	0.5389	0.157997
P-0002353-T01-IM3	4	9	0.509684	0.0144448
P-0002353-T01-IM3	5	1	0.634247	0.266193
P-0002380-T01-IM3	1	8	0.326107	0.0116332
P-0002380-T01-IM3	2	1	0.448311	0.134416
P-0002380-T01-IM3	3	1	0.654992	0.191997
P-0002386-T01-IM3	1	3	0.993307	0.00995866
P-0002386-T01-IM3	2	1	0.62694	0.196398
P-0002386-T01-IM3	3	1	0.482575	0.15656
P-0002392-T01-IM3	1	17	0.356748	0.0104195
P-0002392-T01-IM3	2	14	0.493416	0.015355
P-0002392-T01-IM3	3	1	0.166291	0.0609088
P-0002404-T01-IM3	1	3	0.884102	0.0287383
P-0002418-T01-IM3	1	3	0.912204	0.0438362
P-0002422-T01-IM3	1	1	0.965193	0.0386929
P-0002422-T01-IM3	2	1	0.275384	0.14564
P-0002429-T01-IM3	1	3	0.853142	0.0257946
P-0002429-T01-IM3	2	1	0.479986	0.199523
P-0002444-T01-IM3	1	2	0.508144	0.146014
P-0002444-T01-IM3	2	3	0.444222	0.126991
P-0002444-T01-IM3	3	2	0.265178	0.0772453
P-0002444-T01-IM3	4	5	0.377763	0.0109363
P-0002444-T01-IM3	5	1	0.565589	0.165736
P-0002444-T01-IM3	6	1	0.71758	0.212458
P-0002444-T01-IM3	7	1	0.384782	0.114209
P-0002452-T01-IM3	1	1	0.677098	0.196952
P-0002452-T01-IM3	2	1	0.666183	0.202912
P-0002456-T01-IM3	1	2	0.0515254	0.01933
P-0002456-T01-IM3	2	2	0.314494	0.091394
P-0002456-T01-IM3	3	1	0.167064	0.0539739
P-0002456-T01-IM3	4	1	0.374235	0.110326
P-0002456-T01-IM3	5	1	0.249907	0.0747661
P-0002465-T01-IM3	1	5	0.374375	0.106288
P-0002465-T01-IM3	2	3	0.665292	0.0186547
P-0002465-T01-IM3	3	1	0.472164	0.194737
P-0002465-T01-IM3	4	1	0.546735	0.0886002
P-0002465-T01-IM3	5	1	0.475438	0.140712
P-0002469-T01-IM3	1	3	0.266538	0.0769124
P-0002472-T01-IM3	1	3	0.258126	0.0735237
P-0002483-T01-IM3	1	2	0.234636	0.0633004
P-0002483-T01-IM3	2	4	0.485675	0.141955
P-0002485-T01-IM3	1	3	0.182833	0.0142592
P-0002490-T01-IM3	1	2	0.351234	0.0785809
P-0002490-T01-IM3	2	6	0.554216	0.0194641
P-0002490-T01-IM3	3	105	0.713954	0.00513054
P-0002507-T01-IM3	1	3	0.731074	0.120592
P-0002507-T01-IM3	2	1	0.531358	0.22058
P-0002507-T01-IM3	3	1	0.621215	0.0836998
P-0002517-T01-IM3	1	1	0.541384	0.15896
P-0002517-T01-IM3	2	1	0.552854	0.16187
P-0002546-T01-IM3	1	4	0.95518	0.0419381
P-0002551-T01-IM3	1	16	0.265067	0.0104184
P-0002568-T01-IM3	1	1	0.18753	0.0664119
P-0002568-T01-IM3	2	1	0.329419	0.111151
P-0002575-T01-IM3	1	3	0.987774	0.0159447
P-0002575-T01-IM3	2	1	0.804339	0.114793
P-0002575-T01-IM3	3	1	0.711686	0.168171
P-0002575-T01-IM3	4	1	0.534774	0.203772
P-0002575-T01-IM3	5	1	0.503783	0.196711
P-0002576-T02-IM5	1	3	0.875231	0.0974237
P-0002614-T01-IM3	1	7	0.990068	0.012739
P-0002615-T01-IM3	1	3	0.735085	0.0416568
P-0002615-T01-IM3	2	1	0.625691	0.0940065
P-0002620-T01-IM3	1	2	0.341261	0.149551
P-0002620-T01-IM3	2	2	0.663008	0.0539196
P-0002620-T01-IM3	3	1	0.679936	0.204807
P-0002620-T01-IM3	4	1	0.970298	0.0281659
P-0002633-T01-IM3	1	5	0.449383	0.134939
P-0002633-T01-IM3	2	14	0.988882	0.0123251
P-0002633-T01-IM3	3	1	0.780795	0.0704226
P-0002637-T01-IM3	1	17	0.988955	0.0148927
P-0002639-T01-IM3	1	4	0.719441	0.228473
P-0002639-T01-IM3	2	1	0.71247	0.215621
P-0002639-T01-IM3	3	2	0.70206	0.207728
P-0002639-T01-IM3	4	1	0.851379	0.0640834
P-0002639-T01-IM3	5	2	0.329783	0.103471
P-0002639-T01-IM3	6	1	0.568483	0.187441
P-0002646-T01-IM3	1	2	0.965428	0.037228
P-0002646-T01-IM3	2	2	0.685257	0.184283
P-0002646-T01-IM3	3	1	0.739479	0.132905
P-0002646-T01-IM3	4	1	0.644821	0.211662
P-0002647-T01-IM3	1	3	0.8559	0.0379101
P-0002647-T01-IM3	2	1	0.515868	0.0894731
P-0002653-T01-IM3	1	1	0.664689	0.129402
P-0002653-T01-IM3	2	1	0.880262	0.075589
P-0002668-T01-IM3	1	6	0.992779	0.0109794
P-0002668-T01-IM3	2	1	0.805749	0.124319
P-0002668-T01-IM3	3	1	0.611	0.21699
P-0002668-T01-IM3	4	1	0.708307	0.155255
P-0002668-T01-IM3	5	1	0.398751	0.267831
P-0002706-T01-IM3	1	2	0.716444	0.22108
P-0002706-T01-IM3	2	2	0.701961	0.0734827
P-0002706-T01-IM3	3	1	0.567882	0.183164
P-0002706-T01-IM3	4	3	0.629127	0.184759
P-0002706-T01-IM3	5	3	0.864418	0.0461147
P-0002706-T01-IM3	6	1	0.684397	0.211764
P-0002706-T01-IM3	7	2	0.415017	0.130312
P-0002706-T01-IM3	8	1	0.490973	0.172931
P-0002706-T01-IM3	9	1	0.479217	0.1569
P-0002706-T01-IM3	10	1	0.236244	0.0874305
P-0002715-T01-IM3	1	15	0.632033	0.026373
P-0002730-T01-IM3	1	3	0.965968	0.0340824
P-0002730-T01-IM3	2	1	0.706431	0.148849
P-0002731-T02-IM5	1	2	0.985529	0.015479
P-0002731-T02-IM5	2	6	0.847648	0.0239647
P-0002731-T02-IM5	3	1	0.620936	0.19059
P-0002731-T02-IM5	4	1	0.464943	0.166466
P-0002738-T01-IM3	1	7	0.981749	0.0220066
P-0002745-T01-IM3	1	3	0.543791	0.132432
P-0002748-T02-IM5	1	18	0.982494	0.0205069
P-0002751-T01-IM3	1	1	0.683085	0.185965
P-0002751-T01-IM3	2	1	0.658823	0.199951
P-0002758-T01-IM3	1	30	0.993853	0.00975433
P-0002765-T01-IM3	1	2	0.270437	0.0796752
P-0002765-T01-IM3	2	2	0.59249	0.173778
P-0002765-T01-IM3	3	1	0.49414	0.191859
P-0002766-T01-IM3	1	5	0.14979	0.0102979
P-0002787-T01-IM3	1	4	0.937482	0.0612195
P-0002787-T01-IM3	2	1	0.677427	0.20483
P-0002789-T01-IM3	1	1	0.645184	0.11891
P-0002789-T01-IM3	2	1	0.642459	0.208678
P-0002792-T01-IM3	1	2	0.150536	0.0532728
P-0002792-T01-IM3	2	2	0.782972	0.0600444
P-0002792-T01-IM3	3	1	0.662622	0.186975
P-0002806-T01-IM3	1	4	0.937609	0.0495103
P-0002818-T01-IM3	1	13	0.285754	0.00824378
P-0002818-T01-IM3	2	2	0.37117	0.110562
P-0002818-T01-IM3	3	1	0.321964	0.0975103
P-0002818-T01-IM3	4	1	0.615228	0.181315
P-0002818-T01-IM3	5	1	0.127342	0.0456693
P-0002820-T01-IM3	1	2	0.804891	0.0853422
P-0002820-T01-IM3	2	2	0.698791	0.0782159
P-0002826-T01-IM3	1	7	0.961331	0.0357542
P-0002826-T01-IM3	2	1	0.628579	0.212957
P-0002826-T01-IM3	3	1	0.606346	0.217156
P-0002826-T01-IM3	4	1	0.603257	0.217477
P-0002826-T01-IM3	5	1	0.596707	0.21817
P-0002826-T01-IM3	6	1	0.58437	0.219021
P-0002826-T01-IM3	7	1	0.31537	0.168199
P-0002836-T01-IM3	1	2	0.892402	0.0890078
P-0002836-T01-IM3	2	3	0.953985	0.046901
P-0002855-T01-IM3	1	3	0.938736	0.0596822
P-0002855-T01-IM3	2	1	0.550886	0.233755
P-0002855-T01-IM3	3	1	0.527489	0.235665
P-0002864-T01-IM3	1	3	0.698345	0.0956478
P-0002874-T01-IM3	1	13	0.96904	0.031032
P-0002890-T01-IM3	1	2	0.630664	0.160377
P-0002890-T01-IM3	2	2	0.823262	0.055662
P-0002890-T01-IM3	3	1	0.539965	0.267737
P-0002890-T01-IM3	4	1	0.345064	0.122727
P-0002905-T01-IM3	1	5	0.958515	0.0431683
P-0002914-T01-IM3	1	3	0.976297	0.0212635
P-0002914-T01-IM3	2	2	0.854678	0.042314
P-0002914-T01-IM3	3	13	0.61713	0.0194405
P-0002914-T01-IM3	4	1	0.59992	0.201736
P-0002914-T01-IM3	5	2	0.384379	0.118988
P-0002914-T01-IM3	6	1	0.392682	0.13318
P-0002914-T01-IM3	7	1	0.6498	0.202025
P-0002917-T01-IM3	1	5	0.82958	0.0604589
P-0002917-T01-IM3	2	1	0.668249	0.140279
P-0002921-T01-IM3	1	11	0.970817	0.0299679
P-0002921-T01-IM3	2	1	0.473586	0.18276
P-0002921-T01-IM3	3	1	0.567815	0.203557
P-0002940-T01-IM3	1	1	0.966928	0.0347892
P-0002940-T01-IM3	2	1	0.698533	0.154583
P-0002941-T01-IM3	1	1	0.680902	0.18973
P-0002941-T01-IM3	2	1	0.66421	0.114074
P-0002965-T01-IM3	1	6	0.889048	0.0406911
P-0002965-T01-IM3	2	1	0.700131	0.103426
P-0002969-T01-IM3	1	20	0.98368	0.0200022
P-0002976-T01-IM3	1	1	0.530453	0.164962
P-0002976-T01-IM3	2	1	0.661556	0.0767292
P-0002993-T01-IM3	1	2	0.554994	0.119365
P-0002993-T01-IM3	2	2	0.704166	0.230941
P-0003000-T01-IM3	1	2	0.727943	0.224344
P-0003000-T01-IM3	2	4	0.44686	0.130773
P-0003003-T01-IM3	1	2	0.878626	0.0397912
P-0003003-T01-IM3	2	2	0.318299	0.100273
P-0003009-T01-IM3	1	7	0.968683	0.0342332
P-0003009-T01-IM3	2	1	0.664863	0.216479
P-0003024-T01-IM3	1	31	0.951458	0.014156
P-0003034-T01-IM5	1	1	0.670388	0.193447
P-0003034-T01-IM5	2	1	0.647762	0.187899
P-0003034-T01-IM5	3	2	0.36119	0.104474
P-0003034-T01-IM5	4	2	0.726308	0.207287
P-0003034-T01-IM5	5	1	0.745133	0.222109
P-0003034-T01-IM5	6	3	0.281711	0.0815172
P-0003034-T01-IM5	7	2	0.491831	0.14159
P-0003034-T01-IM5	8	1	0.566582	0.0331708
P-0003034-T01-IM5	9	1	0.100984	0.0330139
P-0003069-T01-IM5	1	36	0.990226	0.0130555
P-0003097-T01-IM5	1	5	0.97179	0.0195629
P-0003097-T01-IM5	2	1	0.731366	0.216674
P-0003097-T01-IM5	3	1	0.816257	0.0545809
P-0003117-T01-IM5	1	2	0.571021	0.0983812
P-0003117-T01-IM5	2	2	0.202686	0.0629114
P-0003117-T01-IM5	3	1	0.589112	0.174418
P-0003119-T01-IM5	1	2	0.517053	0.15484
P-0003119-T01-IM5	2	2	0.463923	0.140592
P-0003119-T01-IM5	3	1	0.655765	0.0683683
P-0003119-T01-IM5	4	4	0.328518	0.0988204
P-0003119-T01-IM5	5	2	0.650575	0.194409
P-0003119-T01-IM5	6	1	0.61596	0.19051
P-0003119-T01-IM5	7	1	0.726746	0.218239
P-0003131-T01-IM5	1	2	0.314652	0.093067
P-0003131-T01-IM5	2	2	0.13783	0.0424244
P-0003131-T01-IM5	3	1	0.24039	0.079575
P-0003131-T01-IM5	4	1	0.351916	0.215764
P-0003131-T01-IM5	5	1	0.382703	0.116132
P-0003131-T01-IM5	6	1	0.590978	0.135387
P-0003132-T01-IM5	1	34	0.847766	0.0461273
P-0003157-T01-IM5	1	3	0.315955	0.0971917
P-0003157-T01-IM5	2	1	0.385405	0.130338
P-0003157-T01-IM5	3	1	0.550213	0.173864
P-0003157-T01-IM5	4	1	0.697644	0.213216
P-0003197-T01-IM5	1	1	0.712489	0.114789
P-0003197-T01-IM5	2	1	0.987425	0.0165097
P-0003224-T01-IM5	1	15	0.654875	0.0251228
P-0003225-T01-IM5	1	1	0.525153	0.219395
P-0003225-T01-IM5	2	1	0.311178	0.096557
P-0003225-T01-IM5	3	1	0.740506	0.215212
P-0003225-T01-IM5	4	1	0.733803	0.229611
P-0003225-T01-IM5	5	2	0.417615	0.123047
P-0003225-T01-IM5	6	2	0.585621	0.0301748
P-0003225-T01-IM5	7	1	0.802595	0.176856
P-0003229-T01-IM5	1	49	0.187881	0.00742114
P-0003241-T01-IM5	1	3	0.97596	0.0256488
P-0003255-T01-IM5	1	3	0.597034	0.0779761
P-0003255-T01-IM5	2	3	0.767528	0.044832
P-0003255-T01-IM5	3	5	0.748358	0.219241
P-0003265-T01-IM5	1	3	0.970129	0.0322519
P-0003265-T01-IM5	2	1	0.493225	0.244527
P-0003275-T01-IM5	1	3	0.712385	0.206919
P-0003278-T01-IM5	1	5	0.798743	0.0269391
P-0003278-T01-IM5	2	1	0.636015	0.199018
P-0003278-T01-IM5	3	1	0.614247	0.190017
P-0003278-T01-IM5	4	5	0.592407	0.0225074
P-0003278-T01-IM5	5	1	0.569997	0.174395
P-0003283-T01-IM5	1	3	0.683406	0.154489
P-0003285-T01-IM5	1	2	0.627661	0.0817237
P-0003285-T01-IM5	2	2	0.81925	0.0698256
P-0003285-T01-IM5	3	1	0.651626	0.205181
P-0003322-T01-IM5	1	3	0.777564	0.103898
P-0003347-T01-IM5	1	1	0.522401	0.182872
P-0003347-T01-IM5	2	1	0.466263	0.167698
P-0003347-T01-IM5	3	10	0.991848	0.0112263
P-0003347-T01-IM5	4	1	0.613906	0.203644
P-0003347-T01-IM5	5	1	0.609987	0.205981
P-0003347-T01-IM5	6	1	0.562532	0.245368
P-0003350-T01-IM5	1	2	0.898513	0.082543
P-0003350-T01-IM5	2	2	0.622202	0.186998
P-0003359-T01-IM5	1	3	0.591078	0.0223515
P-0003360-T01-IM5	1	3	0.572678	0.0427017
P-0003360-T01-IM5	2	1	0.837391	0.113011
P-0003365-T01-IM5	1	1	0.401083	0.141605
P-0003365-T01-IM5	2	1	0.712156	0.215494
P-0003368-T01-IM5	1	1	0.540085	0.183416
P-0003368-T01-IM5	2	1	0.594725	0.198997
P-0003368-T01-IM5	3	1	0.619214	0.201547
P-0003368-T01-IM5	4	2	0.884414	0.0647115
P-0003368-T01-IM5	5	4	0.637276	0.167399
P-0003372-T01-IM5	1	1	0.700103	0.213433
P-0003372-T01-IM5	2	1	0.658126	0.0427063
P-0003374-T01-IM5	1	1	0.811859	0.0736691
P-0003374-T01-IM5	2	1	0.71673	0.0701919
P-0003377-T01-IM5	1	5	0.83487	0.0548
P-0003377-T01-IM5	2	6	0.64434	0.03956
P-0003377-T01-IM5	3	1	0.556018	0.194168
P-0003377-T01-IM5	4	1	0.609293	0.213181
P-0003377-T01-IM5	5	1	0.68946	0.20248
P-0003406-T01-IM5	1	3	0.902105	0.0394015
P-0003432-T01-IM5	1	3	0.595072	0.100116
P-0003432-T01-IM5	2	1	0.73676	0.0722673
P-0003432-T01-IM5	3	1	0.660317	0.211262
P-0003456-T01-IM5	1	3	0.790423	0.146912
P-0003456-T01-IM5	2	1	0.391781	0.274783
P-0003495-T01-IM5	1	3	0.663028	0.0453677
P-0003495-T01-IM5	2	1	0.712634	0.215612
P-0003507-T01-IM5	1	3	0.983759	0.0196769
P-0003507-T01-IM5	2	1	0.682153	0.174936
P-0003507-T01-IM5	3	1	0.838441	0.105071
P-0003521-T02-IM5	1	2	0.226752	0.0873964
P-0003521-T02-IM5	2	2	0.642683	0.0690573
P-0003521-T02-IM5	3	1	0.673406	0.186147
P-0003521-T02-IM5	4	1	0.697735	0.209317
P-0003521-T02-IM5	5	1	0.816266	0.0846186
P-0003524-T01-IM5	1	42	0.897197	0.0309812
P-0003543-T01-IM5	1	3	0.446318	0.0326578
P-0003553-T01-IM5	1	31	0.98889	0.0148371
P-0003555-T01-IM5	1	2	0.741751	0.228752
P-0003555-T01-IM5	2	70	0.275315	0.00545449
P-0003560-T01-IM5	1	47	0.999567	0.00209322
P-0003562-T01-IM5	1	16	0.645527	0.0117035
P-0003562-T01-IM5	2	20	0.997308	0.00478521
P-0003562-T01-IM5	3	1	0.738817	0.163029
P-0003567-T01-IM5	1	3	0.532957	0.175962
P-0003567-T01-IM5	2	1	0.701538	0.212792
P-0003568-T01-IM5	1	2	0.709959	0.0459477
P-0003568-T01-IM5	2	2	0.743074	0.22253
P-0003584-T01-IM5	1	6	0.664168	0.0817374
P-0003584-T01-IM5	2	3	0.453577	0.15128
P-0003584-T01-IM5	3	1	0.64741	0.208949
P-0003584-T01-IM5	4	1	0.956505	0.0440039
P-0003596-T01-IM5	1	13	0.986851	0.0169436
P-0003598-T01-IM5	1	1	0.202245	0.0704804
P-0003598-T01-IM5	2	1	0.636577	0.166913
P-0003620-T01-IM5	1	9	0.998123	0.00450095
P-0003620-T01-IM5	2	11	0.582118	0.00946146
P-0003620-T01-IM5	3	1	0.735838	0.0379457
P-0003621-T01-IM5	1	3	0.167313	0.0514357
P-0003628-T01-IM5	1	9	0.612244	0.0169449
P-0003628-T01-IM5	2	1	0.709618	0.219141
P-0003628-T01-IM5	3	1	0.702053	0.218003
P-0003628-T01-IM5	4	1	0.991227	0.0122078
P-0003628-T01-IM5	5	1	0.814974	0.0614929
P-0003635-T01-IM5	1	2	0.985413	0.0181455
P-0003635-T01-IM5	2	2	0.658229	0.157862
P-0003635-T01-IM5	3	1	0.456776	0.17466
P-0003635-T01-IM5	4	1	0.438219	0.166362
P-0003635-T01-IM5	5	1	0.58971	0.204188
P-0003645-T01-IM5	1	2	0.750676	0.073247
P-0003645-T01-IM5	2	3	0.960244	0.0396032
P-0003650-T01-IM5	1	63	0.987086	0.0154028
P-0003698-T02-IM5	1	8	0.947852	0.0439555
P-0003700-T01-IM5	1	3	0.321882	0.0946075
P-0003700-T01-IM5	2	1	0.389179	0.128186
P-0003711-T01-IM5	1	7	0.963569	0.0390034
P-0003719-T01-IM5	1	2	0.160188	0.0507542
P-0003719-T01-IM5	2	4	0.564756	0.16345
P-0003719-T01-IM5	3	42	0.99591	0.0061736
P-0003719-T01-IM5	4	1	0.494537	0.265734
P-0003721-T01-IM5	1	3	0.947264	0.0462217
P-0003728-T01-IM5	1	50	0.354896	0.00806493
P-0003738-T02-IM5	1	5	0.147919	0.0390711
P-0003742-T01-IM5	1	5	0.980174	0.0226739
P-0003742-T01-IM5	2	1	0.782812	0.129143
P-0003743-T01-IM5	1	9	0.117895	0.0075626
P-0003749-T01-IM5	1	3	0.783724	0.0384704
P-0003749-T01-IM5	2	1	0.573404	0.189703
P-0003749-T01-IM5	3	1	0.721366	0.219348
P-0003757-T01-IM5	1	2	0.680952	0.0461486
P-0003757-T01-IM5	2	3	0.587899	0.0694924
P-0003757-T01-IM5	3	3	0.816906	0.0416168
P-0003757-T01-IM5	4	1	0.652689	0.203214
P-0003757-T01-IM5	5	1	0.933753	0.0551536
P-0003766-T01-IM5	1	3	0.615309	0.177127
P-0003766-T01-IM5	2	1	0.749913	0.22296
P-0003766-T01-IM5	3	1	0.631138	0.170787
P-0003782-T01-IM5	1	3	0.50396	0.166109
P-0003783-T01-IM5	1	3	0.655421	0.0298298
P-0003811-T01-IM5	1	17	0.989182	0.0146628
P-0003814-T01-IM5	1	3	0.373623	0.101992
P-0003841-T01-IM5	1	1	0.233436	0.126555
P-0003841-T01-IM5	2	1	0.175852	0.0848407
P-0003841-T01-IM5	3	1	0.827851	0.0791251
P-0003841-T01-IM5	4	1	0.851756	0.0793306
P-0003841-T01-IM5	5	3	0.98975	0.0134858
P-0003841-T01-IM5	6	1	0.687074	0.199724
P-0003841-T01-IM5	7	1	0.68252	0.195889
P-0003841-T01-IM5	8	1	0.558752	0.194582
P-0003841-T01-IM5	9	1	0.558353	0.195179
P-0003841-T01-IM5	10	1	0.514493	0.181899
P-0003841-T01-IM5	11	1	0.596645	0.201552
P-0003865-T01-IM5	1	4	0.983335	0.0181879
P-0003865-T01-IM5	2	1	0.652188	0.156014
P-0003865-T01-IM5	3	1	0.645994	0.0975021
P-0003865-T01-IM5	4	1	0.75408	0.0936371
P-0003865-T01-IM5	5	1	0.383403	0.139027
P-0003868-T01-IM5	1	5	0.533827	0.0225867
P-0003868-T01-IM5	2	1	0.490271	0.149549
P-0003868-T01-IM5	3	1	0.709619	0.21459
P-0003868-T01-IM5	4	1	0.739813	0.220593
P-0003868-T01-IM5	5	1	0.807825	0.150033
P-0003868-T01-IM5	6	1	0.547963	0.167515
P-0003868-T01-IM5	7	1	0.597625	0.180615
P-0003868-T01-IM5	8	1	0.316438	0.10431
P-0003868-T01-IM5	9	1	0.151432	0.0744405
P-0003869-T01-IM5	1	56	0.889615	0.0409217
P-0003871-T01-IM5	1	2	0.142707	0.0232792
P-0003871-T01-IM5	2	3	0.724879	0.1197
P-0003871-T01-IM5	3	44	0.473894	0.00615247
P-0003871-T01-IM5	4	1	0.714785	0.15819
P-0003871-T01-IM5	5	3	0.551265	0.158373
P-0003871-T01-IM5	6	16	0.573634	0.0095108
P-0003871-T01-IM5	7	1	0.556574	0.173801
P-0003871-T01-IM5	8	15	0.802032	0.0120319
P-0003871-T01-IM5	9	6	0.707083	0.0199241
P-0003871-T01-IM5	10	1	0.733953	0.132549
P-0003871-T01-IM5	11	1	0.904911	0.020665
P-0003872-T01-IM5	1	20	0.889128	0.0531661
P-0003881-T01-IM5	1	4	0.707698	0.0281715
P-0003881-T01-IM5	2	1	0.646061	0.196469
P-0003892-T01-IM5	1	3	0.76321	0.0677067
P-0003899-T01-IM5	1	1	0.810252	0.0726438
P-0003899-T01-IM5	2	1	0.877582	0.0384357
P-0003911-T01-IM5	1	5	0.739681	0.023669
P-0003913-T01-IM3	1	3	0.953779	0.048591
P-0003914-T01-IM3	1	1	0.669605	0.195212
P-0003914-T01-IM3	2	1	0.671032	0.193702
P-0003914-T01-IM3	3	4	0.947282	0.0489707
P-0003914-T01-IM3	4	1	0.667845	0.196982
P-0003914-T01-IM3	5	1	0.675666	0.188014
P-0003921-T01-IM5	1	16	0.919747	0.0952029
P-0003944-T01-IM3	1	2	0.778392	0.0331125
P-0003944-T01-IM3	2	2	0.575769	0.0437945
P-0003944-T01-IM3	3	1	0.611975	0.143218
P-0003955-T01-IM3	1	7	0.512355	0.0314716
P-0003964-T01-IM3	1	2	0.693507	0.223321
P-0003964-T01-IM3	2	1	0.562573	0.236543
P-0003964-T01-IM3	3	1	0.64619	0.133267
P-0003964-T01-IM3	4	2	0.361124	0.107877
P-0003964-T01-IM3	5	1	0.345362	0.107813
P-0003964-T01-IM3	6	1	0.289815	0.092968
P-0003964-T01-IM3	7	1	0.201468	0.0688801
P-0003967-T01-IM5	1	3	0.937404	0.0595007
P-0003967-T01-IM5	2	1	0.675811	0.195261
P-0003967-T01-IM5	3	1	0.554943	0.228962
P-0003970-T01-IM5	1	3	0.832636	0.0659638
P-0003972-T01-IM5	1	6	0.962209	0.041407
P-0004011-T01-IM5	1	66	0.773334	0.0517136
P-0004016-T01-IM5	1	3	0.993319	0.0102233
P-0004016-T01-IM5	2	1	0.598412	0.204872
P-0004016-T01-IM5	3	1	0.351624	0.121515
P-0004020-T01-IM5	1	3	0.982652	0.0196422
P-0004020-T01-IM5	2	1	0.836285	0.0868005
P-0004020-T01-IM5	3	1	0.676069	0.210862
P-0004043-T01-IM3	1	3	0.613013	0.153333
P-0004043-T01-IM3	2	1	0.349828	0.113749
P-0004043-T01-IM3	3	1	0.361222	0.280656
P-0004048-T01-IM5	1	1	0.948906	0.0399454
P-0004048-T01-IM5	2	1	0.824029	0.101754
P-0004050-T01-IM3	1	2	0.284346	0.0857165
P-0004050-T01-IM3	2	1	0.34802	0.108201
P-0004050-T01-IM3	3	1	0.3523	0.115016
P-0004050-T01-IM3	4	2	0.572138	0.0484782
P-0004050-T01-IM3	5	1	0.416597	0.130537
P-0004050-T01-IM3	6	1	0.656632	0.0324764
P-0004050-T01-IM3	7	1	0.534737	0.159702
P-0004050-T01-IM3	8	1	0.723761	0.0279617
P-0004050-T01-IM3	9	1	0.63929	0.187658
P-0004051-T01-IM5	1	70	0.931535	0.0231009
P-0004054-T01-IM5	1	14	0.996302	0.00690841
P-0004056-T01-IM5	1	2	0.964446	0.0274276
P-0004056-T01-IM5	2	1	0.716632	0.212388
P-0004056-T01-IM5	3	3	0.742533	0.0314918
P-0004056-T01-IM5	4	1	0.634545	0.192091
P-0004056-T01-IM5	5	6	0.582312	0.0185199
P-0004056-T01-IM5	6	1	0.78789	0.166513
P-0004056-T01-IM5	7	1	0.546182	0.224949
P-0004077-T01-IM5	1	1	0.957027	0.038725
P-0004077-T01-IM5	2	1	0.693111	0.211044
P-0004099-T01-IM5	1	1	0.452189	0.230688
P-0004099-T01-IM5	2	1	0.357876	0.229844
P-0004099-T01-IM5	3	9	0.983118	0.0205348
P-0004099-T01-IM5	4	2	0.498298	0.201193
P-0004117-T01-IM5	1	3	0.97054	0.0276479
P-0004117-T01-IM5	2	1	0.726582	0.100941
P-0004132-T01-IM5	1	3	0.983864	0.0206876
P-0004132-T01-IM5	2	1	0.663278	0.209839
P-0004132-T01-IM5	3	1	0.653522	0.211323
P-0004132-T01-IM5	4	1	0.633655	0.212785
P-0004137-T01-IM5	1	27	0.939241	0.0436573
P-0004140-T01-IM5	1	11	0.979777	0.0245181
P-0004142-T01-IM5	1	24	0.788356	0.0674032
P-0004150-T01-IM5	1	1	0.384967	0.126245
P-0004150-T01-IM5	2	1	0.259841	0.0901527
P-0004150-T01-IM5	3	3	0.604465	0.0299443
P-0004150-T01-IM5	4	1	0.635032	0.205963
P-0004170-T01-IM5	1	3	0.799559	0.0552811
P-0004189-T01-IM5	1	26	0.965526	0.0183334
P-0004189-T01-IM5	2	34	0.692863	0.0143882
P-0004203-T01-IM5	1	1	0.235178	0.0835263
P-0004203-T01-IM5	2	1	0.193427	0.0688287
P-0004203-T01-IM5	3	1	0.33383	0.110757
P-0004203-T01-IM5	4	2	0.789907	0.0417869
P-0004203-T01-IM5	5	1	0.728649	0.0521233
P-0004203-T01-IM5	6	1	0.57007	0.188485
P-0004203-T01-IM5	7	2	0.588631	0.120859
P-0004203-T01-IM5	8	1	0.93547	0.0517583
P-0004214-T01-IM5	1	34	0.623647	0.0138153
P-0004214-T01-IM5	2	2	0.983626	0.0193796
P-0004226-T01-IM5	1	5	0.683022	0.200747
P-0004226-T01-IM5	2	2	0.676667	0.166149
P-0004232-T01-IM5	1	2	0.752325	0.0493015
P-0004232-T01-IM5	2	2	0.977373	0.0242821
P-0004232-T01-IM5	3	1	0.702843	0.213582
P-0004232-T01-IM5	4	1	0.644634	0.143255
P-0004232-T01-IM5	5	1	0.131188	0.0620632
P-0004240-T01-IM5	1	3	0.720372	0.211035
P-0004240-T01-IM5	2	1	0.644101	0.14353
P-0004240-T01-IM5	3	1	0.578313	0.18107
P-0004240-T01-IM5	4	1	0.233931	0.106103
P-0004253-T01-IM5	1	7	0.938879	0.0291813
P-0004253-T01-IM5	2	3	0.638167	0.185706
P-0004256-T01-IM5	1	3	0.774721	0.0603717
P-0004256-T01-IM5	2	1	0.901835	0.0634392
P-0004257-T01-IM5	1	6	0.600569	0.0163481
P-0004257-T01-IM5	2	1	0.706871	0.0539681
P-0004257-T01-IM5	3	1	0.739885	0.218773
P-0004257-T01-IM5	4	1	0.994259	0.00961831
P-0004259-T01-IM5	1	3	0.628977	0.0356053
P-0004259-T01-IM5	2	1	0.980442	0.021713
P-0004259-T01-IM5	3	1	0.664015	0.182584
P-0004259-T01-IM5	4	1	0.347114	0.114437
P-0004272-T01-IM5	1	3	0.9948	0.00849777
P-0004272-T01-IM5	2	1	0.670779	0.176532
P-0004272-T01-IM5	3	1	0.703862	0.214369
P-0004272-T01-IM5	4	1	0.712067	0.213078
P-0004272-T01-IM5	5	1	0.59987	0.185673
P-0004272-T01-IM5	6	1	0.589634	0.183876
P-0004272-T01-IM5	7	1	0.646217	0.143054
P-0004272-T01-IM5	8	1	0.656083	0.148775
P-0004272-T01-IM5	9	1	0.46488	0.21946
P-0004279-T01-IM5	1	3	0.961449	0.0390583
P-0004294-T01-IM5	1	2	0.92205	0.0352317
P-0004294-T01-IM5	2	2	0.714981	0.0523263
P-0004315-T01-IM5	1	9	0.96488	0.036893
P-0004329-T01-IM5	1	3	0.886434	0.052272
P-0004348-T01-IM5	1	22	0.606616	0.0188989
P-0004348-T01-IM5	2	2	0.458887	0.039356
P-0004348-T01-IM5	3	1	0.685576	0.206132
P-0004349-T01-IM5	1	3	0.66174	0.0343073
P-0004349-T01-IM5	2	1	0.473363	0.156387
P-0004349-T01-IM5	3	1	0.904009	0.0532177
P-0004349-T01-IM5	4	1	0.673495	0.211332
P-0004349-T01-IM5	5	1	0.662798	0.203756
P-0004362-T01-IM5	1	70	0.993616	0.00903289
P-0004366-T01-IM5	1	2	0.711496	0.218837
P-0004366-T01-IM5	2	2	0.680769	0.0598115
P-0004366-T01-IM5	3	1	0.639197	0.209048
P-0004366-T01-IM5	4	1	0.414037	0.160344
P-0004376-T01-IM5	1	4	0.583978	0.12506
P-0004376-T01-IM5	2	1	0.667246	0.145631
P-0004376-T01-IM5	3	1	0.672944	0.203054
P-0004376-T01-IM5	4	1	0.711889	0.213418
P-0004387-T01-IM5	1	3	0.984384	0.01949
P-0004395-T01-IM5	1	5	0.982247	0.0217755
P-0004395-T01-IM5	2	1	0.611843	0.21808
P-0004395-T01-IM5	3	1	0.474517	0.25116
P-0004395-T01-IM5	4	1	0.776515	0.152897
P-0004397-T01-IM5	1	3	0.728605	0.216857
P-0004397-T01-IM5	2	1	0.461998	0.158815
P-0004412-T01-IM5	1	3	0.959058	0.0403633
P-0004412-T01-IM5	2	1	0.34653	0.17824
P-0004413-T01-IM5	1	1	0.705895	0.220357
P-0004413-T01-IM5	2	1	0.728022	0.223304
P-0004416-T01-IM5	1	1	0.911044	0.0877993
P-0004416-T01-IM5	2	1	0.921702	0.0774592
P-0004436-T01-IM5	1	2	0.732126	0.041622
P-0004436-T01-IM5	2	1	0.732931	0.0823446
P-0004436-T01-IM5	3	2	0.953428	0.0348547
P-0004436-T01-IM5	4	1	0.859072	0.0586804
P-0004437-T01-IM5	1	4	0.758119	0.219502
P-0004437-T01-IM5	2	3	0.653695	0.191263
P-0004437-T01-IM5	3	7	0.531641	0.154882
P-0004437-T01-IM5	4	1	0.528337	0.197666
P-0004437-T01-IM5	5	1	0.498901	0.192132
P-0004442-T01-IM5	1	35	0.994206	0.00903755
P-0004457-T01-IM5	1	39	0.668292	0.00660198
P-0004457-T01-IM5	2	1	0.582595	0.256895
P-0004458-T01-IM5	1	2	0.554705	0.025821
P-0004458-T01-IM5	2	2	0.376155	0.110614
P-0004458-T01-IM5	3	1	0.736134	0.22095
P-0004458-T01-IM5	4	1	0.610744	0.190199
P-0004458-T01-IM5	5	1	0.233959	0.0722332
P-0004463-T01-IM5	1	3	0.444405	0.13648
P-0004463-T01-IM5	2	1	0.293396	0.109775
P-0004463-T01-IM5	3	1	0.580104	0.198752
P-0004463-T01-IM5	4	1	0.861987	0.0821666
P-0004463-T01-IM5	5	1	0.635624	0.201886
P-0004472-T01-IM5	1	1	0.642487	0.210558
P-0004472-T01-IM5	2	1	0.552189	0.238656
P-0004472-T01-IM5	3	1	0.648042	0.208979
P-0004472-T01-IM5	4	1	0.601046	0.207184
P-0004472-T01-IM5	5	3	0.972611	0.0275948
P-0004472-T01-IM5	6	1	0.685187	0.197962
P-0004472-T01-IM5	7	1	0.683648	0.208682
P-0004472-T01-IM5	8	1	0.682888	0.210326
P-0004472-T01-IM5	9	1	0.684912	0.194871
P-0004472-T01-IM5	10	1	0.636908	0.210475
P-0004472-T01-IM5	11	1	0.523606	0.189136
P-0004472-T01-IM5	12	1	0.398312	0.202254
P-0004472-T01-IM5	13	1	0.558272	0.210893
P-0004492-T01-IM5	1	3	0.601133	0.164553
P-0004494-T01-IM5	1	2	0.646479	0.190854
P-0004494-T01-IM5	2	5	0.950171	0.0315852
P-0004494-T01-IM5	3	1	0.659696	0.201318
P-0004494-T01-IM5	4	1	0.573539	0.184604
P-0004494-T01-IM5	5	1	0.141415	0.0581914
P-0004495-T01-IM5	1	9	0.319381	0.101788
P-0004507-T01-IM5	1	2	0.720614	0.214862
P-0004507-T01-IM5	2	2	0.533929	0.168457
P-0004517-T01-IM5	1	14	0.985909	0.0178512
P-0004518-T01-IM5	1	26	0.674111	0.0770829
P-0004527-T01-IM5	1	2	0.433958	0.137973
P-0004527-T01-IM5	2	2	0.567873	0.175033
P-0004527-T01-IM5	3	1	0.80375	0.063047
P-0004527-T01-IM5	4	1	0.663314	0.207457
P-0004552-T01-IM5	1	1	0.344535	0.192739
P-0004552-T01-IM5	2	1	0.96546	0.0368574
P-0004561-T01-IM5	1	1	0.410691	0.146152
P-0004561-T01-IM5	2	1	0.321908	0.119248
P-0004561-T01-IM5	3	3	0.629525	0.0499488
P-0004561-T01-IM5	4	1	0.535584	0.188344
P-0004561-T01-IM5	5	1	0.697156	0.208382
P-0004588-T01-IM5	1	3	0.973934	0.0288621
P-0004588-T01-IM5	2	1	0.758849	0.129174
P-0004605-T01-IM5	1	4	0.980898	0.0209143
P-0004605-T01-IM5	2	1	0.597627	0.162145
P-0004605-T01-IM5	3	1	0.585399	0.166238
P-0004612-T01-IM5	1	4	0.967455	0.0352138
P-0004613-T01-IM5	1	3	0.963761	0.0363235
P-0004613-T01-IM5	2	1	0.506086	0.215207
P-0004661-T01-IM5	1	1	0.68717	0.206754
P-0004661-T01-IM5	2	1	0.676097	0.204345
P-0004661-T01-IM5	3	2	0.183497	0.0593796
P-0004661-T01-IM5	4	2	0.310251	0.0955023
P-0004661-T01-IM5	5	1	0.371997	0.12476
P-0004661-T01-IM5	6	1	0.528098	0.176199
P-0004686-T01-IM5	1	3	0.962178	0.0406139
P-0004693-T01-IM5	1	2	0.880878	0.0617522
P-0004693-T01-IM5	2	1	0.6965	0.213307
P-0004693-T01-IM5	3	1	0.657643	0.208799
P-0004693-T01-IM5	4	1	0.662408	0.210332
P-0004693-T01-IM5	5	1	0.522563	0.180293
P-0004693-T01-IM5	6	1	0.491077	0.173655
P-0004693-T01-IM5	7	2	0.644151	0.121584
P-0004693-T01-IM5	8	1	0.485527	0.16978
P-0004701-T01-IM5	1	20	0.974548	0.0275431
P-0004706-T01-IM5	1	3	0.577751	0.0536894
P-0004706-T01-IM5	2	1	0.723693	0.219123
P-0004742-T01-IM5	1	7	0.287962	0.0908849
P-0004759-T01-IM5	1	1	0.877425	0.119168
P-0004759-T01-IM5	2	1	0.882327	0.115322
P-0004783-T01-IM5	1	48	0.870888	0.0154026
P-0004803-T01-IM5	1	7	0.635077	0.0216078
P-0004803-T01-IM5	2	1	0.709601	0.219243
P-0004812-T01-IM5	1	2	0.988265	0.0151589
P-0004812-T01-IM5	2	2	0.587018	0.0604528
P-0004813-T02-IM5	1	4	0.976603	0.0185273
P-0004815-T01-IM5	1	2	0.994149	0.00923551
P-0004815-T01-IM5	2	2	0.434507	0.131785
P-0004827-T01-IM5	1	2	0.777946	0.0830388
P-0004827-T01-IM5	2	1	0.734562	0.158233
P-0004827-T01-IM5	3	1	0.591756	0.203849
P-0004827-T01-IM5	4	1	0.567925	0.199158
P-0004827-T01-IM5	5	2	0.966946	0.0337745
P-0004827-T01-IM5	6	1	0.675192	0.165194
P-0004832-T01-IM5	1	1	0.609151	0.141812
P-0004832-T01-IM5	2	1	0.787122	0.0303148
P-0004857-T01-IM5	1	2	0.58619	0.172022
P-0004857-T01-IM5	2	2	0.747381	0.218116
P-0004857-T01-IM5	3	1	0.815376	0.0397868
P-0004871-T01-IM5	1	4	0.387912	0.115143
P-0004871-T01-IM5	2	1	0.324702	0.107107
P-0004871-T01-IM5	3	1	0.512825	0.159805
P-0004871-T01-IM5	4	1	0.493894	0.15862
P-0004871-T01-IM5	5	1	0.609	0.188414
P-0004890-T01-IM5	1	12	0.997726	0.00513359
P-0004933-T01-IM5	1	15	0.979952	0.0243429
P-0004952-T01-IM5	1	4	0.992753	0.00944817
P-0004952-T01-IM5	2	22	0.640747	0.0104373
P-0004952-T01-IM5	3	10	0.792958	0.0167938
P-0004952-T01-IM5	4	1	0.192456	0.0679346
P-0004971-T01-IM5	1	2	0.543693	0.159393
P-0004971-T01-IM5	2	2	0.41997	0.0311396
P-0004971-T01-IM5	3	1	0.537427	0.255542
P-0004983-T01-IM5	1	1	0.445806	0.165002
P-0004983-T01-IM5	2	1	0.500348	0.179068
P-0004996-T02-IM5	1	3	0.222214	0.046252
P-0005021-T01-IM5	1	2	0.932046	0.0260004
P-0005021-T01-IM5	2	149	0.497182	0.00450035
P-0005021-T01-IM5	3	2	0.0566396	0.0173135
P-0005021-T01-IM5	4	60	0.180153	0.00176609
P-0005039-T01-IM5	1	30	0.989097	0.0143719
P-0005048-T01-IM5	1	3	0.697041	0.0704771
P-0005048-T01-IM5	2	1	0.567721	0.197874
P-0005053-T01-IM5	1	1	0.642587	0.201691
P-0005053-T01-IM5	2	1	0.684072	0.208775
P-0005053-T01-IM5	3	1	0.522045	0.172916
P-0005053-T01-IM5	4	1	0.521576	0.169587
P-0005053-T01-IM5	5	1	0.585113	0.186634
P-0005053-T01-IM5	6	1	0.640592	0.105349
P-0005053-T01-IM5	7	1	0.721568	0.0685228
P-0005053-T01-IM5	8	2	0.731083	0.223936
P-0005053-T01-IM5	9	3	0.359546	0.109672
P-0005053-T01-IM5	10	1	0.229544	0.09201
P-0005054-T01-IM5	1	2	0.320889	0.109487
P-0005054-T01-IM5	2	1	0.42061	0.195392
P-0005054-T01-IM5	3	1	0.477757	0.170503
P-0005054-T01-IM5	4	1	0.560899	0.194752
P-0005054-T01-IM5	5	1	0.543417	0.203848
P-0005054-T01-IM5	6	1	0.561637	0.195815
P-0005054-T01-IM5	7	2	0.748279	0.06564
P-0005054-T01-IM5	8	8	0.981857	0.0193216
P-0005054-T01-IM5	9	1	0.674838	0.181101
P-0005054-T01-IM5	10	1	0.672577	0.209644
P-0005054-T01-IM5	11	1	0.675416	0.209423
P-0005054-T01-IM5	12	1	0.662342	0.210064
P-0005109-T01-IM5	1	18	0.98929	0.0146487
P-0005115-T01-IM5	1	1	0.980827	0.0198909
P-0005115-T01-IM5	2	1	0.677914	0.207637
P-0005118-T01-IM5	1	18	0.998228	0.00449669
P-0005121-T02-IM5	1	3	0.770921	0.227879
P-0005129-T01-IM5	1	3	0.627487	0.180582
P-0005129-T01-IM5	2	3	0.705286	0.20247
P-0005129-T01-IM5	3	1	0.713672	0.214609
P-0005129-T01-IM5	4	1	0.739016	0.157359
P-0005129-T01-IM5	5	1	0.742418	0.225085
P-0005129-T01-IM5	6	1	0.613562	0.127589
P-0005131-T01-IM5	1	1	0.713754	0.0600703
P-0005131-T01-IM5	2	1	0.933698	0.0490763
P-0005132-T01-IM5	1	4	0.978903	0.0223692
P-0005132-T01-IM5	2	1	0.68747	0.203497
P-0005132-T01-IM5	3	1	0.682625	0.211928
P-0005132-T01-IM5	4	1	0.777558	0.0936735
P-0005141-T01-IM5	1	1	0.727917	0.227328
P-0005141-T01-IM5	2	1	0.73549	0.218109
P-0005144-T01-IM5	1	3	0.97441	0.0234527
P-0005144-T01-IM5	2	1	0.719402	0.0504864
P-0005144-T01-IM5	3	1	0.731517	0.0583601
P-0005144-T01-IM5	4	1	0.623271	0.131559
P-0005144-T01-IM5	5	1	0.610822	0.0764468
P-0005146-T01-IM5	1	2	0.2305	0.069363
P-0005146-T01-IM5	2	1	0.152816	0.0549671
P-0005146-T01-IM5	3	2	0.977219	0.022052
P-0005146-T01-IM5	4	1	0.661058	0.205499
P-0005146-T01-IM5	5	2	0.722124	0.0294097
P-0005146-T01-IM5	6	1	0.694342	0.204813
P-0005151-T01-IM5	1	67	0.777417	0.0316766
P-0005157-T01-IM5	1	4	0.963627	0.0251258
P-0005159-T01-IM5	1	16	0.144874	0.0117469
P-0005159-T01-IM5	2	51	0.388143	0.00554854
P-0005159-T01-IM5	3	8	0.386942	0.110498
P-0005159-T01-IM5	4	28	0.534142	0.00862341
P-0005159-T01-IM5	5	1	0.655246	0.0386457
P-0005176-T01-IM5	1	1	0.960073	0.0408254
P-0005176-T01-IM5	2	1	0.468504	0.26361
P-0005180-T01-IM5	1	1	0.496971	0.179011
P-0005180-T01-IM5	2	1	0.952893	0.0423136
P-0005187-T01-IM5	1	7	0.286416	0.0865275
P-0005201-T01-IM5	1	3	0.764078	0.032788
P-0005201-T01-IM5	2	1	0.60964	0.181988
P-0005201-T01-IM5	3	2	0.828844	0.169613
P-0005201-T01-IM5	4	1	0.747226	0.219814
P-0005201-T01-IM5	5	1	0.701402	0.210102
P-0005201-T01-IM5	6	1	0.401185	0.1346
P-0005222-T01-IM5	1	3	0.368969	0.0212972
P-0005222-T01-IM5	2	8	0.296417	0.0112933
P-0005222-T01-IM5	3	5	0.393403	0.112887
P-0005226-T01-IM5	1	3	0.724416	0.033163
P-0005228-T01-IM5	1	77	0.365673	0.00503151
P-0005228-T01-IM5	2	16	0.575318	0.0150029
P-0005228-T01-IM5	3	1	0.150224	0.053203
P-0005239-T01-IM5	1	3	0.924722	0.0590435
P-0005239-T01-IM5	2	1	0.672888	0.198723
P-0005252-T01-IM5	1	13	0.986275	0.0171458
P-0005254-T01-IM5	1	1	0.977389	0.0269752
P-0005254-T01-IM5	2	1	0.755425	0.116465
P-0005260-T01-IM5	1	5	0.414999	0.112044
P-0005260-T01-IM5	2	4	0.717109	0.230603
P-0005260-T01-IM5	3	1	0.699485	0.212951
P-0005260-T01-IM5	4	1	0.991442	0.0121708
P-0005266-T01-IM5	1	2	0.283667	0.0891221
P-0005266-T01-IM5	2	2	0.497199	0.149836
P-0005266-T01-IM5	3	1	0.476326	0.156523
P-0005266-T01-IM5	4	1	0.667001	0.0674966
P-0005271-T01-IM5	1	4	0.646605	0.192516
P-0005271-T01-IM5	2	1	0.680902	0.20633
P-0005271-T01-IM5	3	1	0.367029	0.125863
P-0005271-T01-IM5	4	1	0.684876	0.211712
P-0005271-T01-IM5	5	1	0.662286	0.0868708
P-0005274-T01-IM5	1	2	0.739798	0.111801
P-0005274-T01-IM5	2	2	0.964189	0.0379449
P-0005274-T01-IM5	3	1	0.475472	0.20909
P-0005274-T01-IM5	4	1	0.354533	0.175402
P-0005289-T01-IM5	1	10	0.358213	0.120702
P-0005295-T01-IM5	1	3	0.211817	0.0558708
P-0005295-T01-IM5	2	1	0.51273	0.16099
P-0005304-T01-IM5	1	1	0.174135	0.0596254
P-0005304-T01-IM5	2	1	0.865529	0.0464212
P-0005309-T01-IM5	1	25	0.478126	0.0157231
P-0005309-T01-IM5	2	1	0.78787	0.073016
P-0005320-T01-IM5	1	8	0.884025	0.093674
P-0005328-T01-IM5	1	2	0.651158	0.133045
P-0005328-T01-IM5	2	2	0.55249	0.181602
P-0005328-T01-IM5	3	1	0.65951	0.209702
P-0005328-T01-IM5	4	1	0.329651	0.135481
P-0005332-T01-IM5	1	2	0.51426	0.153453
P-0005332-T01-IM5	2	2	0.242598	0.0771533
P-0005352-T01-IM5	1	11	0.975076	0.0281614
P-0005354-T01-IM5	1	2	0.607483	0.136361
P-0005354-T01-IM5	2	1	0.914213	0.0515799
P-0005354-T01-IM5	3	2	0.63378	0.184597
P-0005354-T01-IM5	4	1	0.305939	0.11703
P-0005361-T01-IM5	1	3	0.962552	0.0406453
P-0005361-T01-IM5	2	1	0.286249	0.187971
P-0005366-T01-IM5	1	26	0.998932	0.00334026
P-0005366-T01-IM5	2	126	0.580307	0.00712609
P-0005383-T01-IM5	1	21	0.939687	0.0532605
P-0005421-T01-IM5	1	15	0.411222	0.0153772
P-0005421-T01-IM5	2	1	0.64638	0.16587
P-0005456-T01-IM5	1	4	0.581602	0.0344148
P-0005456-T01-IM5	2	1	0.708383	0.215017
P-0005456-T01-IM5	3	1	0.729284	0.0741237
P-0005458-T01-IM5	1	2	0.631728	0.147732
P-0005458-T01-IM5	2	2	0.899515	0.0542723
P-0005464-T01-IM5	1	3	0.975742	0.0246391
P-0005464-T01-IM5	2	1	0.857944	0.0790406
P-0005464-T01-IM5	3	1	0.69285	0.211306
P-0005464-T01-IM5	4	1	0.526932	0.182412
P-0005464-T01-IM5	5	1	0.525387	0.185568
P-0005488-T01-IM5	1	2	0.397456	0.193074
P-0005488-T01-IM5	2	2	0.502314	0.198593
P-0005488-T01-IM5	3	1	0.464588	0.212847
P-0005488-T01-IM5	4	4	0.955969	0.0455519
P-0005488-T01-IM5	5	2	0.489481	0.206898
P-0005489-T01-IM5	1	13	0.978794	0.0248161
P-0005493-T01-IM5	1	2	0.670478	0.191443
P-0005493-T01-IM5	2	1	0.663135	0.270058
P-0005493-T01-IM5	3	1	0.653674	0.266687
P-0005493-T01-IM5	4	2	0.521153	0.0193037
P-0005493-T01-IM5	5	1	0.48524	0.141302
P-0005493-T01-IM5	6	1	0.172736	0.0572969
P-0005500-T01-IM5	1	24	0.837809	0.0697573
P-0005510-T01-IM5	1	2	0.683098	0.0398775
P-0005510-T01-IM5	2	2	0.614092	0.0461943
P-0005510-T01-IM5	3	1	0.708646	0.21474
P-0005510-T01-IM5	4	1	0.71673	0.219244
P-0005522-T01-IM5	1	5	0.965607	0.0267521
P-0005522-T01-IM5	2	1	0.653238	0.210162
P-0005522-T01-IM5	3	1	0.751939	0.0864433
P-0005534-T01-IM5	1	2	0.0992232	0.0313391
P-0005534-T01-IM5	2	2	0.475046	0.137729
P-0005534-T01-IM5	3	1	0.451066	0.0886341
P-0005539-T01-IM5	1	3	0.647831	0.168623
P-0005553-T01-IM5	1	3	0.95653	0.0201413
P-0005553-T01-IM5	2	1	0.470152	0.146338
P-0005553-T01-IM5	3	1	0.1914	0.0610809
P-0005579-T01-IM5	1	1	0.35096	0.112681
P-0005579-T01-IM5	2	1	0.520438	0.163097
P-0005583-T01-IM5	1	2	0.615252	0.176174
P-0005583-T01-IM5	2	2	0.523038	0.150395
P-0005583-T01-IM5	3	1	0.792987	0.182755
P-0005583-T01-IM5	4	1	0.624078	0.0829489
P-0005583-T01-IM5	5	1	0.671373	0.278294
P-0005604-T01-IM5	1	2	0.616349	0.184225
P-0005604-T01-IM5	2	2	0.92815	0.0297447
P-0005604-T01-IM5	3	1	0.817314	0.0263864
P-0005604-T01-IM5	4	1	0.197985	0.0638065
P-0005627-T02-IM5	1	28	0.75246	0.0363852
P-0005629-T02-IM5	1	6	0.944924	0.0550534
P-0005634-T01-IM5	1	9	0.969605	0.0265691
P-0005635-T01-IM5	1	6	0.946879	0.0476601
P-0005641-T01-IM5	1	1	0.590166	0.178937
P-0005641-T01-IM5	2	1	0.51107	0.116855
P-0005650-T01-IM5	1	4	0.986828	0.0168605
P-0005650-T01-IM5	2	1	0.702772	0.176177
P-0005655-T01-IM5	1	3	0.57111	0.0900222
P-0005655-T01-IM5	2	1	0.339654	0.122905
P-0005682-T01-IM5	1	3	0.81597	0.0477025
P-0005682-T01-IM5	2	1	0.656536	0.101306
P-0005687-T01-IM5	1	3	0.73349	0.0295387
P-0005711-T01-IM5	1	3	0.822634	0.0378397
P-0005712-T01-IM5	1	3	0.590873	0.170632
P-0005712-T01-IM5	2	1	0.422394	0.129679
P-0005719-T01-IM5	1	3	0.155976	0.0460341
P-0005719-T01-IM5	2	1	0.217629	0.0780865
P-0005721-T01-IM5	1	4	0.697294	0.210256
P-0005721-T01-IM5	2	1	0.524538	0.192348
P-0005721-T01-IM5	3	1	0.496956	0.194516
P-0005721-T01-IM5	4	1	0.517291	0.231694
P-0005725-T01-IM5	1	8	0.550543	0.156575
P-0005725-T01-IM5	2	19	0.53488	0.0103562
P-0005727-T01-IM5	1	1	0.958964	0.0339401
P-0005727-T01-IM5	2	1	0.938898	0.0401251
P-0005731-T01-IM5	1	12	0.37459	0.0132777
P-0005731-T01-IM5	2	13	0.579885	0.0154321
P-0005733-T01-IM5	1	3	0.871986	0.0288175
P-0005733-T01-IM5	2	5	0.96063	0.0193371
P-0005733-T01-IM5	3	5	0.526887	0.0189413
P-0005733-T01-IM5	4	3	0.655373	0.0374096
P-0005733-T01-IM5	5	1	0.544613	0.120747
P-0005733-T01-IM5	6	1	0.638494	0.189896
P-0005747-T01-IM5	1	3	0.374068	0.0966743
P-0005750-T01-IM5	1	8	0.613995	0.0226689
P-0005752-T01-IM5	1	3	0.499723	0.112816
P-0005752-T01-IM5	2	1	0.185368	0.0607439
P-0005762-T01-IM5	1	1	0.818877	0.049514
P-0005762-T01-IM5	2	1	0.648517	0.260796
P-0005783-T01-IM5	1	68	0.994966	0.00849613
P-0005791-T01-IM5	1	3	0.986091	0.0158376
P-0005791-T01-IM5	2	1	0.562449	0.230938
P-0005792-T01-IM5	1	11	0.983388	0.0207769
P-0005794-T01-IM5	1	1	0.419228	0.137079
P-0005794-T01-IM5	2	1	0.485046	0.169855
P-0005808-T01-IM5	1	2	0.650214	0.0407125
P-0005808-T01-IM5	2	2	0.763275	0.0476842
P-0005808-T01-IM5	3	1	0.643802	0.176165
P-0005822-T01-IM5	1	3	0.759306	0.220552
P-0005823-T01-IM5	1	7	0.997543	0.00525241
P-0005823-T01-IM5	2	1	0.745534	0.222852
P-0005823-T01-IM5	3	6	0.620748	0.0189993
P-0005823-T01-IM5	4	2	0.838688	0.0306246
P-0005823-T01-IM5	5	75	0.395476	0.00506206
P-0005842-T01-IM5	1	40	0.996561	0.00606463
P-0005842-T01-IM5	2	1	0.27481	0.101669
P-0005848-T01-IM5	1	18	0.304541	0.0236905
P-0005851-T01-IM5	1	14	0.969427	0.0302161
P-0005851-T01-IM5	2	1	0.580625	0.211113
P-0005851-T01-IM5	3	1	0.505961	0.201389
P-0005851-T01-IM5	4	1	0.563044	0.207505
P-0005851-T01-IM5	5	1	0.485522	0.198656
P-0005851-T01-IM5	6	1	0.485015	0.195273
P-0005851-T01-IM5	7	1	0.379627	0.200252
P-0005851-T01-IM5	8	1	0.357825	0.160136
P-0005855-T01-IM5	1	6	0.940182	0.0610923
P-0005869-T01-IM5	1	1	0.949194	0.0508758
P-0005869-T01-IM5	2	1	0.878764	0.0966954
P-0005882-T01-IM5	1	3	0.96045	0.0469722
P-0005897-T02-IM5	1	3	0.952814	0.04759
P-0005897-T02-IM5	2	1	0.808086	0.145278
P-0005897-T02-IM5	3	1	0.758805	0.165254
P-0005897-T02-IM5	4	1	0.756201	0.165977
P-0005898-T01-IM5	1	3	0.692665	0.031528
P-0005898-T01-IM5	2	1	0.704624	0.213923
P-0005912-T01-IM5	1	3	0.981467	0.0223393
P-0005912-T01-IM5	2	1	0.726837	0.144172
P-0005913-T01-IM5	1	2	0.747336	0.221713
P-0005913-T01-IM5	2	1	0.684655	0.204893
P-0005913-T01-IM5	3	2	0.627948	0.185622
P-0005913-T01-IM5	4	2	0.663757	0.0425655
P-0005913-T01-IM5	5	1	0.259435	0.08706
P-0005913-T01-IM5	6	1	0.0761509	0.037078
P-0005928-T01-IM5	1	19	0.983459	0.0201998
P-0005929-T01-IM5	1	4	0.797823	0.0304466
P-0005929-T01-IM5	2	1	0.935729	0.0564582
P-0005929-T01-IM5	3	1	0.651234	0.0548897
P-0005947-T01-IM5	1	1	0.124991	0.0413428
P-0005947-T01-IM5	2	1	0.253552	0.110208
P-0005947-T01-IM5	3	2	0.582346	0.0513441
P-0005947-T01-IM5	4	21	0.919701	0.0113475
P-0005947-T01-IM5	5	2	0.637507	0.184405
P-0005947-T01-IM5	6	1	0.607694	0.182973
P-0005954-T01-IM5	1	3	0.350688	0.0235425
P-0005958-T01-IM5	1	3	0.600167	0.172821
P-0005958-T01-IM5	2	1	0.276222	0.089249
P-0005963-T01-IM5	1	3	0.989991	0.0139807
P-0005965-T01-IM5	1	3	0.485146	0.145155
P-0005965-T01-IM5	2	1	0.391147	0.140653
P-0005965-T01-IM5	3	1	0.72684	0.219496
P-0005971-T01-IM5	1	3	0.577454	0.039221
P-0005971-T01-IM5	2	1	0.562707	0.178304
P-0005981-T01-IM5	1	2	0.173806	0.0535292
P-0005981-T01-IM5	2	4	0.359637	0.103327
P-0005981-T01-IM5	3	1	0.233095	0.0721997
P-0005981-T01-IM5	4	1	0.693274	0.125046
P-0005981-T01-IM5	5	1	0.597571	0.175252
P-0005981-T01-IM5	6	1	0.508587	0.151829
P-0005998-T01-IM5	1	3	0.717343	0.212815
P-0005998-T01-IM5	2	1	0.653194	0.136943
P-0006008-T01-IM5	1	9	0.203598	0.0130549
P-0006008-T01-IM5	2	1	0.544224	0.121479
P-0006026-T01-IM5	1	7	0.93822	0.0603764
P-0006034-T01-IM5	1	8	0.678545	0.0161953
P-0006034-T01-IM5	2	7	0.989533	0.0118632
P-0006034-T01-IM5	3	31	0.529722	0.00708909
P-0006045-T01-IM5	1	3	0.571827	0.0567131
P-0006046-T01-IM5	1	20	0.410765	0.0138892
P-0006046-T01-IM5	2	1	0.166929	0.0588831
P-0006047-T02-IM5	1	1	0.340608	0.108117
P-0006047-T02-IM5	2	1	0.343751	0.109203
P-0006055-T01-IM5	1	3	0.600863	0.0249919
P-0006055-T01-IM5	2	1	0.725404	0.226298
P-0006055-T01-IM5	3	1	0.395686	0.119927
P-0006055-T01-IM5	4	1	0.701495	0.20636
P-0006071-T01-IM5	1	18	0.996012	0.00708306
P-0006077-T01-IM5	1	3	0.968636	0.034566
P-0006077-T01-IM5	2	1	0.635558	0.213437
P-0006077-T01-IM5	3	1	0.761053	0.167116
P-0006084-T01-IM5	1	3	0.932032	0.0210417
P-0006084-T01-IM5	2	1	0.59933	0.26571
P-0006084-T01-IM5	3	1	0.82729	0.0500287
P-0006084-T01-IM5	4	1	0.611735	0.0874314
P-0006084-T01-IM5	5	1	0.619839	0.133719
P-0006095-T01-IM5	1	2	0.307323	0.0977053
P-0006095-T01-IM5	2	2	0.394053	0.121255
P-0006095-T01-IM5	3	2	0.454313	0.138338
P-0006097-T01-IM5	1	5	0.985908	0.0173177
P-0006097-T01-IM5	2	1	0.63939	0.212656
P-0006097-T01-IM5	3	1	0.602766	0.213776
P-0006097-T01-IM5	4	1	0.605429	0.213029
P-0006114-T01-IM5	1	3	0.726869	0.0362211
P-0006121-T01-IM5	1	3	0.58307	0.020026
P-0006155-T02-IM5	1	26	0.789436	0.0173578
P-0006155-T02-IM5	2	50	0.522906	0.0094583
P-0006177-T01-IM5	1	2	0.61889	0.176469
P-0006177-T01-IM5	2	42	0.288328	0.00579535
P-0006192-T01-IM5	1	4	0.728435	0.01581
P-0006192-T01-IM5	2	3	0.570612	0.0158439
P-0006192-T01-IM5	3	1	0.708554	0.227301
P-0006193-T01-IM5	1	3	0.897156	0.0448025
P-0006193-T01-IM5	2	1	0.703125	0.21239
P-0006193-T01-IM5	3	1	0.702292	0.211054
P-0006193-T01-IM5	4	1	0.68094	0.19146
P-0006193-T01-IM5	5	2	0.701582	0.0569419
P-0006193-T01-IM5	6	1	0.660475	0.134437
P-0006193-T01-IM5	7	1	0.543938	0.192015
P-0006193-T01-IM5	8	1	0.461621	0.162548
P-0006213-T01-IM5	1	9	0.962849	0.0376299
P-0006220-T01-IM5	1	1	0.741265	0.215104
P-0006220-T01-IM5	2	1	0.596816	0.0469316
P-0006222-T01-IM5	1	2	0.642313	0.194318
P-0006222-T01-IM5	2	2	0.718017	0.21159
P-0006222-T01-IM5	3	1	0.524563	0.160643
P-0006227-T01-IM5	1	3	0.284563	0.0853899
P-0006227-T01-IM5	2	1	0.344358	0.104291
P-0006227-T01-IM5	3	1	0.19825	0.0720554
P-0006227-T01-IM5	4	1	0.395815	0.123254
P-0006227-T01-IM5	5	1	0.714977	0.157309
P-0006239-T01-IM5	1	3	0.730982	0.0781367
P-0006239-T01-IM5	2	1	0.698144	0.212388
P-0006268-T01-IM5	1	1	0.688665	0.20234
P-0006268-T01-IM5	2	1	0.439323	0.151517
P-0006270-T01-IM5	1	3	0.945772	0.0457117
P-0006270-T01-IM5	2	1	0.700687	0.137498
P-0006281-T01-IM5	1	25	0.989424	0.0145283
P-0006282-T02-IM5	1	3	0.676171	0.046997
P-0006294-T01-IM5	1	3	0.602092	0.0540479
P-0006294-T01-IM5	2	1	0.639625	0.204699
P-0006321-T01-IM5	1	3	0.854805	0.0367474
P-0006330-T01-IM5	1	1	0.780817	0.147435
P-0006330-T01-IM5	2	1	0.700938	0.179659
P-0006334-T01-IM5	1	3	0.163183	0.0477394
P-0006339-T01-IM5	1	66	0.995432	0.0227557
P-0006343-T01-IM5	1	6	0.139078	0.0128992
P-0006381-T01-IM5	1	1	0.592315	0.175566
P-0006381-T01-IM5	2	1	0.730898	0.218569
P-0006392-T01-IM5	1	2	0.15214	0.0484447
P-0006392-T01-IM5	2	2	0.604411	0.175346
P-0006414-T01-IM5	1	1	0.696265	0.2144
P-0006414-T01-IM5	2	1	0.733579	0.219849
P-0006414-T01-IM5	3	3	0.348933	0.10304
P-0006414-T01-IM5	4	1	0.194163	0.0699226
P-0006414-T01-IM5	5	1	0.606259	0.0626133
P-0006415-T01-IM5	1	5	0.987771	0.0159938
P-0006416-T01-IM5	1	3	0.64878	0.0521109
P-0006428-T01-IM5	1	8	0.980927	0.0223675
P-0006439-T01-IM5	1	2	0.314761	0.0991734
P-0006439-T01-IM5	2	2	0.690521	0.0472349
P-0006439-T01-IM5	3	1	0.480648	0.157908
P-0006441-T01-IM5	1	3	0.968652	0.0342518
P-0006441-T01-IM5	2	1	0.581121	0.224042
P-0006441-T01-IM5	3	1	0.395704	0.235184
P-0006467-T01-IM5	1	3	0.872972	0.0376856
P-0006476-T01-IM5	1	3	0.654913	0.0232692
P-0006476-T01-IM5	2	1	0.557277	0.0723673
P-0006476-T01-IM5	3	1	0.685447	0.21476
P-0006476-T01-IM5	4	1	0.426957	0.132784
P-0006476-T01-IM5	5	1	0.432522	0.0701576
P-0006476-T01-IM5	6	1	0.328405	0.106952
P-0006476-T01-IM5	7	1	0.329145	0.0651759
P-0006476-T01-IM5	8	1	0.738167	0.219555
P-0006476-T01-IM5	9	1	0.705165	0.211797
P-0006476-T01-IM5	10	1	0.685366	0.202507
P-0006476-T01-IM5	11	1	0.232186	0.077259
P-0006488-T01-IM5	1	2	0.762045	0.222035
P-0006488-T01-IM5	2	2	0.239638	0.0717845
P-0006488-T01-IM5	3	1	0.471394	0.143709
P-0006488-T01-IM5	4	1	0.332105	0.106791
P-0006500-T01-IM5	1	3	0.60706	0.0247542
P-0006500-T01-IM5	2	1	0.681006	0.202436
P-0006500-T01-IM5	3	1	0.392135	0.121613
P-0006500-T01-IM5	4	1	0.980098	0.0236316
P-0006503-T01-IM5	1	4	0.769285	0.221753
P-0006503-T01-IM5	2	1	0.403816	0.127616
P-0006510-T01-IM5	1	18	0.254973	0.0130663
P-0006516-T01-IM5	1	1	0.452223	0.179878
P-0006516-T01-IM5	2	1	0.532783	0.198284
P-0006525-T01-IM5	1	3	0.574204	0.05549
P-0006525-T01-IM5	2	1	0.644195	0.206785
P-0006528-T01-IM5	1	7	0.976445	0.0272955
P-0006535-T01-IM5	1	2	0.981992	0.0198969
P-0006535-T01-IM5	2	2	0.72713	0.0487647
P-0006535-T01-IM5	3	2	0.618882	0.0618552
P-0006539-T01-IM5	1	3	0.746842	0.0253019
P-0006539-T01-IM5	2	1	0.680682	0.20914
P-0006539-T01-IM5	3	1	0.607974	0.0575856
P-0006541-T01-IM5	1	11	0.729292	0.0160571
P-0006541-T01-IM5	2	1	0.608627	0.248807
P-0006541-T01-IM5	3	9	0.588242	0.0144561
P-0006541-T01-IM5	4	1	0.727614	0.155858
P-0006541-T01-IM5	5	8	0.981628	0.0151384
P-0006541-T01-IM5	6	2	0.714947	0.207384
P-0006541-T01-IM5	7	1	0.633932	0.259432
P-0006541-T01-IM5	8	1	0.326508	0.13701
P-0006542-T01-IM5	1	3	0.58081	0.0771732
P-0006542-T01-IM5	2	1	0.571367	0.177037
P-0006542-T01-IM5	3	4	0.810397	0.0376313
P-0006542-T01-IM5	4	1	0.678578	0.205405
P-0006542-T01-IM5	5	1	0.728216	0.221029
P-0006545-T01-IM5	1	3	0.742864	0.0520584
P-0006545-T01-IM5	2	1	0.495176	0.256595
P-0006545-T01-IM5	3	1	0.990729	0.0128808
P-0006546-T01-IM5	1	5	0.993289	0.0103918
P-0006546-T01-IM5	2	1	0.663311	0.196741
P-0006546-T01-IM5	3	1	0.685188	0.168161
P-0006550-T01-IM5	1	1	0.747938	0.0622596
P-0006550-T01-IM5	2	1	0.684367	0.203604
P-0006557-T01-IM5	1	3	0.588611	0.0278316
P-0006557-T01-IM5	2	5	0.499296	0.020239
P-0006557-T01-IM5	3	1	0.29448	0.0922053
P-0006570-T01-IM5	1	3	0.879417	0.024384
P-0006582-T01-IM5	1	2	0.570332	0.169432
P-0006582-T01-IM5	2	2	0.747952	0.224991
P-0006582-T01-IM5	3	1	0.402542	0.127681
P-0006586-T01-IM5	1	3	0.563473	0.0271481
P-0006586-T01-IM5	2	1	0.685089	0.203817
P-0006587-T01-IM5	1	1	0.589567	0.199888
P-0006587-T01-IM5	2	1	0.539456	0.191006
P-0006587-T01-IM5	3	2	0.965573	0.0333776
P-0006587-T01-IM5	4	1	0.692739	0.207291
P-0006587-T01-IM5	5	1	0.689228	0.204715
P-0006587-T01-IM5	6	2	0.706575	0.082859
P-0006587-T01-IM5	7	1	0.789441	0.101965
P-0006587-T01-IM5	8	1	0.657212	0.210714
P-0006587-T01-IM5	9	1	0.273968	0.114461
P-0006628-T01-IM5	1	3	0.641817	0.0315567
P-0006628-T01-IM5	2	1	0.67748	0.188366
P-0006628-T01-IM5	3	1	0.721409	0.221577
P-0006639-T01-IM5	1	3	0.701009	0.0319767
P-0006641-T01-IM5	1	3	0.956077	0.041951
P-0006641-T01-IM5	2	1	0.63803	0.210791
P-0006641-T01-IM5	3	1	0.685445	0.174753
P-0006642-T01-IM5	1	2	0.589846	0.0966553
P-0006642-T01-IM5	2	19	0.330086	0.0116541
P-0006653-T01-IM5	1	2	0.604424	0.0560057
P-0006653-T01-IM5	2	2	0.669791	0.201512
P-0006653-T01-IM5	3	1	0.389801	0.140182
P-0006667-T01-IM5	1	3	0.743015	0.0439554
P-0006667-T01-IM5	2	1	0.733413	0.218482
P-0006672-T01-IM5	1	2	0.651796	0.190644
P-0006672-T01-IM5	2	3	0.743822	0.21682
P-0006672-T01-IM5	3	1	0.359541	0.118039
P-0006674-T01-IM5	1	17	0.987476	0.0157854
P-0006708-T01-IM5	1	10	0.973013	0.0291262
P-0006713-T01-IM5	1	46	0.992937	0.0102052
P-0006719-T01-IM5	1	15	0.998804	0.00355849
P-0006719-T01-IM5	2	23	0.600975	0.0116657
P-0006724-T01-IM5	1	24	0.992115	0.0109942
P-0006728-T01-IM5	1	14	0.986718	0.0172714
P-0006731-T01-IM5	1	6	0.98126	0.0177053
P-0006731-T01-IM5	2	6	0.716808	0.0191791
P-0006731-T01-IM5	3	1	0.70231	0.207815
P-0006731-T01-IM5	4	1	0.692677	0.205384
P-0006731-T01-IM5	5	1	0.552312	0.251333
P-0006731-T01-IM5	6	1	0.408235	0.169596
P-0006735-T01-IM5	1	3	0.587506	0.023922
P-0006735-T01-IM5	2	1	0.983548	0.0180175
P-0006738-T01-IM5	1	3	0.156198	0.0487691
P-0006738-T01-IM5	2	1	0.375179	0.117291
P-0006743-T01-IM5	1	2	0.338186	0.101525
P-0006743-T01-IM5	2	2	0.311678	0.0282295
P-0006743-T01-IM5	3	1	0.679809	0.202966
P-0006743-T01-IM5	4	1	0.667946	0.191693
P-0006762-T02-IM5	1	3	0.60865	0.180955
P-0006762-T02-IM5	2	1	0.531798	0.0913325
P-0006765-T01-IM5	1	2	0.909824	0.0597143
P-0006765-T01-IM5	2	2	0.635394	0.141515
P-0006768-T01-IM5	1	1	0.571134	0.175686
P-0006768-T01-IM5	2	1	0.74304	0.0435659
P-0006768-T01-IM5	3	3	0.209221	0.0625978
P-0006768-T01-IM5	4	1	0.477603	0.14693
P-0006768-T01-IM5	5	1	0.401072	0.130252
P-0006768-T01-IM5	6	1	0.677993	0.209695
P-0006773-T01-IM5	1	5	0.775071	0.0876191
P-0006800-T01-IM5	1	8	0.97301	0.0302869
P-0006800-T01-IM5	2	1	0.526953	0.238436
P-0006826-T01-IM5	1	2	0.768316	0.22606
P-0006826-T01-IM5	2	2	0.576321	0.108196
P-0006826-T01-IM5	3	1	0.401614	0.171594
P-0006842-T01-IM5	1	3	0.959061	0.0436372
P-0006842-T01-IM5	2	1	0.471091	0.252981
P-0006842-T01-IM5	3	1	0.614682	0.227714
P-0006842-T01-IM5	4	1	0.529179	0.243281
P-0006845-T01-IM5	1	4	0.783469	0.113658
P-0006845-T01-IM5	2	1	0.579357	0.214551
P-0006848-T01-IM5	1	1	0.290984	0.116061
P-0006848-T01-IM5	2	1	0.283663	0.114772
P-0006848-T01-IM5	3	3	0.978175	0.0228545
P-0006848-T01-IM5	4	1	0.683153	0.194654
P-0006848-T01-IM5	5	1	0.714776	0.104918
P-0006869-T01-IM5	1	1	0.886075	0.0566098
P-0006869-T01-IM5	2	1	0.770997	0.0577368
P-0006895-T01-IM5	1	37	0.154403	0.00509745
P-0006904-T01-IM5	1	1	0.680869	0.189241
P-0006904-T01-IM5	2	1	0.673471	0.207933
P-0006933-T01-IM5	1	3	0.980557	0.0223756
P-0006933-T01-IM5	2	1	0.722242	0.13685
P-0006933-T01-IM5	3	1	0.770827	0.122105
P-0006934-T01-IM5	1	3	0.649918	0.0398705
P-0006934-T01-IM5	2	1	0.861486	0.0721127
P-0006934-T01-IM5	3	1	0.637136	0.198603
P-0006935-T01-IM5	1	3	0.846031	0.0526076
P-0006946-T01-IM5	1	3	0.379004	0.0345234
P-0006952-T01-IM5	1	4	0.379192	0.0984179
P-0006952-T01-IM5	2	13	0.0645512	0.00763498
P-0006952-T01-IM5	3	1	0.217349	0.0698776
P-0006954-T01-IM5	1	8	0.169682	0.00686125
P-0006959-T01-IM5	1	1	0.685681	0.210306
P-0006959-T01-IM5	2	1	0.720995	0.21741
P-0006970-T01-IM5	1	2	0.651752	0.0605311
P-0006970-T01-IM5	2	2	0.976475	0.0252939
P-0006970-T01-IM5	3	1	0.846023	0.0699043
P-0006971-T01-IM5	1	1	0.654974	0.0538671
P-0006971-T01-IM5	2	1	0.949543	0.0439048
P-0006973-T01-IM5	1	2	0.694641	0.063415
P-0006973-T01-IM5	2	6	0.96281	0.0275072
P-0006973-T01-IM5	3	1	0.678758	0.189413
P-0006973-T01-IM5	4	1	0.59344	0.25132
P-0006973-T01-IM5	5	1	0.560698	0.191308
P-0006973-T01-IM5	6	1	0.194749	0.105838
P-0006993-T01-IM5	1	4	0.985148	0.0183274
P-0006993-T01-IM5	2	1	0.743725	0.132438
P-0006993-T01-IM5	3	1	0.73785	0.135132
P-0006993-T01-IM5	4	1	0.6046	0.215327
P-0006993-T01-IM5	5	1	0.504919	0.211026
P-0007014-T01-IM5	1	3	0.990103	0.01486
P-0007051-T01-IM5	1	14	0.973379	0.0292741
P-0007061-T01-IM5	1	1	0.74232	0.109772
P-0007061-T01-IM5	2	1	0.939115	0.0543211
P-0007068-T01-IM5	1	6	0.973885	0.0281748
P-0007068-T01-IM5	2	1	0.786836	0.138557
P-0007068-T01-IM5	3	1	0.479454	0.217252
P-0007068-T01-IM5	4	1	0.391926	0.200809
P-0007081-T02-IM5	1	3	0.969815	0.0318605
P-0007088-T02-IM5	1	2	0.978719	0.0246195
P-0007088-T02-IM5	2	2	0.82464	0.0880307
P-0007088-T02-IM5	3	1	0.650933	0.174028
P-0007090-T02-IM5	1	2	0.16457	0.0510219
P-0007090-T02-IM5	2	2	0.276522	0.0820038
P-0007090-T02-IM5	3	1	0.423922	0.128489
P-0007099-T01-IM5	1	3	0.611472	0.0386902
P-0007099-T01-IM5	2	7	0.967256	0.0259773
P-0007099-T01-IM5	3	1	0.665947	0.203525
P-0007101-T02-IM5	1	12	0.980403	0.0235474
P-0007104-T01-IM5	1	3	0.576937	0.176024
P-0007104-T01-IM5	2	1	0.982287	0.0219749
P-0007114-T01-IM5	1	9	0.96124	0.0410126
P-0007118-T01-IM5	1	2	0.639436	0.18834
P-0007118-T01-IM5	2	2	0.745078	0.218064
P-0007118-T01-IM5	3	2	0.694718	0.203016
P-0007118-T01-IM5	4	1	0.611919	0.186604
P-0007119-T01-IM5	1	10	0.640002	0.0327202
P-0007119-T01-IM5	2	13	0.918846	0.0343535
P-0007121-T01-IM5	1	5	0.887686	0.0973439
P-0007121-T01-IM5	2	1	0.654835	0.207362
P-0007121-T01-IM5	3	1	0.566731	0.184906
P-0007121-T01-IM5	4	1	0.621355	0.201713
P-0007123-T01-IM5	1	2	0.919161	0.0547837
P-0007123-T01-IM5	2	1	0.707816	0.213813
P-0007123-T01-IM5	3	1	0.684746	0.209877
P-0007123-T01-IM5	4	3	0.600753	0.0618997
P-0007123-T01-IM5	5	1	0.78832	0.0779266
P-0007123-T01-IM5	6	1	0.711473	0.0747532
P-0007124-T01-IM5	1	3	0.990419	0.0122035
P-0007124-T01-IM5	2	1	0.689686	0.0947594
P-0007124-T01-IM5	3	1	0.303797	0.135362
P-0007127-T01-IM5	1	3	0.965654	0.0375907
P-0007127-T01-IM5	2	1	0.478804	0.248866
P-0007142-T01-IM5	1	3	0.852589	0.0885123
P-0007142-T01-IM5	2	1	0.718194	0.149073
P-0007142-T01-IM5	3	1	0.703412	0.160835
P-0007210-T01-IM5	1	2	0.605215	0.0529871
P-0007210-T01-IM5	2	2	0.756562	0.224186
P-0007220-T01-IM5	1	11	0.66781	0.0304662
P-0007235-T01-IM5	1	2	0.969049	0.0243161
P-0007235-T01-IM5	2	1	0.747973	0.222706
P-0007235-T01-IM5	3	4	0.1172	0.0366841
P-0007235-T01-IM5	4	1	0.261066	0.0689868
P-0007235-T01-IM5	5	1	0.26801	0.0664439
P-0007238-T01-IM5	1	3	0.98979	0.0109311
P-0007274-T01-IM5	1	3	0.702206	0.160741
P-0007278-T01-IM5	1	6	0.942946	0.0535488
P-0007278-T01-IM5	2	1	0.595735	0.219699
P-0007278-T01-IM5	3	1	0.601516	0.218861
P-0007281-T01-IM5	1	10	0.991075	0.0116688
P-0007281-T01-IM5	2	1	0.617679	0.198417
P-0007281-T01-IM5	3	1	0.725836	0.0733374
P-0007293-T01-IM5	1	6	0.934932	0.0655954
P-0007310-T01-IM5	1	4	0.235587	0.0714452
P-0007310-T01-IM5	2	1	0.472781	0.155395
P-0007310-T01-IM5	3	1	0.513399	0.159809
P-0007310-T01-IM5	4	1	0.533531	0.174489
P-0007310-T01-IM5	5	1	0.666881	0.200032
P-0007310-T01-IM5	6	1	0.684649	0.205311
P-0007349-T01-IM5	1	2	0.189479	0.0602912
P-0007349-T01-IM5	2	2	0.681781	0.0536703
P-0007349-T01-IM5	3	1	0.460041	0.0707807
P-0007384-T01-IM5	1	4	0.939987	0.058013
P-0007384-T01-IM5	2	1	0.666283	0.210635
P-0007388-T01-IM5	1	4	0.429477	0.136097
P-0007388-T01-IM5	2	5	0.658823	0.11943
P-0007388-T01-IM5	3	2	0.888863	0.0712169
P-0007388-T01-IM5	4	1	0.657468	0.211078
P-0007399-T01-IM5	1	3	0.968776	0.02546
P-0007405-T01-IM5	1	3	0.969268	0.0273673
P-0007405-T01-IM5	2	2	0.828699	0.0534475
P-0007405-T01-IM5	3	1	0.627322	0.19785
P-0007405-T01-IM5	4	1	0.717163	0.0747255
P-0007407-T01-IM5	1	13	0.971181	0.0319493
P-0007410-T01-IM5	1	1	0.920489	0.0793035
P-0007410-T01-IM5	2	1	0.896029	0.0989153
P-0007418-T01-IM5	1	2	0.858644	0.0414445
P-0007418-T01-IM5	2	1	0.736858	0.222114
P-0007418-T01-IM5	3	5	0.456979	0.131233
P-0007418-T01-IM5	4	1	0.595765	0.0527538
P-0007418-T01-IM5	5	1	0.510862	0.199317
P-0007418-T01-IM5	6	1	0.585459	0.173348
P-0007418-T01-IM5	7	1	0.59953	0.180501
P-0007418-T01-IM5	8	1	0.510159	0.210427
P-0007418-T01-IM5	9	2	0.253282	0.0898706
P-0007418-T01-IM5	10	1	0.594219	0.244945
P-0007418-T01-IM5	11	1	0.361866	0.117916
P-0007420-T01-IM5	1	3	0.764234	0.219496
P-0007420-T01-IM5	2	1	0.494321	0.150013
P-0007421-T01-IM5	1	1	0.310734	0.100673
P-0007421-T01-IM5	2	1	0.542988	0.167339
P-0007484-T01-IM5	1	2	0.116593	0.0375294
P-0007484-T01-IM5	2	2	0.996273	0.00673699
P-0007484-T01-IM5	3	1	0.432259	0.135184
P-0007484-T01-IM5	4	1	0.649275	0.190222
P-0007486-T01-IM5	1	2	0.593602	0.0484317
P-0007486-T01-IM5	2	3	0.529725	0.0396767
P-0007486-T01-IM5	3	1	0.097209	0.0347835
P-0007493-T02-IM5	1	11	0.978631	0.0237423
P-0007493-T02-IM5	2	6	0.554943	0.146206
P-0007493-T02-IM5	3	1	0.327731	0.175713
P-0007493-T02-IM5	4	1	0.420886	0.231341
P-0007495-T01-IM5	1	14	0.972023	0.0301049
P-0007504-T01-IM5	1	3	0.673361	0.214842
P-0007514-T01-IM5	1	2	0.609613	0.107738
P-0007514-T01-IM5	2	2	0.421734	0.066688
P-0007517-T01-IM5	1	3	0.715826	0.0236515
P-0007517-T01-IM5	2	3	0.561329	0.0194845
P-0007517-T01-IM5	3	1	0.700992	0.224686
P-0007517-T01-IM5	4	1	0.800935	0.151298
P-0007525-T01-IM5	1	2	0.914282	0.0591168
P-0007525-T01-IM5	2	2	0.668492	0.138453
P-0007525-T01-IM5	3	1	0.562071	0.206324
P-0007531-T01-IM5	1	9	0.115769	0.0190935
P-0007540-T01-IM5	1	3	0.739392	0.229381
P-0007540-T01-IM5	2	1	0.688806	0.204203
P-0007540-T01-IM5	3	1	0.294555	0.132295
P-0007540-T01-IM5	4	1	0.270812	0.0924362
P-0007543-T01-IM5	1	3	0.456071	0.131
P-0007543-T01-IM5	2	1	0.648443	0.271901
P-0007556-T01-IM5	1	2	0.160376	0.0497909
P-0007556-T01-IM5	2	1	0.375024	0.114096
P-0007556-T01-IM5	3	2	0.912907	0.0349371
P-0007556-T01-IM5	4	1	0.704102	0.207551
P-0007556-T01-IM5	5	1	0.692504	0.211405
P-0007556-T01-IM5	6	1	0.735708	0.227757
P-0007556-T01-IM5	7	1	0.600267	0.130048
P-0007561-T01-IM5	1	30	0.947846	0.00558914
P-0007561-T01-IM5	2	2	0.569197	0.0383536
P-0007561-T01-IM5	3	1	0.656367	0.0888948
P-0007567-T01-IM5	1	3	0.677065	0.0263218
P-0007567-T01-IM5	2	2	0.780816	0.230393
P-0007567-T01-IM5	3	2	0.417077	0.121545
P-0007567-T01-IM5	4	1	0.468612	0.138004
P-0007575-T01-IM5	1	2	0.969189	0.0253393
P-0007575-T01-IM5	2	2	0.473585	0.140088
P-0007575-T01-IM5	3	1	0.371317	0.116683
P-0007575-T01-IM5	4	1	0.242564	0.0823062
P-0007580-T01-IM5	1	3	0.853258	0.0676926
P-0007582-T01-IM5	1	2	0.977014	0.0276939
P-0007582-T01-IM5	2	2	0.665888	0.0544985
P-0007582-T01-IM5	3	1	0.661948	0.205643
P-0007583-T01-IM5	1	2	0.688273	0.0253092
P-0007583-T01-IM5	2	4	0.60854	0.0195255
P-0007583-T01-IM5	3	1	0.491455	0.153237
P-0007583-T01-IM5	4	1	0.637475	0.179364
P-0007583-T01-IM5	5	1	0.662904	0.193826
P-0007583-T01-IM5	6	1	0.665787	0.194859
P-0007583-T01-IM5	7	1	0.647327	0.188574
P-0007583-T01-IM5	8	1	0.714575	0.209079
P-0007583-T01-IM5	9	1	0.724962	0.212051
P-0007583-T01-IM5	10	1	0.927348	0.0317085
P-0007597-T01-IM5	1	1	0.513625	0.171446
P-0007597-T01-IM5	2	1	0.552626	0.187754
P-0007597-T01-IM5	3	2	0.368404	0.0766527
P-0007597-T01-IM5	4	2	0.234869	0.0804341
P-0007597-T01-IM5	5	1	0.283211	0.109008
P-0007597-T01-IM5	6	1	0.3358	0.193115
P-0007597-T01-IM5	7	1	0.548625	0.205908
P-0007597-T01-IM5	8	3	0.758165	0.0344992
P-0007597-T01-IM5	9	1	0.711297	0.215824
P-0007597-T01-IM5	10	1	0.887295	0.0524268
P-0007597-T01-IM5	11	1	0.98921	0.0139731
P-0007597-T01-IM5	12	1	0.700426	0.213958
P-0007619-T01-IM5	1	6	0.686161	0.0259039
P-0007619-T01-IM5	2	1	0.511088	0.156007
P-0007619-T01-IM5	3	1	0.449437	0.141711
P-0007619-T01-IM5	4	1	0.399915	0.142548
P-0007619-T01-IM5	5	1	0.738723	0.221049
P-0007620-T01-IM5	1	2	0.243606	0.0720853
P-0007620-T01-IM5	2	3	0.203533	0.0123373
P-0007620-T01-IM5	3	1	0.421705	0.177897
P-0007622-T01-IM5	1	2	0.364646	0.0948248
P-0007622-T01-IM5	2	3	0.726738	0.215381
P-0007622-T01-IM5	3	1	0.795901	0.0920036
P-0007633-T01-IM5	1	3	0.29936	0.0265426
P-0007656-T01-IM5	1	15	0.985534	0.0182602
P-0007693-T01-IM5	1	3	0.582344	0.141924
P-0007693-T01-IM5	2	1	0.855021	0.0330919
P-0007693-T01-IM5	3	1	0.592631	0.174372
P-0007693-T01-IM5	4	1	0.0926103	0.0345905
P-0007736-T01-IM5	1	12	0.997792	0.00492936
P-0007748-T01-IM5	1	1	0.913245	0.0696574
P-0007748-T01-IM5	2	1	0.771858	0.114135
P-0007771-T01-IM5	1	3	0.997207	0.0058942
P-0007771-T01-IM5	2	1	0.543929	0.184295
P-0007771-T01-IM5	3	1	0.480871	0.162707
P-0007806-T01-IM5	1	3	0.46372	0.0318169
P-0007810-T02-IM5	1	44	0.91733	0.0644765
P-0007834-T01-IM5	1	5	0.682999	0.194613
P-0007834-T01-IM5	2	1	0.306933	0.0933157
P-0007834-T01-IM5	3	1	0.577042	0.256171
P-0007839-T01-IM5	1	1	0.853525	0.0944899
P-0007839-T01-IM5	2	1	0.594738	0.237936
P-0007845-T01-IM5	1	1	0.719758	0.217695
P-0007845-T01-IM5	2	1	0.696752	0.0517561
P-0007861-T01-IM5	1	3	0.190886	0.0569704
P-0007876-T01-IM5	1	37	0.802286	0.0127343
P-0007876-T01-IM5	2	1	0.46013	0.142066
P-0007879-T01-IM5	1	1	0.661724	0.191344
P-0007879-T01-IM5	2	1	0.603851	0.175158
P-0007879-T01-IM5	3	2	0.254586	0.075086
P-0007879-T01-IM5	4	3	0.212142	0.0624236
P-0007879-T01-IM5	5	1	0.52015	0.162307
P-0007879-T01-IM5	6	1	0.559016	0.162744
P-0007879-T01-IM5	7	1	0.772231	0.227177
P-0007895-T01-IM5	1	3	0.185087	0.0561568
P-0007895-T01-IM5	2	1	0.638329	0.181714
P-0007916-T01-IM5	1	3	0.130791	0.0410596
P-0007916-T01-IM5	2	1	0.29868	0.131872
P-0007916-T01-IM5	3	3	0.579484	0.0254574
P-0007916-T01-IM5	4	1	0.684359	0.218015
P-0007916-T01-IM5	5	4	0.394395	0.114261
P-0007916-T01-IM5	6	1	0.343025	0.153583
P-0007916-T01-IM5	7	1	0.646112	0.273003
P-0007916-T01-IM5	8	1	0.690939	0.0353986
P-0007917-T01-IM5	1	3	0.724869	0.0257329
P-0007917-T01-IM5	2	1	0.741299	0.215675
P-0007918-T01-IM5	1	3	0.247972	0.0144447
P-0007918-T01-IM5	2	53	0.671781	0.00595187
P-0007925-T01-IM5	1	2	0.525291	0.155757
P-0007925-T01-IM5	2	2	0.348179	0.107477
P-0007925-T01-IM5	3	1	0.731359	0.216881
P-0007961-T02-IM5	1	2	0.283554	0.0860338
P-0007961-T02-IM5	2	2	0.196217	0.0611061
P-0007961-T02-IM5	3	1	0.13151	0.0476154
P-0007961-T02-IM5	4	1	0.554001	0.167304
P-0007961-T02-IM5	5	1	0.468826	0.142974
P-0007961-T02-IM5	6	1	0.676296	0.201782
P-0007970-T01-IM5	1	12	0.16708	0.0532573
P-0007971-T01-IM5	1	3	0.993116	0.0100322
P-0007971-T01-IM5	2	1	0.587316	0.178988
P-0007971-T01-IM5	3	1	0.629855	0.192436
P-0007971-T01-IM5	4	1	0.676739	0.1485
P-0007977-T01-IM5	1	7	0.984306	0.0194195
P-0007978-T01-IM5	1	11	0.968419	0.035123
P-0007995-T01-IM5	1	2	0.637242	0.0445715
P-0007995-T01-IM5	2	28	0.729001	0.222009
P-0007997-T01-IM5	1	29	0.420403	0.0110933
P-0007997-T01-IM5	2	24	0.616832	0.0161615
P-0008004-T01-IM5	1	1	0.7437	0.140146
P-0008004-T01-IM5	2	1	0.83294	0.104554
P-0008005-T01-IM5	1	3	0.165608	0.050991
P-0008005-T01-IM5	2	1	0.348593	0.116156
P-0008009-T01-IM5	1	2	0.595943	0.0719802
P-0008009-T01-IM5	2	1	0.680873	0.203691
P-0008009-T01-IM5	3	1	0.515244	0.164769
P-0008009-T01-IM5	4	1	0.524617	0.170404
P-0008009-T01-IM5	5	1	0.689304	0.0637425
P-0008009-T01-IM5	6	2	0.938376	0.0406698
P-0008009-T01-IM5	7	1	0.716279	0.216777
P-0008009-T01-IM5	8	1	0.654114	0.201595
P-0008033-T01-IM5	1	3	0.127797	0.043261
P-0008033-T01-IM5	2	1	0.719881	0.227268
P-0008036-T01-IM5	1	3	0.572119	0.0265202
P-0008036-T01-IM5	2	1	0.202761	0.0697981
P-0008053-T01-IM5	1	3	0.448403	0.137931
P-0008061-T01-IM5	1	9	0.227507	0.0150383
P-0008062-T01-IM5	1	4	0.14794	0.044956
P-0008062-T01-IM5	2	1	0.272912	0.0866603
P-0008062-T01-IM5	3	1	0.295364	0.100642
P-0008062-T01-IM5	4	1	0.488599	0.14772
P-0008062-T01-IM5	5	1	0.687479	0.200033
P-0008080-T01-IM5	1	5	0.65288	0.186359
P-0008080-T01-IM5	2	43	0.250822	0.0036728
P-0008137-T01-IM5	1	3	0.328351	0.094408
P-0008161-T01-IM5	1	3	0.853998	0.114917
P-0008161-T01-IM5	2	1	0.897468	0.0983902
P-0008161-T01-IM5	3	1	0.609938	0.22895
P-0008166-T01-IM5	1	3	0.179303	0.0174324
P-0008166-T01-IM5	2	1	0.747948	0.223132
P-0008168-T01-IM5	1	2	0.816	0.0424373
P-0008168-T01-IM5	2	1	0.658962	0.200436
P-0008168-T01-IM5	3	2	0.612233	0.151463
P-0008168-T01-IM5	4	1	0.418889	0.13693
P-0008168-T01-IM5	5	1	0.734488	0.221723
P-0008169-T01-IM5	1	3	0.489533	0.0392385
P-0008169-T01-IM5	2	1	0.366713	0.121191
P-0008169-T01-IM5	3	1	0.626791	0.262439
P-0008169-T01-IM5	4	1	0.502478	0.166475
P-0008169-T01-IM5	5	1	0.723503	0.0571554
P-0008176-T01-IM5	1	3	0.183735	0.043382
P-0008176-T01-IM5	2	1	0.603395	0.248742
P-0008187-T01-IM5	1	1	0.260456	0.0817038
P-0008187-T01-IM5	2	1	0.665139	0.19358
P-0008187-T01-IM5	3	3	0.980855	0.0176051
P-0008187-T01-IM5	4	1	0.62085	0.038795
P-0008188-T01-IM5	1	48	0.478782	0.0152246
P-0008228-T01-IM5	1	10	0.844033	0.0201837
P-0008228-T01-IM5	2	35	0.586357	0.0111108
P-0008239-T01-IM5	1	3	0.776568	0.0601138
P-0008239-T01-IM5	2	12	0.533337	0.0231285
P-0008239-T01-IM5	3	1	0.684509	0.211903
P-0008248-T01-IM5	1	1	0.643848	0.194051
P-0008248-T01-IM5	2	1	0.651567	0.195425
P-0008248-T01-IM5	3	3	0.406142	0.119276
P-0008248-T01-IM5	4	3	0.587978	0.0287667
P-0008248-T01-IM5	5	1	0.440564	0.187262
P-0008248-T01-IM5	6	1	0.719422	0.159799
P-0008248-T01-IM5	7	1	0.741704	0.221068
P-0008249-T01-IM5	1	3	0.21419	0.0240154
P-0008257-T01-IM5	1	8	0.972147	0.01786
P-0008258-T01-IM5	1	3	0.7773	0.230832
P-0008258-T01-IM5	2	1	0.464578	0.237726
P-0008290-T01-IM5	1	3	0.123276	0.0314283
P-0008290-T01-IM5	2	1	0.236675	0.079451
P-0008290-T01-IM5	3	1	0.503342	0.150167
P-0008290-T01-IM5	4	1	0.388964	0.120777
P-0008295-T01-IM5	1	2	0.778827	0.157772
P-0008295-T01-IM5	2	3	0.967407	0.0361572
P-0008295-T01-IM5	3	1	0.743158	0.18796
P-0008305-T01-IM5	1	3	0.325108	0.0216169
[truncated: 899 more rows]

## Sheet: Table4
Table 4. CCF estimation results of NPC cohort
SampleID	ClusterID	MutationNum	meanCCF	std
F17120989190-KY438-VS-B17120989361-KY438	1	958	0.489355	0.00889598
F17120989194-KY438-VS-B17120989363-KY438	1	6	7.43981e-132	2.7276e-67
F17120989194-KY438-VS-B17120989363-KY438	2	2	0.01	1.24913e-07
F17120989194-KY438-VS-B17120989363-KY438	3	56	0.0418795	0.00396307
F17120989194-KY438-VS-B17120989363-KY438	4	122	0.268439	0.0104871
F17120989194-KY438-VS-B17120989363-KY438	5	1	0.633228	0.169565
F17120989195-KY438-VS-B17120989365-KY438	1	4	0.23198	0.0752067
F17120989195-KY438-VS-B17120989365-KY438	2	1	0.32946	0.19765
F17120989195-KY438-VS-B17120989365-KY438	3	1	0.355468	0.219178
F17120989195-KY438-VS-B17120989365-KY438	4	1	0.410568	0.223573
F17120989195-KY438-VS-B17120989365-KY438	5	1	0.41622	0.195184
F17120989195-KY438-VS-B17120989365-KY438	6	1	0.37336	0.209309
F17120989195-KY438-VS-B17120989365-KY438	7	1	0.4291	0.228275
F17120989195-KY438-VS-B17120989365-KY438	8	74	0.0603525	0.00592047
F17120989195-KY438-VS-B17120989365-KY438	9	1	0.362234	0.235166
F17120989195-KY438-VS-B17120989365-KY438	10	1	0.362234	0.235166
F17120989195-KY438-VS-B17120989365-KY438	11	1	0.455009	0.311784
F17120989195-KY438-VS-B17120989365-KY438	12	1	0.384865	0.251153
F17120989195-KY438-VS-B17120989365-KY438	13	1	0.360488	0.206307
F17120989195-KY438-VS-B17120989365-KY438	14	1	0.379389	0.242106
F17120989195-KY438-VS-B17120989365-KY438	15	1	0.451827	0.302112
F17120989195-KY438-VS-B17120989365-KY438	16	1	0.384657	0.238398
F17120989195-KY438-VS-B17120989365-KY438	17	1	0.420092	0.268291
F17120989195-KY438-VS-B17120989365-KY438	18	1	0.405995	0.251698
F17120989195-KY438-VS-B17120989365-KY438	19	1	0.40467	0.246003
F17120989195-KY438-VS-B17120989365-KY438	20	1	0.414979	0.254614
F17120989195-KY438-VS-B17120989365-KY438	21	1	0.448674	0.276357
F17120989195-KY438-VS-B17120989365-KY438	22	1	0.425363	0.239315
F17120989195-KY438-VS-B17120989365-KY438	23	1	0.419296	0.236983
F17120989195-KY438-VS-B17120989365-KY438	24	1	0.449144	0.253442
F17120989195-KY438-VS-B17120989365-KY438	25	1	0.450485	0.264494
F17120989195-KY438-VS-B17120989365-KY438	26	1	0.462641	0.260606
F17120989195-KY438-VS-B17120989365-KY438	27	1	0.502807	0.285297
F17120989195-KY438-VS-B17120989365-KY438	28	1	0.500811	0.282173
F17120989195-KY438-VS-B17120989365-KY438	29	1	0.499216	0.267679
F17120989195-KY438-VS-B17120989365-KY438	30	1	0.513479	0.271094
F17120989195-KY438-VS-B17120989365-KY438	31	1	0.532249	0.262568
F17120989195-KY438-VS-B17120989365-KY438	32	1	0.708562	0.186037
F17120989195-KY438-VS-B17120989365-KY438	33	1	0.691229	0.20993
F17120989195-KY438-VS-B17120989365-KY438	34	14	0.924172	0.0523686
F17120989195-KY438-VS-B17120989365-KY438	35	1	0.748113	0.166074
F17120989195-KY438-VS-B17120989365-KY438	36	1	0.741017	0.161524
F17120989195-KY438-VS-B17120989365-KY438	37	1	0.72416	0.18279
F17120989195-KY438-VS-B17120989365-KY438	38	1	0.702874	0.186026
F17120989195-KY438-VS-B17120989365-KY438	39	1	0.724132	0.182384
F17120989195-KY438-VS-B17120989365-KY438	40	1	0.696345	0.178498
F17120989195-KY438-VS-B17120989365-KY438	41	1	0.649103	0.182159
F17120989195-KY438-VS-B17120989365-KY438	42	1	0.712788	0.175791
F17120989195-KY438-VS-B17120989365-KY438	43	1	0.683434	0.180901
F17120989195-KY438-VS-B17120989365-KY438	44	1	0.685621	0.176525
F17120989195-KY438-VS-B17120989365-KY438	45	1	0.710409	0.172762
F17120989195-KY438-VS-B17120989365-KY438	46	1	0.709148	0.170862
F17120989195-KY438-VS-B17120989365-KY438	47	1	0.697367	0.173615
F17120989195-KY438-VS-B17120989365-KY438	48	1	0.688827	0.182658
F17120989195-KY438-VS-B17120989365-KY438	49	1	0.734582	0.159309
F17120989195-KY438-VS-B17120989365-KY438	50	1	0.65547	0.124026
F17120989195-KY438-VS-B17120989365-KY438	51	1	0.707386	0.173594
F17120989195-KY438-VS-B17120989365-KY438	52	1	0.698885	0.181525
F17120989195-KY438-VS-B17120989365-KY438	53	1	0.678573	0.187491
F17120989195-KY438-VS-B17120989365-KY438	54	1	0.682728	0.211685
F17120989195-KY438-VS-B17120989365-KY438	55	1	0.686471	0.204514
F17120989195-KY438-VS-B17120989365-KY438	56	1	0.629714	0.244053
F17120989195-KY438-VS-B17120989365-KY438	57	1	0.536945	0.274822
F17120989195-KY438-VS-B17120989365-KY438	58	1	0.534425	0.275069
F17120989195-KY438-VS-B17120989365-KY438	59	1	0.517162	0.273863
F17120989195-KY438-VS-B17120989365-KY438	60	1	0.553353	0.277759
F17120989195-KY438-VS-B17120989365-KY438	61	1	0.554629	0.255775
F17120989195-KY438-VS-B17120989365-KY438	62	1	0.591786	0.251918
F17120989195-KY438-VS-B17120989365-KY438	63	1	0.546018	0.269865
F17120989195-KY438-VS-B17120989365-KY438	64	1	0.542529	0.271312
F17120989195-KY438-VS-B17120989365-KY438	65	1	0.496098	0.239471
F17120989195-KY438-VS-B17120989365-KY438	66	1	0.4879	0.247657
F17120989195-KY438-VS-B17120989365-KY438	67	1	0.552016	0.251355
F17120989195-KY438-VS-B17120989365-KY438	68	1	0.485489	0.248994
F17120989195-KY438-VS-B17120989365-KY438	69	1	0.494752	0.226045
F17120989195-KY438-VS-B17120989365-KY438	70	1	0.534269	0.253532
F17120989195-KY438-VS-B17120989365-KY438	71	1	0.528795	0.233986
F17120989195-KY438-VS-B17120989365-KY438	72	1	0.475645	0.238084
F17120989195-KY438-VS-B17120989365-KY438	73	1	0.426547	0.218727
F17120989195-KY438-VS-B17120989365-KY438	74	1	0.453897	0.232138
F17120989195-KY438-VS-B17120989365-KY438	75	1	0.510191	0.270297
F17120989195-KY438-VS-B17120989365-KY438	76	1	0.54638	0.252346
F17120989195-KY438-VS-B17120989365-KY438	77	1	0.544787	0.267033
F17120989195-KY438-VS-B17120989365-KY438	78	1	0.543847	0.269833
F17120989195-KY438-VS-B17120989365-KY438	79	1	0.600473	0.246428
F17120989195-KY438-VS-B17120989365-KY438	80	1	0.600703	0.252673
F17120989195-KY438-VS-B17120989365-KY438	81	1	0.581467	0.250824
F17120989195-KY438-VS-B17120989365-KY438	82	1	0.576371	0.244715
F17120989195-KY438-VS-B17120989365-KY438	83	1	0.546042	0.268707
F17120989195-KY438-VS-B17120989365-KY438	84	1	0.635429	0.214905
F17120989195-KY438-VS-B17120989365-KY438	85	1	0.596981	0.242261
F17120989195-KY438-VS-B17120989365-KY438	86	1	0.619133	0.229898
F17120989195-KY438-VS-B17120989365-KY438	87	1	0.61038	0.233526
F17120989195-KY438-VS-B17120989365-KY438	88	1	0.66611	0.214409
F17120989195-KY438-VS-B17120989365-KY438	89	1	0.637071	0.193719
F17120989195-KY438-VS-B17120989365-KY438	90	1	0.656681	0.199655
F17120989195-KY438-VS-B17120989365-KY438	91	1	0.671833	0.189961
F17120989195-KY438-VS-B17120989365-KY438	92	1	0.672514	0.196609
F17120989195-KY438-VS-B17120989365-KY438	93	1	0.669556	0.193478
F17120989195-KY438-VS-B17120989365-KY438	94	1	0.658237	0.202256
F17120989195-KY438-VS-B17120989365-KY438	95	1	0.621695	0.21819
F17120989195-KY438-VS-B17120989365-KY438	96	1	0.623592	0.214686
F17120989195-KY438-VS-B17120989365-KY438	97	1	0.610329	0.222715
F17120989195-KY438-VS-B17120989365-KY438	98	1	0.623912	0.228319
F17120989195-KY438-VS-B17120989365-KY438	99	1	0.631942	0.221337
F17120989195-KY438-VS-B17120989365-KY438	100	1	0.614248	0.221848
F17120989195-KY438-VS-B17120989365-KY438	101	1	0.637021	0.211192
F17120989195-KY438-VS-B17120989365-KY438	102	1	0.620077	0.206527
F17120989195-KY438-VS-B17120989365-KY438	103	1	0.628247	0.200417
F17120989195-KY438-VS-B17120989365-KY438	104	1	0.611133	0.213595
F17120989195-KY438-VS-B17120989365-KY438	105	1	0.614091	0.20577
F17120989195-KY438-VS-B17120989365-KY438	106	1	0.612899	0.208264
F17120989195-KY438-VS-B17120989365-KY438	107	1	0.640342	0.209165
F17120989195-KY438-VS-B17120989365-KY438	108	1	0.620788	0.208053
F17120989195-KY438-VS-B17120989365-KY438	109	1	0.607968	0.190706
F17120989195-KY438-VS-B17120989365-KY438	110	1	0.644426	0.201355
F17120989195-KY438-VS-B17120989365-KY438	111	1	0.655357	0.198343
F17120989195-KY438-VS-B17120989365-KY438	112	1	0.625717	0.203427
F17120989195-KY438-VS-B17120989365-KY438	113	1	0.634656	0.204179
F17120989195-KY438-VS-B17120989365-KY438	114	1	0.641027	0.198373
F17120989195-KY438-VS-B17120989365-KY438	115	1	0.649604	0.196802
F17120989195-KY438-VS-B17120989365-KY438	116	1	0.650326	0.188279
F17120989195-KY438-VS-B17120989365-KY438	117	1	0.627842	0.21007
F17120989195-KY438-VS-B17120989365-KY438	118	1	0.528476	0.269522
F17120989195-KY438-VS-B17120989365-KY438	119	1	0.50026	0.25845
F17120989195-KY438-VS-B17120989365-KY438	120	1	0.60727	0.242388
F17120989195-KY438-VS-B17120989365-KY438	121	1	0.611938	0.232725
F17120989195-KY438-VS-B17120989365-KY438	122	1	0.591837	0.233037
F17120989195-KY438-VS-B17120989365-KY438	123	1	0.590936	0.230854
F17120989195-KY438-VS-B17120989365-KY438	124	1	0.619559	0.254461
F17120989195-KY438-VS-B17120989365-KY438	125	1	0.60727	0.242388
F17120989195-KY438-VS-B17120989365-KY438	126	1	0.521407	0.274935
F17120989195-KY438-VS-B17120989365-KY438	127	1	0.520135	0.260319
F17120989195-KY438-VS-B17120989365-KY438	128	1	0.602913	0.213171
F17120989195-KY438-VS-B17120989365-KY438	129	1	0.58978	0.226825
F17120989195-KY438-VS-B17120989365-KY438	130	15	0.356455	0.0270254
F17120989195-KY438-VS-B17120989365-KY438	131	1	0.590033	0.239017
F17120989195-KY438-VS-B17120989365-KY438	132	1	0.534967	0.236231
F17120989195-KY438-VS-B17120989365-KY438	133	1	0.563593	0.231015
F17120989195-KY438-VS-B17120989365-KY438	134	1	0.599563	0.226279
F17120989195-KY438-VS-B17120989365-KY438	135	1	0.580858	0.225722
F17120989195-KY438-VS-B17120989365-KY438	136	1	0.604434	0.221647
F17120989195-KY438-VS-B17120989365-KY438	137	1	0.554509	0.235473
F17120989195-KY438-VS-B17120989365-KY438	138	1	0.515076	0.241328
F17120989195-KY438-VS-B17120989365-KY438	139	1	0.533609	0.256468
F17120989195-KY438-VS-B17120989365-KY438	140	1	0.547566	0.245005
F17120989195-KY438-VS-B17120989365-KY438	141	1	0.547566	0.245005
F17120989195-KY438-VS-B17120989365-KY438	142	1	0.562688	0.242402
F17120989195-KY438-VS-B17120989365-KY438	143	1	0.559158	0.247547
F17120989195-KY438-VS-B17120989365-KY438	144	1	0.564956	0.246132
F17120989195-KY438-VS-B17120989365-KY438	145	1	0.565772	0.243049
F17120989195-KY438-VS-B17120989365-KY438	146	1	0.549169	0.254517
F17120989195-KY438-VS-B17120989365-KY438	147	1	0.541462	0.251714
F17120989195-KY438-VS-B17120989365-KY438	148	1	0.610325	0.236579
F17120989195-KY438-VS-B17120989365-KY438	149	1	0.574297	0.244852
F17120989195-KY438-VS-B17120989365-KY438	150	1	0.548352	0.260901
F17120989195-KY438-VS-B17120989365-KY438	151	1	0.570538	0.249818
F17120989195-KY438-VS-B17120989365-KY438	152	1	0.583099	0.248325
F17120989195-KY438-VS-B17120989365-KY438	153	1	0.579548	0.244204
F17120989195-KY438-VS-B17120989365-KY438	154	1	0.591786	0.251918
F17120989195-KY438-VS-B17120989365-KY438	155	1	0.603986	0.247778
F17120989195-KY438-VS-B17120989365-KY438	156	1	0.595883	0.251539
F17120989195-KY438-VS-B17120989365-KY438	157	1	0.560736	0.251751
F17120989195-KY438-VS-B17120989365-KY438	158	1	0.611388	0.253637
F17120989195-KY438-VS-B17120989365-KY438	159	1	0.602067	0.243406
F17120989195-KY438-VS-B17120989365-KY438	160	1	0.528566	0.253426
F17120989195-KY438-VS-B17120989365-KY438	161	1	0.556813	0.247281
F17120989195-KY438-VS-B17120989365-KY438	162	1	0.547456	0.27142
F17120989195-KY438-VS-B17120989365-KY438	163	1	0.517879	0.272806
F17120989195-KY438-VS-B17120989365-KY438	164	1	0.54973	0.280995
F17120989195-KY438-VS-B17120989365-KY438	165	1	0.555489	0.28247
F17120989195-KY438-VS-B17120989365-KY438	166	1	0.544681	0.272603
F17120989195-KY438-VS-B17120989365-KY438	167	1	0.529674	0.269901
F17120989195-KY438-VS-B17120989365-KY438	168	1	0.549849	0.276426
F17120989195-KY438-VS-B17120989365-KY438	169	1	0.517162	0.273863
F17120989195-KY438-VS-B17120989365-KY438	170	1	0.497972	0.272866
F17120989195-KY438-VS-B17120989365-KY438	171	1	0.536739	0.2758
F17120989195-KY438-VS-B17120989365-KY438	172	1	0.5661	0.282587
F17120989195-KY438-VS-B17120989365-KY438	173	1	0.545457	0.275114
F17120989195-KY438-VS-B17120989365-KY438	174	1	0.527877	0.274783
F17120989195-KY438-VS-B17120989365-KY438	175	1	0.558318	0.280014
F17120989195-KY438-VS-B17120989365-KY438	176	1	0.529412	0.273544
F17120989195-KY438-VS-B17120989365-KY438	177	1	0.557361	0.283172
F17120989195-KY438-VS-B17120989365-KY438	178	1	0.562083	0.281361
F17120989195-KY438-VS-B17120989365-KY438	179	1	0.566504	0.283759
F17120989198-KY438-VS-B17120989369-KY438	1	386	0.229444	0.0115037
F17120989198-KY438-VS-B17120989369-KY438	2	16	0.826671	0.0976715
F17120989202-KY438-VS-B17120989371-KY438	1	46	0.0807806	0.00712088
F17120989202-KY438-VS-B17120989371-KY438	2	1	0.294467	0.132268
F17120989202-KY438-VS-B17120989371-KY438	3	1	0.372098	0.18135
F17120989202-KY438-VS-B17120989371-KY438	4	1	0.73316	0.223108
F17120989202-KY438-VS-B17120989371-KY438	5	1	0.767714	0.22656
F17120989202-KY438-VS-B17120989371-KY438	6	1	0.737025	0.219519
F17120989202-KY438-VS-B17120989371-KY438	7	1	0.722031	0.217394
F17120989202-KY438-VS-B17120989371-KY438	8	1	0.715107	0.215204
F17120989202-KY438-VS-B17120989371-KY438	9	3	0.330134	0.0564452
F17120989202-KY438-VS-B17120989371-KY438	10	4	0.459658	0.0600008
F17120989202-KY438-VS-B17120989371-KY438	11	1	0.405066	0.161544
F17120989202-KY438-VS-B17120989371-KY438	12	1	0.500572	0.163935
F17120989202-KY438-VS-B17120989371-KY438	13	1	0.5683	0.119285
F17120989202-KY438-VS-B17120989371-KY438	14	1	0.560059	0.107157
F17120989202-KY438-VS-B17120989371-KY438	15	1	0.594604	0.121981
F17120989202-KY438-VS-B17120989371-KY438	16	1	0.590736	0.118818
F17120989202-KY438-VS-B17120989371-KY438	17	1	0.548355	0.135415
F17120989202-KY438-VS-B17120989371-KY438	18	1	0.513614	0.173188
F17120989202-KY438-VS-B17120989371-KY438	19	1	0.612086	0.154229
F17120989202-KY438-VS-B17120989371-KY438	20	1	0.595797	0.152684
F17120989202-KY438-VS-B17120989371-KY438	21	1	0.669194	0.178553
F17120989202-KY438-VS-B17120989371-KY438	22	1	0.577124	0.196807
F17120989202-KY438-VS-B17120989371-KY438	23	1	0.685716	0.205932
F17120989202-KY438-VS-B17120989371-KY438	24	1	0.596634	0.199249
F17120989202-KY438-VS-B17120989371-KY438	25	1	0.528484	0.205766
F17120989202-KY438-VS-B17120989371-KY438	26	1	0.515917	0.206984
F17120989202-KY438-VS-B17120989371-KY438	27	1	0.658056	0.199083
F17120989202-KY438-VS-B17120989371-KY438	28	1	0.570517	0.216376
F17120989202-KY438-VS-B17120989371-KY438	29	1	0.510043	0.215412
F17120989202-KY438-VS-B17120989371-KY438	30	1	0.614634	0.215662
F17120989202-KY438-VS-B17120989371-KY438	31	1	0.708882	0.212352
F17120989202-KY438-VS-B17120989371-KY438	32	1	0.65835	0.218186
F17120989202-KY438-VS-B17120989371-KY438	33	1	0.426417	0.193347
F17120989202-KY438-VS-B17120989371-KY438	34	1	0.629055	0.26845
F17120989202-KY438-VS-B17120989371-KY438	35	1	0.854522	0.0813172
F17120989202-KY438-VS-B17120989371-KY438	36	1	0.825404	0.119326
F17120989202-KY438-VS-B17120989371-KY438	37	1	0.724458	0.126509
F17120989202-KY438-VS-B17120989371-KY438	38	1	0.675433	0.105387
F17120989202-KY438-VS-B17120989371-KY438	39	1	0.726651	0.128459
F17120989202-KY438-VS-B17120989371-KY438	40	1	0.749714	0.11648
F17120989202-KY438-VS-B17120989371-KY438	41	1	0.740635	0.15022
F17120989202-KY438-VS-B17120989371-KY438	42	1	0.62784	0.2003
F17120989202-KY438-VS-B17120989371-KY438	43	1	0.621112	0.203605
F17120989202-KY438-VS-B17120989371-KY438	44	1	0.692079	0.208643
F17120989202-KY438-VS-B17120989371-KY438	45	1	0.61207	0.209688
F17120989202-KY438-VS-B17120989371-KY438	46	1	0.624949	0.212891
F17120989202-KY438-VS-B17120989371-KY438	47	1	0.665074	0.210591
F17120989202-KY438-VS-B17120989371-KY438	48	1	0.679493	0.212838
F17120989202-KY438-VS-B17120989371-KY438	49	1	0.673545	0.214835
F17120989202-KY438-VS-B17120989371-KY438	50	1	0.68317	0.214483
F17120989202-KY438-VS-B17120989371-KY438	51	1	0.694406	0.213437
F17120989202-KY438-VS-B17120989371-KY438	52	1	0.704693	0.213486
F17120989202-KY438-VS-B17120989371-KY438	53	1	0.632687	0.261018
F17120989203-KY438-VS-B17120989372-KY438	1	1	0.518315	0.265647
F17120989203-KY438-VS-B17120989372-KY438	2	1	0.53251	0.274739
F17120989203-KY438-VS-B17120989372-KY438	3	1	0.444893	0.159738
F17120989203-KY438-VS-B17120989372-KY438	4	1	0.477388	0.19264
F17120989203-KY438-VS-B17120989372-KY438	5	1	0.489943	0.19978
F17120989203-KY438-VS-B17120989372-KY438	6	1	0.486403	0.210528
F17120989203-KY438-VS-B17120989372-KY438	7	1	0.496351	0.225922
F17120989203-KY438-VS-B17120989372-KY438	8	1	0.467839	0.230937
F17120989203-KY438-VS-B17120989372-KY438	9	1	0.568058	0.207951
F17120989203-KY438-VS-B17120989372-KY438	10	1	0.588147	0.196729
F17120989203-KY438-VS-B17120989372-KY438	11	1	0.652475	0.201232
F17120989203-KY438-VS-B17120989372-KY438	12	1	0.661502	0.189594
F17120989203-KY438-VS-B17120989372-KY438	13	1	0.683604	0.186733
F17120989203-KY438-VS-B17120989372-KY438	14	1	0.683085	0.185358
F17120989203-KY438-VS-B17120989372-KY438	15	1	0.713704	0.167779
F17120989203-KY438-VS-B17120989372-KY438	16	1	0.696942	0.178276
F17120989203-KY438-VS-B17120989372-KY438	17	6	0.900618	0.0551379
F17120989203-KY438-VS-B17120989372-KY438	18	1	0.800527	0.133441
F17120989203-KY438-VS-B17120989372-KY438	19	4	0.715151	0.0598405
F17120989203-KY438-VS-B17120989372-KY438	20	1	0.731627	0.162001
F17120989203-KY438-VS-B17120989372-KY438	21	1	0.676648	0.183158
F17120989203-KY438-VS-B17120989372-KY438	22	1	0.720935	0.166803
F17120989203-KY438-VS-B17120989372-KY438	23	1	0.721113	0.170325
F17120989203-KY438-VS-B17120989372-KY438	24	1	0.695826	0.17775
F17120989203-KY438-VS-B17120989372-KY438	25	1	0.704408	0.176628
F17120989203-KY438-VS-B17120989372-KY438	26	1	0.686672	0.180227
F17120989203-KY438-VS-B17120989372-KY438	27	1	0.686433	0.180339
F17120989203-KY438-VS-B17120989372-KY438	28	1	0.705897	0.177917
F17120989203-KY438-VS-B17120989372-KY438	29	1	0.667617	0.192706
F17120989203-KY438-VS-B17120989372-KY438	30	1	0.660357	0.191323
F17120989203-KY438-VS-B17120989372-KY438	31	1	0.672409	0.188654
F17120989203-KY438-VS-B17120989372-KY438	32	1	0.662652	0.189404
F17120989203-KY438-VS-B17120989372-KY438	33	1	0.653623	0.255083
F17120989203-KY438-VS-B17120989372-KY438	34	1	0.602122	0.217427
F17120989203-KY438-VS-B17120989372-KY438	35	1	0.619435	0.213893
F17120989203-KY438-VS-B17120989372-KY438	36	1	0.596703	0.226912
F17120989203-KY438-VS-B17120989372-KY438	37	1	0.595455	0.221817
F17120989203-KY438-VS-B17120989372-KY438	38	1	0.59041	0.218574
F17120989203-KY438-VS-B17120989372-KY438	39	1	0.600923	0.241903
F17120989203-KY438-VS-B17120989372-KY438	40	1	0.600026	0.20632
F17120989203-KY438-VS-B17120989372-KY438	41	1	0.590689	0.229117
F17120989203-KY438-VS-B17120989372-KY438	42	1	0.603532	0.243027
F17120989203-KY438-VS-B17120989372-KY438	43	1	0.631371	0.26212
F17120989203-KY438-VS-B17120989372-KY438	44	1	0.555356	0.217724
F17120989203-KY438-VS-B17120989372-KY438	45	1	0.582031	0.253698
F17120989203-KY438-VS-B17120989372-KY438	46	1	0.555356	0.217724
F17120989203-KY438-VS-B17120989372-KY438	47	1	0.585835	0.249
F17120989203-KY438-VS-B17120989372-KY438	48	1	0.582687	0.287242
F17120989203-KY438-VS-B17120989372-KY438	49	1	0.565733	0.272537
F17120989203-KY438-VS-B17120989372-KY438	50	1	0.562499	0.254513
F17120989203-KY438-VS-B17120989372-KY438	51	1	0.541035	0.24484
F17120989203-KY438-VS-B17120989372-KY438	52	1	0.590384	0.297629
F17120989203-KY438-VS-B17120989372-KY438	53	1	0.571818	0.286156
F17120989203-KY438-VS-B17120989372-KY438	54	1	0.562432	0.280571
F17120989203-KY438-VS-B17120989372-KY438	55	1	0.518043	0.246122
F17120989203-KY438-VS-B17120989372-KY438	56	1	0.547908	0.276388
F17120989203-KY438-VS-B17120989372-KY438	57	1	0.54414	0.277594
F17120989203-KY438-VS-B17120989372-KY438	58	1	0.548707	0.280584
F17120989203-KY438-VS-B17120989372-KY438	59	1	0.537893	0.277839
F17120989203-KY438-VS-B17120989372-KY438	60	1	0.539538	0.275632
F17120989203-KY438-VS-B17120989372-KY438	61	1	0.530228	0.281276
F17120989203-KY438-VS-B17120989372-KY438	62	1	0.537149	0.272901
F17120989203-KY438-VS-B17120989372-KY438	63	1	0.508825	0.27058
F17120989203-KY438-VS-B17120989372-KY438	64	1	0.471729	0.23705
F17120989203-KY438-VS-B17120989372-KY438	65	1	0.418267	0.212737
F17120989203-KY438-VS-B17120989372-KY438	66	1	0.429144	0.225725
F17120989203-KY438-VS-B17120989372-KY438	67	53	0.0444612	0.00559245
F17120989203-KY438-VS-B17120989372-KY438	68	1	0.446667	0.265523
F17120989203-KY438-VS-B17120989372-KY438	69	1	0.456194	0.267854
F17120989203-KY438-VS-B17120989372-KY438	70	1	0.384058	0.222326
F17120989203-KY438-VS-B17120989372-KY438	71	1	0.433572	0.245163
F17120989203-KY438-VS-B17120989372-KY438	72	1	0.474302	0.271715
F17120989203-KY438-VS-B17120989372-KY438	73	1	0.470985	0.264772
F17120989203-KY438-VS-B17120989372-KY438	74	1	0.419621	0.2347
F17120989203-KY438-VS-B17120989372-KY438	75	1	0.500607	0.267783
F17120989203-KY438-VS-B17120989372-KY438	76	2	0.240835	0.0840694
F17120989203-KY438-VS-B17120989372-KY438	77	1	0.400421	0.153642
F17120989204-KY438-VS-B17120989373-KY438	1	1	0.289688	0.144573
F17120989204-KY438-VS-B17120989373-KY438	2	1	0.316801	0.166569
F17120989204-KY438-VS-B17120989373-KY438	3	30	0.120496	0.012177
F17120989204-KY438-VS-B17120989373-KY438	4	1	0.286753	0.164604
F17120989204-KY438-VS-B17120989373-KY438	5	1	0.306389	0.183168
F17120989204-KY438-VS-B17120989373-KY438	6	1	0.347766	0.162401
F17120989204-KY438-VS-B17120989373-KY438	7	1	0.301639	0.13143
F17120989204-KY438-VS-B17120989373-KY438	8	2	0.294961	0.0839702
F17120989204-KY438-VS-B17120989373-KY438	9	1	0.299395	0.119714
F17120989204-KY438-VS-B17120989373-KY438	10	1	0.356957	0.142027
F17120989204-KY438-VS-B17120989373-KY438	11	1	0.350178	0.181121
F17120989204-KY438-VS-B17120989373-KY438	12	1	0.341945	0.159984
F17120989204-KY438-VS-B17120989373-KY438	13	1	0.342266	0.1778
F17120989204-KY438-VS-B17120989373-KY438	14	1	0.326104	0.141768
F17120989204-KY438-VS-B17120989373-KY438	15	1	0.361478	0.161405
F17120989204-KY438-VS-B17120989373-KY438	16	1	0.343724	0.190872
F17120989204-KY438-VS-B17120989373-KY438	17	1	0.35482	0.205859
F17120989204-KY438-VS-B17120989373-KY438	18	1	0.671313	0.209856
F17120989204-KY438-VS-B17120989373-KY438	19	1	0.695401	0.204663
F17120989204-KY438-VS-B17120989373-KY438	20	7	0.959874	0.0380995
F17120989204-KY438-VS-B17120989373-KY438	21	1	0.788869	0.1491
F17120989204-KY438-VS-B17120989373-KY438	22	1	0.785806	0.15816
F17120989204-KY438-VS-B17120989373-KY438	23	2	0.831024	0.11952
F17120989204-KY438-VS-B17120989373-KY438	24	1	0.763301	0.158682
F17120989204-KY438-VS-B17120989373-KY438	25	1	0.768337	0.156594
F17120989204-KY438-VS-B17120989373-KY438	26	1	0.768603	0.149597
F17120989204-KY438-VS-B17120989373-KY438	27	1	0.686491	0.207268
F17120989204-KY438-VS-B17120989373-KY438	28	1	0.671117	0.208613
F17120989204-KY438-VS-B17120989373-KY438	29	1	0.612048	0.220109
F17120989204-KY438-VS-B17120989373-KY438	30	1	0.612391	0.245247
F17120989204-KY438-VS-B17120989373-KY438	31	1	0.656286	0.210551
F17120989204-KY438-VS-B17120989373-KY438	32	1	0.621368	0.232368
F17120989204-KY438-VS-B17120989373-KY438	33	1	0.607487	0.23066
F17120989204-KY438-VS-B17120989373-KY438	34	1	0.641803	0.207986
F17120989204-KY438-VS-B17120989373-KY438	35	1	0.564826	0.219697
F17120989204-KY438-VS-B17120989373-KY438	36	1	0.549642	0.187276
F17120989204-KY438-VS-B17120989373-KY438	37	1	0.620751	0.206399
F17120989204-KY438-VS-B17120989373-KY438	38	1	0.589183	0.214478
F17120989204-KY438-VS-B17120989373-KY438	39	1	0.606566	0.217773
F17120989204-KY438-VS-B17120989373-KY438	40	1	0.589183	0.214478
F17120989204-KY438-VS-B17120989373-KY438	41	1	0.601479	0.215136
F17120989204-KY438-VS-B17120989373-KY438	42	1	0.623016	0.22878
F17120989204-KY438-VS-B17120989373-KY438	43	1	0.625257	0.219053
F17120989204-KY438-VS-B17120989373-KY438	44	1	0.588255	0.224165
F17120989204-KY438-VS-B17120989373-KY438	45	1	0.646118	0.215088
F17120989204-KY438-VS-B17120989373-KY438	46	1	0.620915	0.219468
F17120989204-KY438-VS-B17120989373-KY438	47	1	0.594607	0.207448
F17120989204-KY438-VS-B17120989373-KY438	48	1	0.646537	0.214081
F17120989204-KY438-VS-B17120989373-KY438	49	1	0.662241	0.211546
F17120989204-KY438-VS-B17120989373-KY438	50	1	0.62177	0.224159
F17120989204-KY438-VS-B17120989373-KY438	51	1	0.615374	0.209405
F17120989204-KY438-VS-B17120989373-KY438	52	1	0.643113	0.214401
F17120989204-KY438-VS-B17120989373-KY438	53	1	0.703791	0.204829
F17120989204-KY438-VS-B17120989373-KY438	54	1	0.663033	0.202534
F17120989204-KY438-VS-B17120989373-KY438	55	1	0.679514	0.207856
F17120989204-KY438-VS-B17120989373-KY438	56	1	0.645734	0.198769
F17120989204-KY438-VS-B17120989373-KY438	57	1	0.706299	0.205905
F17120989204-KY438-VS-B17120989373-KY438	58	1	0.637604	0.218925
F17120989204-KY438-VS-B17120989373-KY438	59	1	0.679449	0.207422
F17120989204-KY438-VS-B17120989373-KY438	60	1	0.703322	0.198186
F17120989204-KY438-VS-B17120989373-KY438	61	1	0.642283	0.217964
F17120989204-KY438-VS-B17120989373-KY438	62	1	0.603562	0.1923
F17120989204-KY438-VS-B17120989373-KY438	63	1	0.661873	0.214871
F17120989204-KY438-VS-B17120989373-KY438	64	1	0.67485	0.208876
F17120989204-KY438-VS-B17120989373-KY438	65	1	0.637021	0.213425
F17120989204-KY438-VS-B17120989373-KY438	66	1	0.662573	0.211803
F17120989204-KY438-VS-B17120989373-KY438	67	1	0.600217	0.202278
F17120989204-KY438-VS-B17120989373-KY438	68	1	0.591302	0.194475
F17120989204-KY438-VS-B17120989373-KY438	69	1	0.59921	0.195907
F17120989204-KY438-VS-B17120989373-KY438	70	1	0.620751	0.206399
F17120989204-KY438-VS-B17120989373-KY438	71	1	0.557124	0.20787
F17120989204-KY438-VS-B17120989373-KY438	72	1	0.699368	0.205576
F17120989204-KY438-VS-B17120989373-KY438	73	1	0.743655	0.158257
F17120989204-KY438-VS-B17120989373-KY438	74	1	0.722362	0.170366
F17120989204-KY438-VS-B17120989373-KY438	75	1	0.689571	0.203668
F17120989204-KY438-VS-B17120989373-KY438	76	1	0.637656	0.152449
F17120989204-KY438-VS-B17120989373-KY438	77	1	0.700587	0.170691
F17120989204-KY438-VS-B17120989373-KY438	78	2	0.698064	0.159091
F17120989204-KY438-VS-B17120989373-KY438	79	1	0.71544	0.181558
F17120989204-KY438-VS-B17120989373-KY438	80	1	0.70152	0.173514
F17120989204-KY438-VS-B17120989373-KY438	81	1	0.720139	0.18629
F17120989204-KY438-VS-B17120989373-KY438	82	1	0.680523	0.20614
F17120989204-KY438-VS-B17120989373-KY438	83	1	0.631403	0.249303
F17120989204-KY438-VS-B17120989373-KY438	84	1	0.531159	0.235168
F17120989204-KY438-VS-B17120989373-KY438	85	1	0.492467	0.241712
F17120989204-KY438-VS-B17120989373-KY438	86	1	0.421962	0.242383
F17120989204-KY438-VS-B17120989373-KY438	87	1	0.486725	0.208108
F17120989204-KY438-VS-B17120989373-KY438	88	1	0.527712	0.227505
F17120989204-KY438-VS-B17120989373-KY438	89	1	0.513306	0.244983
F17120989204-KY438-VS-B17120989373-KY438	90	1	0.56965	0.228967
F17120989204-KY438-VS-B17120989373-KY438	91	1	0.533732	0.227975
F17120989204-KY438-VS-B17120989373-KY438	92	1	0.433181	0.216918
F17120989204-KY438-VS-B17120989373-KY438	93	1	0.502694	0.217562
F17120989204-KY438-VS-B17120989373-KY438	94	1	0.474288	0.219879
F17120989204-KY438-VS-B17120989373-KY438	95	1	0.42445	0.20759
F17120989204-KY438-VS-B17120989373-KY438	96	1	0.458415	0.234245
F17120989204-KY438-VS-B17120989373-KY438	97	1	0.584179	0.220568
F17120989204-KY438-VS-B17120989373-KY438	98	1	0.527712	0.227505
F17120989204-KY438-VS-B17120989373-KY438	99	1	0.611967	0.209141
F17120989204-KY438-VS-B17120989373-KY438	100	1	0.588842	0.211699
F17120989204-KY438-VS-B17120989373-KY438	101	1	0.539615	0.201635
F17120989204-KY438-VS-B17120989373-KY438	102	1	0.550089	0.218457
F17120989204-KY438-VS-B17120989373-KY438	103	1	0.513395	0.219267
F17120989204-KY438-VS-B17120989373-KY438	104	1	0.527712	0.227505
F17120989204-KY438-VS-B17120989373-KY438	105	1	0.435086	0.210607
F17120989204-KY438-VS-B17120989373-KY438	106	1	0.481756	0.20126
F17120989204-KY438-VS-B17120989373-KY438	107	1	0.3669	0.187848
F17120989204-KY438-VS-B17120989373-KY438	108	1	0.418736	0.182619
F17120989204-KY438-VS-B17120989373-KY438	109	1	0.398269	0.164973
F17120989204-KY438-VS-B17120989373-KY438	110	1	0.424802	0.191088
F17120989204-KY438-VS-B17120989373-KY438	111	1	0.45929	0.185376
F17120989204-KY438-VS-B17120989373-KY438	112	1	0.544093	0.213362
F17120989204-KY438-VS-B17120989373-KY438	113	1	0.642457	0.215591
F17120989204-KY438-VS-B17120989373-KY438	114	1	0.451233	0.206289
F17120989204-KY438-VS-B17120989373-KY438	115	1	0.486841	0.214621
F17120989204-KY438-VS-B17120989373-KY438	116	1	0.431658	0.170927
F17120989204-KY438-VS-B17120989373-KY438	117	1	0.437501	0.210617
F17120989204-KY438-VS-B17120989373-KY438	118	1	0.534128	0.171071
F17120989204-KY438-VS-B17120989373-KY438	119	1	0.521584	0.201434
F17120989204-KY438-VS-B17120989373-KY438	120	2	0.46895	0.0912512
F17120989204-KY438-VS-B17120989373-KY438	121	2	0.526622	0.102532
F17120989204-KY438-VS-B17120989373-KY438	122	1	0.547063	0.203037
F17120989204-KY438-VS-B17120989373-KY438	123	1	0.505137	0.201923
F17120989204-KY438-VS-B17120989373-KY438	124	1	0.477584	0.167656
F17120989204-KY438-VS-B17120989373-KY438	125	1	0.447597	0.177612
F17120989204-KY438-VS-B17120989373-KY438	126	1	0.534138	0.183494
F17120989204-KY438-VS-B17120989373-KY438	127	1	0.527584	0.196015
F17120989204-KY438-VS-B17120989373-KY438	128	1	0.497767	0.223974
F17120989204-KY438-VS-B17120989373-KY438	129	1	0.497767	0.223974
F17120989209-KY438-VS-B17120989376-KY438	1	158	0.0985251	0.00503318
F17120989209-KY438-VS-B17120989376-KY438	2	1	0.492196	0.221766
F17120989209-KY438-VS-B17120989376-KY438	3	1	0.519926	0.227599
F17120989209-KY438-VS-B17120989376-KY438	4	1	0.527946	0.228389
F17120989209-KY438-VS-B17120989376-KY438	5	7	0.703227	0.0474183
F17120989209-KY438-VS-B17120989376-KY438	6	94	0.9941	0.00909375
F17120989209-KY438-VS-B17120989376-KY438	7	1	0.597367	0.197753
F17120989209-KY438-VS-B17120989376-KY438	8	1	0.552044	0.224479
F17120989209-KY438-VS-B17120989376-KY438	9	1	0.556107	0.247133
F17120989209-KY438-VS-B17120989376-KY438	10	1	0.52811	0.191313
F17120989209-KY438-VS-B17120989376-KY438	11	1	0.490166	0.178604
F17120989210-KY438-VS-B17120989377-KY438	1	34	0.988284	0.0149891
F17120989210-KY438-VS-B17120989377-KY438	2	1	0.686825	0.2072
F17120989210-KY438-VS-B17120989377-KY438	3	1	0.680599	0.205681
F17120989210-KY438-VS-B17120989377-KY438	4	1	0.678775	0.184315
F17120989210-KY438-VS-B17120989377-KY438	5	1	0.671347	0.208647
F17120989210-KY438-VS-B17120989377-KY438	6	1	0.669577	0.209205
F17120989210-KY438-VS-B17120989377-KY438	7	1	0.676441	0.199056
F17120989210-KY438-VS-B17120989377-KY438	8	1	0.661611	0.211666
F17120989210-KY438-VS-B17120989377-KY438	9	1	0.660987	0.211056
F17120989210-KY438-VS-B17120989377-KY438	10	1	0.656939	0.216064
F17120989210-KY438-VS-B17120989377-KY438	11	1	0.655678	0.186327
F17120989210-KY438-VS-B17120989377-KY438	12	1	0.652969	0.221244
F17120989210-KY438-VS-B17120989377-KY438	13	1	0.653313	0.212175
F17120989210-KY438-VS-B17120989377-KY438	14	1	0.645396	0.215385
F17120989210-KY438-VS-B17120989377-KY438	15	1	0.651016	0.201111
F17120989210-KY438-VS-B17120989377-KY438	16	1	0.648935	0.202523
F17120989210-KY438-VS-B17120989377-KY438	17	1	0.632404	0.187264
F17120989210-KY438-VS-B17120989377-KY438	18	1	0.627956	0.204109
F17120989210-KY438-VS-B17120989377-KY438	19	1	0.478539	0.132553
F17120989210-KY438-VS-B17120989377-KY438	20	1	0.539012	0.185833
F17120989210-KY438-VS-B17120989377-KY438	21	145	0.193028	0.00921091
F17120989210-KY438-VS-B17120989377-KY438	22	1	0.600294	0.241513
F17120989210-KY438-VS-B17120989377-KY438	23	1	0.544843	0.201971
F17120989210-KY438-VS-B17120989377-KY438	24	1	0.581728	0.228205
F17120989210-KY438-VS-B17120989377-KY438	25	1	0.583067	0.2335
F17120989210-KY438-VS-B17120989377-KY438	26	1	0.587902	0.220211
F17120989210-KY438-VS-B17120989377-KY438	27	1	0.565162	0.203687
F17120989210-KY438-VS-B17120989377-KY438	28	1	0.597764	0.223298
F17120989210-KY438-VS-B17120989377-KY438	29	1	0.605399	0.226154
F17120989210-KY438-VS-B17120989377-KY438	30	1	0.610077	0.222333
F17120989210-KY438-VS-B17120989377-KY438	31	1	0.592869	0.204803
F17120989210-KY438-VS-B17120989377-KY438	32	1	0.592869	0.204803
F17120989210-KY438-VS-B17120989377-KY438	33	1	0.62874	0.222533
F17120989210-KY438-VS-B17120989377-KY438	34	1	0.633398	0.221617
F17120989210-KY438-VS-B17120989377-KY438	35	1	0.606882	0.204814
F17120989210-KY438-VS-B17120989377-KY438	36	1	0.584384	0.183136
F17120989213-KY438-VS-B17120989379-KY438	1	3109	0.159984	0.000397529
F17120989213-KY438-VS-B17120989379-KY438	2	167	0.0400033	0.00018176
F17120989214-KY438-VS-B17120989380-KY438	1	174	0.1326	0.00702666
F17120989214-KY438-VS-B17120989380-KY438	2	107	0.702967	0.0475788
F17120989214-KY438-VS-B17120989380-KY438	3	12	0.322728	0.0414835
F17120989214-KY438-VS-B17120989380-KY438	4	9	0.412912	0.217682
F17120989216-KY438-VS-B17120989382-KY438	1	48	0.0765358	0.00666169
F17120989216-KY438-VS-B17120989382-KY438	2	5	0.402484	0.0464045
F17120989216-KY438-VS-B17120989382-KY438	3	1	0.332362	0.142293
F17120989216-KY438-VS-B17120989382-KY438	4	118	0.971106	0.0159214
F17120989216-KY438-VS-B17120989382-KY438	5	1	0.696363	0.1424
F17120989216-KY438-VS-B17120989382-KY438	6	1	0.713117	0.141903
F17120989216-KY438-VS-B17120989382-KY438	7	1	0.74244	0.128092
F17120989216-KY438-VS-B17120989382-KY438	8	1	0.725041	0.125528
F17120989216-KY438-VS-B17120989382-KY438	9	1	0.701503	0.129001
F17120989216-KY438-VS-B17120989382-KY438	10	1	0.585251	0.216479
F17120989216-KY438-VS-B17120989382-KY438	11	4	0.596347	0.0421715
F17120989216-KY438-VS-B17120989382-KY438	12	1	0.66728	0.124785
F17120989216-KY438-VS-B17120989382-KY438	13	8	0.68881	0.0431263
F17120989216-KY438-VS-B17120989382-KY438	14	1	0.68255	0.12304
F17120989216-KY438-VS-B17120989382-KY438	15	1	0.695286	0.138578
F17120989216-KY438-VS-B17120989382-KY438	16	1	0.640953	0.162621
F17120989216-KY438-VS-B17120989382-KY438	17	1	0.482795	0.209824
F17120989216-KY438-VS-B17120989382-KY438	18	1	0.472113	0.216975
F17120989216-KY438-VS-B17120989382-KY438	19	1	0.458895	0.219487
F17120989217-KY438-VS-B17120989383-KY438	1	175	0.148547	0.00682916
F17120989217-KY438-VS-B17120989383-KY438	2	1	0.545754	0.228501
F17120989217-KY438-VS-B17120989383-KY438	3	1	0.527403	0.210616
F17120989217-KY438-VS-B17120989383-KY438	4	1	0.513035	0.194207
F17120989217-KY438-VS-B17120989383-KY438	5	1	0.551773	0.228721
F17120989217-KY438-VS-B17120989383-KY438	6	1	0.558865	0.235132
F17120989217-KY438-VS-B17120989383-KY438	7	1	0.547748	0.198955
F17120989217-KY438-VS-B17120989383-KY438	8	85	0.994037	0.00925377
F17120989217-KY438-VS-B17120989383-KY438	9	1	0.602882	0.242652
F17120989217-KY438-VS-B17120989383-KY438	10	1	0.610751	0.214004
F17120989217-KY438-VS-B17120989383-KY438	11	1	0.604667	0.246625
F17120989217-KY438-VS-B17120989383-KY438	12	1	0.630149	0.160136
F17120989217-KY438-VS-B17120989383-KY438	13	1	0.593234	0.227681
F17120989217-KY438-VS-B17120989383-KY438	14	1	0.741284	0.0877345
F17120989217-KY438-VS-B17120989383-KY438	15	1	0.586639	0.23328
F17120989217-KY438-VS-B17120989383-KY438	16	1	0.509403	0.0945543
F17120989217-KY438-VS-B17120989383-KY438	17	1	0.551029	0.178526
F17120989218-KY438-VS-B17120989384-KY438	1	254	0.80862	0.0177749
F17120989218-KY438-VS-B17120989384-KY438	2	118	0.102855	0.00654768
F17120989218-KY438-VS-B17120989384-KY438	3	11	0.370203	0.088377
F17120989219-KY438-VS-B17120989385-KY438	1	60	0.987935	0.0152299
F17120989219-KY438-VS-B17120989385-KY438	2	128	0.235559	0.0139855
F17120989222-KY438-VS-B17120989390-KY438	1	142	0.320759	0.0159406
F17120989222-KY438-VS-B17120989390-KY438	2	13	0.967597	0.0342621
F17120989222-KY438-VS-B17120989390-KY438	3	2	0.793824	0.1674
F17120989222-KY438-VS-B17120989390-KY438	4	1	0.710648	0.196421
F17120989222-KY438-VS-B17120989390-KY438	5	1	0.717747	0.18866
F17120989222-KY438-VS-B17120989390-KY438	6	1	0.727124	0.185588
F17120989225-KY438-VS-B17120989397-KY438	1	91	0.990733	0.012292
F17120989225-KY438-VS-B17120989397-KY438	2	1	0.476485	0.328596
F17120989225-KY438-VS-B17120989397-KY438	3	93	0.153348	0.00932792
F17120989225-KY438-VS-B17120989397-KY438	4	1	0.390264	0.0936153
F17120989225-KY438-VS-B17120989397-KY438	5	1	0.518734	0.228313
F17120989232-KY438-VS-B17122392291-KY438	1	1	0.594425	0.166602
F17120989232-KY438-VS-B17122392291-KY438	2	1	0.575644	0.190447
F17120989232-KY438-VS-B17122392291-KY438	3	1	0.548555	0.196138
F17120989232-KY438-VS-B17122392291-KY438	4	1	0.543176	0.206831
F17120989232-KY438-VS-B17122392291-KY438	5	1	0.521007	0.198551
F17120989232-KY438-VS-B17122392291-KY438	6	1	0.503331	0.207759
F17120989232-KY438-VS-B17122392291-KY438	7	1	0.492445	0.153494
F17120989232-KY438-VS-B17122392291-KY438	8	1	0.687389	0.0980371
F17120989232-KY438-VS-B17122392291-KY438	9	1	0.723363	0.0905158
F17120989232-KY438-VS-B17122392291-KY438	10	1	0.740487	0.0998984
F17120989232-KY438-VS-B17122392291-KY438	11	1	0.65831	0.10673
F17120989232-KY438-VS-B17122392291-KY438	12	1	0.68494	0.135053
F17120989232-KY438-VS-B17122392291-KY438	13	1	0.754215	0.114174
F17120989232-KY438-VS-B17122392291-KY438	14	1	0.699808	0.155296
F17120989232-KY438-VS-B17122392291-KY438	15	1	0.765596	0.11833
F17120989232-KY438-VS-B17122392291-KY438	16	1	0.8035	0.0918263
F17120989232-KY438-VS-B17122392291-KY438	17	1	0.710111	0.132606
F17120989232-KY438-VS-B17122392291-KY438	18	1	0.638917	0.241038
F17120989232-KY438-VS-B17122392291-KY438	19	1	0.666713	0.174548
F17120989232-KY438-VS-B17122392291-KY438	20	1	0.654892	0.170074
F17120989232-KY438-VS-B17122392291-KY438	21	1	0.647326	0.159926
F17120989232-KY438-VS-B17122392291-KY438	22	1	0.664537	0.168946
F17120989232-KY438-VS-B17122392291-KY438	23	1	0.670114	0.166047
F17120989232-KY438-VS-B17122392291-KY438	24	1	0.68749	0.160372
F17120989232-KY438-VS-B17122392291-KY438	25	1	0.572343	0.248962
F17120989232-KY438-VS-B17122392291-KY438	26	1	0.47453	0.26867
F17120989232-KY438-VS-B17122392291-KY438	27	1	0.593024	0.250477
F17120989232-KY438-VS-B17122392291-KY438	28	19	0.945332	0.0308598
F17120989232-KY438-VS-B17122392291-KY438	29	1	0.663509	0.253475
F17120989232-KY438-VS-B17122392291-KY438	30	1	0.717808	0.209762
F17120989232-KY438-VS-B17122392291-KY438	31	1	0.701433	0.199286
F17120989232-KY438-VS-B17122392291-KY438	32	1	0.703768	0.206561
F17120989232-KY438-VS-B17122392291-KY438	33	1	0.62923	0.261913
F17120989232-KY438-VS-B17122392291-KY438	34	1	0.708193	0.211764
F17120989232-KY438-VS-B17122392291-KY438	35	1	0.700392	0.210967
F17120989232-KY438-VS-B17122392291-KY438	36	1	0.746894	0.158082
F17120989232-KY438-VS-B17122392291-KY438	37	1	0.776081	0.136337
F17120989232-KY438-VS-B17122392291-KY438	38	1	0.697808	0.193795
F17120989232-KY438-VS-B17122392291-KY438	39	1	0.586841	0.257533
F17120989232-KY438-VS-B17122392291-KY438	40	1	0.598689	0.259732
F17120989232-KY438-VS-B17122392291-KY438	41	1	0.697156	0.207749
F17120989232-KY438-VS-B17122392291-KY438	42	1	0.615293	0.258578
F17120989232-KY438-VS-B17122392291-KY438	43	1	0.697156	0.207749
F17120989232-KY438-VS-B17122392291-KY438	44	1	0.646637	0.261941
F17120989232-KY438-VS-B17122392291-KY438	45	1	0.700746	0.190862
F17120989232-KY438-VS-B17122392291-KY438	46	1	0.698298	0.20636
F17120989232-KY438-VS-B17122392291-KY438	47	1	0.677414	0.200291
F17120989232-KY438-VS-B17122392291-KY438	48	1	0.708722	0.186571
F17120989232-KY438-VS-B17122392291-KY438	49	1	0.711773	0.183101
F17120989232-KY438-VS-B17122392291-KY438	50	1	0.600013	0.252681
F17120989232-KY438-VS-B17122392291-KY438	51	1	0.68212	0.209711
F17120989232-KY438-VS-B17122392291-KY438	52	1	0.686921	0.212844
F17120989232-KY438-VS-B17122392291-KY438	53	1	0.706281	0.184666
F17120989232-KY438-VS-B17122392291-KY438	54	1	0.711064	0.189206
F17120989232-KY438-VS-B17122392291-KY438	55	1	0.631146	0.259226
F17120989232-KY438-VS-B17122392291-KY438	56	1	0.68125	0.212968
F17120989232-KY438-VS-B17122392291-KY438	57	1	0.627854	0.258089
F17120989232-KY438-VS-B17122392291-KY438	58	1	0.689941	0.182063
F17120989232-KY438-VS-B17122392291-KY438	59	1	0.68809	0.21074
F17120989232-KY438-VS-B17122392291-KY438	60	1	0.665876	0.210531
F17120989232-KY438-VS-B17122392291-KY438	61	1	0.674238	0.210084
F17120989232-KY438-VS-B17122392291-KY438	62	1	0.70893	0.171933
F17120989232-KY438-VS-B17122392291-KY438	63	1	0.674238	0.210084
F17120989232-KY438-VS-B17122392291-KY438	64	1	0.644321	0.253405
F17120989232-KY438-VS-B17122392291-KY438	65	1	0.688882	0.208433
F17120989232-KY438-VS-B17122392291-KY438	66	1	0.579376	0.287741
F17120989232-KY438-VS-B17122392291-KY438	67	1	0.667235	0.214784
F17120989232-KY438-VS-B17122392291-KY438	68	1	0.660117	0.199348
F17120989232-KY438-VS-B17122392291-KY438	69	1	0.663334	0.215622
F17120989232-KY438-VS-B17122392291-KY438	70	1	0.565868	0.283186
F17120989232-KY438-VS-B17122392291-KY438	71	1	0.589409	0.235282
F17120989232-KY438-VS-B17122392291-KY438	72	1	0.606511	0.251839
F17120989232-KY438-VS-B17122392291-KY438	73	1	0.60302	0.2321
F17120989232-KY438-VS-B17122392291-KY438	74	1	0.591922	0.286459
F17120989232-KY438-VS-B17122392291-KY438	75	1	0.662809	0.19238
F17120989232-KY438-VS-B17122392291-KY438	76	1	0.604675	0.246476
F17120989232-KY438-VS-B17122392291-KY438	77	1	0.576371	0.22847
F17120989232-KY438-VS-B17122392291-KY438	78	1	0.582658	0.22464
F17120989232-KY438-VS-B17122392291-KY438	79	1	0.626693	0.208048
F17120989232-KY438-VS-B17122392291-KY438	80	1	0.64694	0.213974
F17120989232-KY438-VS-B17122392291-KY438	81	1	0.591747	0.223721
F17120989232-KY438-VS-B17122392291-KY438	82	1	0.600918	0.219664
F17120989232-KY438-VS-B17122392291-KY438	83	1	0.53874	0.25956
F17120989232-KY438-VS-B17122392291-KY438	84	1	0.589073	0.221136
F17120989232-KY438-VS-B17122392291-KY438	85	1	0.617038	0.222573
F17120989232-KY438-VS-B17122392291-KY438	86	1	0.590277	0.220853
F17120989232-KY438-VS-B17122392291-KY438	87	1	0.605935	0.248711
F17120989232-KY438-VS-B17122392291-KY438	88	1	0.577077	0.21236
F17120989232-KY438-VS-B17122392291-KY438	89	1	0.593685	0.24868
F17120989232-KY438-VS-B17122392291-KY438	90	1	0.619323	0.216178
F17120989232-KY438-VS-B17122392291-KY438	91	1	0.610034	0.222892
F17120989232-KY438-VS-B17122392291-KY438	92	1	0.629806	0.191632
F17120989232-KY438-VS-B17122392291-KY438	93	1	0.590681	0.247953
F17120989232-KY438-VS-B17122392291-KY438	94	1	0.608776	0.207929
F17120989232-KY438-VS-B17122392291-KY438	95	1	0.559444	0.25332
F17120989232-KY438-VS-B17122392291-KY438	96	1	0.592648	0.204338
F17120989232-KY438-VS-B17122392291-KY438	97	1	0.542409	0.249141
F17120989232-KY438-VS-B17122392291-KY438	98	1	0.549659	0.236257
F17120989232-KY438-VS-B17122392291-KY438	99	1	0.521183	0.242553
F17120989232-KY438-VS-B17122392291-KY438	100	3	0.251571	0.0678753
F17120989232-KY438-VS-B17122392291-KY438	101	103	0.0739568	0.00537013
F17120989232-KY438-VS-B17122392291-KY438	102	1	0.415024	0.214146
F17120989232-KY438-VS-B17122392291-KY438	103	1	0.412647	0.215736
F17120989232-KY438-VS-B17122392291-KY438	104	1	0.373476	0.188573
F17120989232-KY438-VS-B17122392291-KY438	105	1	0.409249	0.203137
F17120989232-KY438-VS-B17122392291-KY438	106	1	0.50022	0.244086
F17120989232-KY438-VS-B17122392291-KY438	107	1	0.470818	0.220001
F17120989232-KY438-VS-B17122392291-KY438	108	1	0.332094	0.113503
F17120989247-KY438-VS-B17120989420-KY438	1	3	0.959662	0.036463
F17120989247-KY438-VS-B17120989420-KY438	2	1	0.720958	0.212111
F17120989247-KY438-VS-B17120989420-KY438	3	1	0.566215	0.121207
F17120989247-KY438-VS-B17120989420-KY438	4	1	0.586233	0.130263
F17120989247-KY438-VS-B17120989420-KY438	5	1	0.617704	0.167033
F17120989247-KY438-VS-B17120989420-KY438	6	1	0.623855	0.176782
F17120989247-KY438-VS-B17120989420-KY438	7	1	0.685122	0.18323
F17120989247-KY438-VS-B17120989420-KY438	8	1	0.822874	0.106589
F17120989247-KY438-VS-B17120989420-KY438	9	1	0.805743	0.136986
F17120989247-KY438-VS-B17120989420-KY438	10	10	0.72058	0.037459
F17120989247-KY438-VS-B17120989420-KY438	11	1	0.682598	0.194812
F17120989247-KY438-VS-B17120989420-KY438	12	1	0.75627	0.149382
F17120989247-KY438-VS-B17120989420-KY438	13	1	0.735093	0.154645
F17120989247-KY438-VS-B17120989420-KY438	14	1	0.6546	0.148589
F17120989247-KY438-VS-B17120989420-KY438	15	1	0.734319	0.160575
F17120989247-KY438-VS-B17120989420-KY438	16	1	0.650668	0.201753
F17120989247-KY438-VS-B17120989420-KY438	17	1	0.777982	0.15787
F17120989247-KY438-VS-B17120989420-KY438	18	1	0.713633	0.17982
F17120989247-KY438-VS-B17120989420-KY438	19	1	0.673044	0.206357
F17120989247-KY438-VS-B17120989420-KY438	20	1	0.72201	0.181282
F17120989247-KY438-VS-B17120989420-KY438	21	1	0.711985	0.183055
F17120989247-KY438-VS-B17120989420-KY438	22	1	0.656697	0.207265
F17120989247-KY438-VS-B17120989420-KY438	23	1	0.70163	0.176341
F17120989247-KY438-VS-B17120989420-KY438	24	1	0.702613	0.182838
F17120989247-KY438-VS-B17120989420-KY438	25	1	0.711931	0.186884
F17120989247-KY438-VS-B17120989420-KY438	26	1	0.635959	0.211601
F17120989247-KY438-VS-B17120989420-KY438	27	1	0.707261	0.188838
F17120989247-KY438-VS-B17120989420-KY438	28	1	0.665246	0.212759
F17120989247-KY438-VS-B17120989420-KY438	29	1	0.649615	0.213597
F17120989247-KY438-VS-B17120989420-KY438	30	1	0.705713	0.210266
F17120989247-KY438-VS-B17120989420-KY438	31	1	0.672412	0.212704
F17120989247-KY438-VS-B17120989420-KY438	32	1	0.6901	0.210647
F17120989247-KY438-VS-B17120989420-KY438	33	1	0.680172	0.21127
F17120989247-KY438-VS-B17120989420-KY438	34	1	0.697299	0.203567
F17120989247-KY438-VS-B17120989420-KY438	35	1	0.691938	0.207869
F17120989247-KY438-VS-B17120989420-KY438	36	1	0.681371	0.206863
F17120989247-KY438-VS-B17120989420-KY438	37	1	0.691911	0.210975
F17120989247-KY438-VS-B17120989420-KY438	38	1	0.703735	0.210088
F17120989247-KY438-VS-B17120989420-KY438	39	1	0.633244	0.220554
F17120989247-KY438-VS-B17120989420-KY438	40	1	0.633244	0.220554
F17120989247-KY438-VS-B17120989420-KY438	41	1	0.650298	0.217539
F17120989247-KY438-VS-B17120989420-KY438	42	1	0.698237	0.205824
F17120989247-KY438-VS-B17120989420-KY438	43	1	0.627209	0.22126
F17120989247-KY438-VS-B17120989420-KY438	44	1	0.710873	0.208464
F17120989247-KY438-VS-B17120989420-KY438	45	1	0.624997	0.22106
F17120989247-KY438-VS-B17120989420-KY438	46	1	0.62556	0.224956
F17120989247-KY438-VS-B17120989420-KY438	47	1	0.709395	0.210208
F17120989247-KY438-VS-B17120989420-KY438	48	1	0.7144	0.208725
F17120989247-KY438-VS-B17120989420-KY438	49	1	0.550279	0.208295
F17120989247-KY438-VS-B17120989420-KY438	50	1	0.558428	0.216763
F17120989247-KY438-VS-B17120989420-KY438	51	1	0.601107	0.228682
F17120989247-KY438-VS-B17120989420-KY438	52	1	0.566283	0.221533
F17120989247-KY438-VS-B17120989420-KY438	53	1	0.601107	0.228682
F17120989247-KY438-VS-B17120989420-KY438	54	1	0.58433	0.230055
F17120989247-KY438-VS-B17120989420-KY438	55	1	0.551131	0.224928
F17120989247-KY438-VS-B17120989420-KY438	56	1	0.56118	0.250719
F17120989247-KY438-VS-B17120989420-KY438	57	1	0.543145	0.224245
F17120989247-KY438-VS-B17120989420-KY438	58	1	0.55718	0.247062
F17120989247-KY438-VS-B17120989420-KY438	59	1	0.535132	0.223418
F17120989247-KY438-VS-B17120989420-KY438	60	1	0.535132	0.223418
F17120989247-KY438-VS-B17120989420-KY438	61	1	0.531881	0.229172
F17120989247-KY438-VS-B17120989420-KY438	62	2	0.455647	0.0593624
F17120989247-KY438-VS-B17120989420-KY438	63	1	0.495357	0.1108
F17120989247-KY438-VS-B17120989420-KY438	64	1	0.54662	0.169731
F17120989247-KY438-VS-B17120989420-KY438	65	1	0.45533	0.173592
F17120989247-KY438-VS-B17120989420-KY438	66	1	0.693553	0.203913
F17120989247-KY438-VS-B17120989420-KY438	67	1	0.5245	0.211609
F17120989247-KY438-VS-B17120989420-KY438	68	1	0.49343	0.210606
F17120989247-KY438-VS-B17120989420-KY438	69	1	0.51909	0.221351
F17120989247-KY438-VS-B17120989420-KY438	70	1	0.419847	0.183511
F17120989247-KY438-VS-B17120989420-KY438	71	1	0.48758	0.223338
F17120989247-KY438-VS-B17120989420-KY438	72	1	0.506349	0.234597
F17120989247-KY438-VS-B17120989420-KY438	73	1	0.476288	0.230615
F17120989247-KY438-VS-B17120989420-KY438	74	52	0.0769988	0.0061931
F17120989247-KY438-VS-B17120989420-KY438	75	1	0.285364	0.151274
F17120989247-KY438-VS-B17120989420-KY438	76	1	0.283088	0.13437
F17120989247-KY438-VS-B17120989420-KY438	77	1	0.437437	0.266778
F17120989247-KY438-VS-B17120989420-KY438	78	1	0.297139	0.147948
F17120989247-KY438-VS-B17120989420-KY438	79	1	0.313645	0.165076
F17120989247-KY438-VS-B17120989420-KY438	80	1	0.335282	0.165092
F17120989247-KY438-VS-B17120989420-KY438	81	1	0.531112	0.28902
F17120989247-KY438-VS-B17120989420-KY438	82	1	0.438759	0.232369
F17120989247-KY438-VS-B17120989420-KY438	83	1	0.325664	0.10961
F17120989247-KY438-VS-B17120989420-KY438	84	1	0.313494	0.0969993
F17120989247-KY438-VS-B17120989420-KY438	85	1	0.350933	0.128516
F17120989247-KY438-VS-B17120989420-KY438	86	1	0.354615	0.132821
F17120989247-KY438-VS-B17120989420-KY438	87	1	0.283318	0.110329
F17120989247-KY438-VS-B17120989420-KY438	88	1	0.436937	0.211754
F17120989247-KY438-VS-B17120989420-KY438	89	1	0.44507	0.213947
F17120989253-KY438-VS-B17120989424-KY438	1	2	0.164295	0.0740907
F17120989253-KY438-VS-B17120989424-KY438	2	233	0.66829	0.0262833
F17120989271-KY438-VS-B17120989446-KY438	1	181	0.216465	0.00964459
F17120989271-KY438-VS-B17120989446-KY438	2	51	0.993294	0.0101372
F17120989281-KY438-VS-B17120989459-KY438	1	1380	0.54425	0.00812243
F17120989281-KY438-VS-B17120989459-KY438	2	35	0.132892	0.0155119
F17120989281-KY438-VS-B17120989459-KY438	3	6	0.170482	0.0488212
F17120989290-KY438-VS-B17120989471-KY438	1	129	0.121108	0.00695324
F17120989290-KY438-VS-B17120989471-KY438	2	1	0.475558	0.201394
F17120989290-KY438-VS-B17120989471-KY438	3	1	0.525441	0.241756
F17120989290-KY438-VS-B17120989471-KY438	4	1	0.540612	0.281018
F17120989290-KY438-VS-B17120989471-KY438	5	1	0.538786	0.243767
F17120989290-KY438-VS-B17120989471-KY438	6	1	0.495709	0.205877
F17120989290-KY438-VS-B17120989471-KY438	7	1	0.489695	0.191137
F17120989290-KY438-VS-B17120989471-KY438	8	100	0.953506	0.0320503
F17120989290-KY438-VS-B17120989471-KY438	9	1	0.579447	0.234296
F17120989290-KY438-VS-B17120989471-KY438	10	1	0.546915	0.188908
F17120989290-KY438-VS-B17120989471-KY438	11	1	0.548319	0.200052
F17120989290-KY438-VS-B17120989471-KY438	12	1	0.530878	0.197999
F17120989290-KY438-VS-B17120989471-KY438	13	1	0.52651	0.207637
F17120989297-KY438-VS-B17120989476-KY438	1	39	0.977744	0.0230261
F17120989297-KY438-VS-B17120989476-KY438	2	1	0.629661	0.223083
F17120989297-KY438-VS-B17120989476-KY438	3	1	0.640101	0.260951
F17120989297-KY438-VS-B17120989476-KY438	4	1	0.615427	0.223232
F17120989297-KY438-VS-B17120989476-KY438	5	1	0.594944	0.223966
F17120989297-KY438-VS-B17120989476-KY438	6	1	0.546007	0.231181
F17120989297-KY438-VS-B17120989476-KY438	7	53	0.0957532	0.00717899
F17120989297-KY438-VS-B17120989476-KY438	8	1	0.394447	0.172437
F17120989297-KY438-VS-B17120989476-KY438	9	1	0.424834	0.220546
F17120989297-KY438-VS-B17120989476-KY438	10	1	0.461533	0.265678
F17120989297-KY438-VS-B17120989476-KY438	11	1	0.514303	0.207692
F17120989297-KY438-VS-B17120989476-KY438	12	1	0.491513	0.212332
F17120989297-KY438-VS-B17120989476-KY438	13	1	0.467825	0.176699
F17120989300-KY438-VS-B17120989479-KY438	1	130	0.172271	0.00951651
F17120989300-KY438-VS-B17120989479-KY438	2	1	0.557148	0.249353
F17120989300-KY438-VS-B17120989479-KY438	3	1	0.539777	0.189162
F17120989300-KY438-VS-B17120989479-KY438	4	1	0.52863	0.173627
F17120989300-KY438-VS-B17120989479-KY438	5	1	0.549304	0.23636
F17120989300-KY438-VS-B17120989479-KY438	6	1	0.59317	0.214445
F17120989300-KY438-VS-B17120989479-KY438	7	1	0.588622	0.20609
F17120989300-KY438-VS-B17120989479-KY438	8	1	0.580147	0.207942
F17120989300-KY438-VS-B17120989479-KY438	9	1	0.613286	0.164387
F17120989300-KY438-VS-B17120989479-KY438	10	1	0.629274	0.160922
F17120989300-KY438-VS-B17120989479-KY438	11	1	0.608901	0.164171
F17120989300-KY438-VS-B17120989479-KY438	12	1	0.595978	0.163377
F17120989300-KY438-VS-B17120989479-KY438	13	59	0.986125	0.0164504
F17120989300-KY438-VS-B17120989479-KY438	14	1	0.664698	0.213005
F17120989300-KY438-VS-B17120989479-KY438	15	1	0.654248	0.164999
F17120989300-KY438-VS-B17120989479-KY438	16	1	0.654806	0.215222
F17120989300-KY438-VS-B17120989479-KY438	17	1	0.65431	0.21422
F17120989300-KY438-VS-B17120989479-KY438	18	1	0.649667	0.216074
F17120989300-KY438-VS-B17120989479-KY438	19	1	0.63412	0.224381
F17120989300-KY438-VS-B17120989479-KY438	20	1	0.633294	0.211538
F17120989300-KY438-VS-B17120989479-KY438	21	1	0.630138	0.221129
F17120989300-KY438-VS-B17120989479-KY438	22	1	0.617564	0.212326
F17120989300-KY438-VS-B17120989479-KY438	23	1	0.609105	0.217796
F17120989307-KY438-VS-D180312105540-KY438	1	117	0.250595	0.011002
F17120989307-KY438-VS-D180312105540-KY438	2	18	0.869065	0.0776146
F17120989307-KY438-VS-D180312105540-KY438	3	1	0.668677	0.210303
F17120989307-KY438-VS-D180312105540-KY438	4	1	0.687187	0.207471
F17120989307-KY438-VS-D180312105540-KY438	5	2	0.715747	0.182312
F17120989307-KY438-VS-D180312105540-KY438	6	1	0.672338	0.206705
F17120989310-KY438-VS-B17120989485-KY438	1	1	0.560423	0.279779
F17120989310-KY438-VS-B17120989485-KY438	2	1	0.557972	0.276662
F17120989310-KY438-VS-B17120989485-KY438	3	1	0.564684	0.279474
F17120989310-KY438-VS-B17120989485-KY438	4	1	0.550843	0.273676
F17120989310-KY438-VS-B17120989485-KY438	5	1	0.562893	0.278924
F17120989310-KY438-VS-B17120989485-KY438	6	1	0.493358	0.257775
F17120989310-KY438-VS-B17120989485-KY438	7	95	0.111065	0.00799594
F17120989310-KY438-VS-B17120989485-KY438	8	1	0.494245	0.270608
F17120989310-KY438-VS-B17120989485-KY438	9	1	0.514377	0.271699
F17120989310-KY438-VS-B17120989485-KY438	10	1	0.514377	0.271699
F17120989310-KY438-VS-B17120989485-KY438	11	1	0.52693	0.260542
F17120989310-KY438-VS-B17120989485-KY438	12	1	0.522791	0.266123
F17120989310-KY438-VS-B17120989485-KY438	13	1	0.525267	0.269544
F17120989310-KY438-VS-B17120989485-KY438	14	1	0.483561	0.259161
F17120989310-KY438-VS-B17120989485-KY438	15	1	0.542191	0.272792
F17120989310-KY438-VS-B17120989485-KY438	16	1	0.516072	0.271321
F17120989310-KY438-VS-B17120989485-KY438	17	1	0.529522	0.268514
F17120989310-KY438-VS-B17120989485-KY438	18	1	0.523314	0.271933
F17120989310-KY438-VS-B17120989485-KY438	19	1	0.521225	0.271962
F17120989310-KY438-VS-B17120989485-KY438	20	1	0.573318	0.275548
F17120989310-KY438-VS-B17120989485-KY438	21	1	0.533363	0.273264
F17120989310-KY438-VS-B17120989485-KY438	22	1	0.558674	0.276877
F17120989310-KY438-VS-B17120989485-KY438	23	1	0.575871	0.27914
F17120989310-KY438-VS-B17120989485-KY438	24	1	0.572162	0.281614
F17120989310-KY438-VS-B17120989485-KY438	25	1	0.560697	0.276632
F17120989310-KY438-VS-B17120989485-KY438	26	1	0.56239	0.278471
F17120989310-KY438-VS-B17120989485-KY438	27	1	0.568053	0.281473
F17120989310-KY438-VS-B17120989485-KY438	28	1	0.550908	0.272744
F17120989310-KY438-VS-B17120989485-KY438	29	1	0.563567	0.279157
F17120989310-KY438-VS-B17120989485-KY438	30	9	0.894735	0.0467012
F17120989310-KY438-VS-B17120989485-KY438	31	1	0.541132	0.266711
F17120989310-KY438-VS-B17120989485-KY438	32	1	0.550908	0.273244
F17120989310-KY438-VS-B17120989485-KY438	33	1	0.550128	0.271986
F17120989310-KY438-VS-B17120989485-KY438	34	1	0.551624	0.281803
F17120989310-KY438-VS-B17120989485-KY438	35	92	0.543801	0.0302456
F17120989310-KY438-VS-B17120989485-KY438	36	1	0.551078	0.24345
F17120989310-KY438-VS-B17120989485-KY438	37	1	0.53803	0.250545
F17120989310-KY438-VS-B17120989485-KY438	38	1	0.550484	0.259301
F17120989310-KY438-VS-B17120989485-KY438	39	1	0.551993	0.258532
F17120989310-KY438-VS-B17120989485-KY438	40	1	0.549639	0.265699
F17120989310-KY438-VS-B17120989485-KY438	41	1	0.55061	0.270806
F17120989311-KY438-VS-B17120989486-KY438	1	1	0.54806	0.245711
F17120989311-KY438-VS-B17120989486-KY438	2	1	0.556985	0.228794
F17120989311-KY438-VS-B17120989486-KY438	3	1	0.601732	0.223063
F17120989311-KY438-VS-B17120989486-KY438	4	1	0.612764	0.21286
F17120989311-KY438-VS-B17120989486-KY438	5	2	0.64718	0.201037
F17120989311-KY438-VS-B17120989486-KY438	6	63	0.961066	0.0334829
F17120989311-KY438-VS-B17120989486-KY438	7	1	0.61667	0.224619
F17120989311-KY438-VS-B17120989486-KY438	8	1	0.605694	0.222748
F17120989311-KY438-VS-B17120989486-KY438	9	1	0.556722	0.223565
F17120989311-KY438-VS-B17120989486-KY438	10	1	0.510192	0.225774
F17120989311-KY438-VS-B17120989486-KY438	11	1	0.563586	0.212182
F17120989311-KY438-VS-B17120989486-KY438	12	1	0.577456	0.223996
F17120989311-KY438-VS-B17120989486-KY438	13	1	0.561652	0.228811
F17120989311-KY438-VS-B17120989486-KY438	14	1	0.589635	0.23287
F17120989311-KY438-VS-B17120989486-KY438	15	2	0.607069	0.165665
F17120989311-KY438-VS-B17120989486-KY438	16	5	0.566098	0.0883721
F17120989311-KY438-VS-B17120989486-KY438	17	1	0.584818	0.228064
F17120989311-KY438-VS-B17120989486-KY438	18	1	0.551489	0.214442
F17120989311-KY438-VS-B17120989486-KY438	19	1	0.556918	0.235141
F17120989311-KY438-VS-B17120989486-KY438	20	1	0.536405	0.247452
F17120989311-KY438-VS-B17120989486-KY438	21	11	0.107243	0.0216457
F17120989311-KY438-VS-B17120989486-KY438	22	1	0.456176	0.227728
F17120989311-KY438-VS-B17120989486-KY438	23	1	0.509927	0.22113
F17120989311-KY438-VS-B17120989486-KY438	24	15	0.275285	0.0410284
F17120989311-KY438-VS-B17120989486-KY438	25	8	0.417083	0.0593369
F17120989311-KY438-VS-B17120989486-KY438	26	1	0.451541	0.215334
F17120989311-KY438-VS-B17120989486-KY438	27	1	0.451541	0.215334
F17120989311-KY438-VS-B17120989486-KY438	28	1	0.473566	0.22007
F17120989311-KY438-VS-B17120989486-KY438	29	1	0.466372	0.228279
F17120989322-KY438-VS-B17121390135-KY438	1	1	0.598516	0.220648
F17120989322-KY438-VS-B17121390135-KY438	2	1	0.603424	0.223534
F17120989322-KY438-VS-B17121390135-KY438	3	1	0.602958	0.18405
F17120989322-KY438-VS-B17121390135-KY438	4	1	0.595209	0.192275
F17120989322-KY438-VS-B17121390135-KY438	5	56	0.985857	0.0171642
F17120989322-KY438-VS-B17121390135-KY438	6	1	0.696831	0.199623
F17120989322-KY438-VS-B17121390135-KY438	7	1	0.700257	0.173173
F17120989322-KY438-VS-B17121390135-KY438	8	1	0.699624	0.202909
F17120989322-KY438-VS-B17121390135-KY438	9	1	0.682404	0.188591
F17120989322-KY438-VS-B17121390135-KY438	10	1	0.695666	0.194216
F17120989322-KY438-VS-B17121390135-KY438	11	1	0.67758	0.192226
F17120989322-KY438-VS-B17121390135-KY438	12	1	0.671706	0.193189
F17120989322-KY438-VS-B17121390135-KY438	13	1	0.677692	0.208592
F17120989322-KY438-VS-B17121390135-KY438	14	1	0.670206	0.200648
F17120989322-KY438-VS-B17121390135-KY438	15	1	0.672719	0.208961
F17120989322-KY438-VS-B17121390135-KY438	16	1	0.661767	0.198373
F17120989322-KY438-VS-B17121390135-KY438	17	1	0.665718	0.177031
F17120989322-KY438-VS-B17121390135-KY438	18	1	0.667675	0.213231
F17120989322-KY438-VS-B17121390135-KY438	19	1	0.667675	0.213231
F17120989322-KY438-VS-B17121390135-KY438	20	1	0.655839	0.210726
F17120989322-KY438-VS-B17121390135-KY438	21	1	0.655974	0.214687
F17120989322-KY438-VS-B17121390135-KY438	22	1	0.645928	0.191972
F17120989322-KY438-VS-B17121390135-KY438	23	1	0.650058	0.218134
F17120989322-KY438-VS-B17121390135-KY438	24	1	0.650058	0.218134
F17120989322-KY438-VS-B17121390135-KY438	25	1	0.612103	0.224936
F17120989322-KY438-VS-B17121390135-KY438	26	1	0.644323	0.219561
F17120989322-KY438-VS-B17121390135-KY438	27	1	0.640554	0.201277
F17120989322-KY438-VS-B17121390135-KY438	28	1	0.628943	0.192626
F17120989322-KY438-VS-B17121390135-KY438	29	1	0.620901	0.211851
F17120989322-KY438-VS-B17121390135-KY438	30	1	0.638625	0.220886
F17120989322-KY438-VS-B17121390135-KY438	31	1	0.627927	0.220713
F17120989322-KY438-VS-B17121390135-KY438	32	1	0.627287	0.223234
F17120989322-KY438-VS-B17121390135-KY438	33	1	0.620688	0.219603
F17120989322-KY438-VS-B17121390135-KY438	34	1	0.621266	0.213724
F17120989322-KY438-VS-B17121390135-KY438	35	1	0.621621	0.224258
F17120989322-KY438-VS-B17121390135-KY438	36	1	0.623126	0.221433
F17120989322-KY438-VS-B17121390135-KY438	37	1	0.606308	0.235603
F17120989322-KY438-VS-B17121390135-KY438	38	1	0.594044	0.201856
F17120989322-KY438-VS-B17121390135-KY438	39	1	0.58955	0.214687
F17120989322-KY438-VS-B17121390135-KY438	40	1	0.542879	0.15656
F17120989322-KY438-VS-B17121390135-KY438	41	1	0.465488	0.126064
F17120989322-KY438-VS-B17121390135-KY438	42	1	0.556964	0.200343
F17120989322-KY438-VS-B17121390135-KY438	43	156	0.166241	0.00843697
F17120989322-KY438-VS-B17121390135-KY438	44	1	0.521781	0.227142
F17120989322-KY438-VS-B17121390135-KY438	45	1	0.499324	0.183902
F17120989322-KY438-VS-B17121390135-KY438	46	1	0.524267	0.220996
F17120989322-KY438-VS-B17121390135-KY438	47	1	0.531202	0.235283
F17120989322-KY438-VS-B17121390135-KY438	48	1	0.527777	0.227684
F17120989322-KY438-VS-B17121390135-KY438	49	1	0.524267	0.220996
F17120989322-KY438-VS-B17121390135-KY438	50	1	0.529646	0.221636
F17120989322-KY438-VS-B17121390135-KY438	51	1	0.533776	0.228144
F17120989322-KY438-VS-B17121390135-KY438	52	1	0.474422	0.175037
F17120989322-KY438-VS-B17121390135-KY438	53	1	0.529646	0.221636
F17120989322-KY438-VS-B17121390135-KY438	54	1	0.539775	0.22852
F17120989322-KY438-VS-B17121390135-KY438	55	1	0.530579	0.211676
F17120989322-KY438-VS-B17121390135-KY438	56	1	0.565953	0.246963
F17120989322-KY438-VS-B17121390135-KY438	57	1	0.487789	0.17803
F17120989322-KY438-VS-B17121390135-KY438	58	1	0.494677	0.179478
F17120989322-KY438-VS-B17121390135-KY438	59	1	0.513472	0.194826
F17120989322-KY438-VS-B17121390135-KY438	60	1	0.557717	0.229133
F17120989322-KY438-VS-B17121390135-KY438	61	1	0.577609	0.244648
F17120989322-KY438-VS-B17121390135-KY438	62	1	0.494677	0.179478
F17120989322-KY438-VS-B17121390135-KY438	63	1	0.530705	0.189481
F17120989322-KY438-VS-B17121390135-KY438	64	1	0.541311	0.194247
F17120989322-KY438-VS-B17121390135-KY438	65	1	0.563665	0.229159
F17120989322-KY438-VS-B17121390135-KY438	66	1	0.536547	0.190859
F17120989322-KY438-VS-B17121390135-KY438	67	1	0.530479	0.197368
F17120989322-KY438-VS-B17121390135-KY438	68	1	0.550715	0.196239
F17120989322-KY438-VS-B17121390135-KY438	69	1	0.575489	0.228937
F17120989322-KY438-VS-B17121390135-KY438	70	1	0.0542659	0.0265764
F17120989322-KY438-VS-B17121390135-KY438	71	1	0.575489	0.228937
F17120989322-KY438-VS-B17121390135-KY438	72	1	0.58136	0.228687
F17120989322-KY438-VS-B17121390135-KY438	73	1	0.58136	0.228687
F17120989322-KY438-VS-B17121390135-KY438	74	1	0.587199	0.228343
F17120989322-KY438-VS-B17121390135-KY438	75	1	0.568565	0.214245
F17120989322-KY438-VS-B17121390135-KY438	76	1	0.548017	0.199475
F17120989322-KY438-VS-B17121390135-KY438	77	1	0.566312	0.203974
F17120989322-KY438-VS-B17121390135-KY438	78	1	0.598784	0.227369
F17120989322-KY438-VS-B17121390135-KY438	79	1	0.598373	0.223868
F17120989323-KY438-VS-B17122392307-KY438	1	80	0.106025	0.00819595
F17120989323-KY438-VS-B17122392307-KY438	2	1	0.39834	0.163221
F17120989323-KY438-VS-B17122392307-KY438	3	1	0.466405	0.232072
F17120989323-KY438-VS-B17122392307-KY438	4	1	0.442636	0.205442
F17120989323-KY438-VS-B17122392307-KY438	5	1	0.441181	0.192083
F17120989323-KY438-VS-B17122392307-KY438	6	1	0.478388	0.226052
F17120989323-KY438-VS-B17122392307-KY438	7	1	0.563319	0.276744
F17120989323-KY438-VS-B17122392307-KY438	8	1	0.533652	0.243993
F17120989323-KY438-VS-B17122392307-KY438	9	1	0.469446	0.196142
F17120989323-KY438-VS-B17122392307-KY438	10	1	0.525717	0.177653
F17120989323-KY438-VS-B17122392307-KY438	11	1	0.546133	0.198666
F17120989323-KY438-VS-B17122392307-KY438	12	1	0.476735	0.185619
F17120989323-KY438-VS-B17122392307-KY438	13	1	0.478677	0.198698
F17120989323-KY438-VS-B17122392307-KY438	14	1	0.486733	0.194056
F17120989323-KY438-VS-B17122392307-KY438	15	1	0.455781	0.183841
F17120989323-KY438-VS-B17122392307-KY438	16	1	0.476026	0.183315
F17120989323-KY438-VS-B17122392307-KY438	17	1	0.612416	0.201124
F17120989323-KY438-VS-B17122392307-KY438	18	1	0.637546	0.175168
F17120989323-KY438-VS-B17122392307-KY438	19	1	0.630587	0.203002
F17120989323-KY438-VS-B17122392307-KY438	20	34	0.98779	0.0146565
F17120989323-KY438-VS-B17122392307-KY438	21	1	0.678936	0.206775
F17120989323-KY438-VS-B17122392307-KY438	22	1	0.689743	0.20573
F17120989323-KY438-VS-B17122392307-KY438	23	1	0.693845	0.212062
F17120989323-KY438-VS-B17122392307-KY438	24	1	0.694639	0.200405
F17120989323-KY438-VS-B17122392307-KY438	25	1	0.675614	0.182745
F17120989323-KY438-VS-B17122392307-KY438	26	14	0.691332	0.0371951
F17120989323-KY438-VS-B17122392307-KY438	27	1	0.640542	0.181682
F17120989323-KY438-VS-B17122392307-KY438	28	1	0.664753	0.208743
F17120989323-KY438-VS-B17122392307-KY438	29	1	0.659614	0.210886
F17120989323-KY438-VS-B17122392307-KY438	30	1	0.668958	0.213259
F17120989323-KY438-VS-B17122392307-KY438	31	1	0.65289	0.208432
F17120989323-KY438-VS-B17122392307-KY438	32	1	0.649706	0.192552
F17120989323-KY438-VS-B17122392307-KY438	33	1	0.650041	0.215652
F17120989323-KY438-VS-B17122392307-KY438	34	1	0.60953	0.213388
F17120989323-KY438-VS-B17122392307-KY438	35	1	0.642978	0.213516
F17120989323-KY438-VS-B17122392307-KY438	36	1	0.645407	0.21922
F17120989323-KY438-VS-B17122392307-KY438	37	1	0.601377	0.190219
F17120989323-KY438-VS-B17122392307-KY438	38	1	0.643989	0.219083
F17120989323-KY438-VS-B17122392307-KY438	39	1	0.634557	0.22023
F17120989323-KY438-VS-B17122392307-KY438	40	1	0.635804	0.223817
F17120989323-KY438-VS-B17122392307-KY438	41	1	0.636375	0.262073
F17120989323-KY438-VS-B17122392307-KY438	42	1	0.566967	0.209886
F17120989323-KY438-VS-B17122392307-KY438	43	1	0.62689	0.214465
F17120989323-KY438-VS-B17122392307-KY438	44	1	0.599382	0.216585
F17120989323-KY438-VS-B17122392307-KY438	45	1	0.61256	0.250582
F17120989323-KY438-VS-B17122392307-KY438	46	1	0.627607	0.257703
F17120989323-KY438-VS-B17122392307-KY438	47	1	0.604081	0.244547
F17120989323-KY438-VS-B17122392307-KY438	48	1	0.593407	0.214614
F17120989323-KY438-VS-B17122392307-KY438	49	1	0.59666	0.250841
F17120989323-KY438-VS-B17122392307-KY438	50	1	0.573832	0.225984
F17120989323-KY438-VS-B17122392307-KY438	51	1	0.560336	0.225471
F17120989323-KY438-VS-B17122392307-KY438	52	1	0.539947	0.267406
F17120989323-KY438-VS-B17122392307-KY438	53	1	0.564244	0.244703
F17120989323-KY438-VS-B17122392307-KY438	54	1	0.570742	0.24978
T17121390159-KY438-VS-B17120989507-KY438	1	3	0.170297	0.0615496
T17121390159-KY438-VS-B17120989507-KY438	2	1	0.306223	0.118229
T17121390159-KY438-VS-B17120989507-KY438	3	1	0.395122	0.171514
T17121390159-KY438-VS-B17120989507-KY438	4	1	0.438828	0.212893
T17121390159-KY438-VS-B17120989507-KY438	5	1	0.444469	0.224527
T17121390159-KY438-VS-B17120989507-KY438	6	1	0.904023	0.0895772
T17121390159-KY438-VS-B17120989507-KY438	7	1	0.763972	0.160762
T17121390159-KY438-VS-B17120989507-KY438	8	1	0.747664	0.168669
T17121390159-KY438-VS-B17120989507-KY438	9	1	0.743002	0.187611
T17121390159-KY438-VS-B17120989507-KY438	10	1	0.665257	0.218315
T17121390159-KY438-VS-B17120989507-KY438	11	1	0.651151	0.213316
T17121390159-KY438-VS-B17120989507-KY438	12	1	0.626266	0.203484
T17121390159-KY438-VS-B17120989507-KY438	13	1	0.493492	0.216639
T17121390160-KY438-VS-B17120989506-KY438	1	8	0.106441	0.0212124
T17121390160-KY438-VS-B17120989506-KY438	2	7	0.280055	0.0442925
T17121390160-KY438-VS-B17120989506-KY438	3	1	0.378813	0.158952
T17121390160-KY438-VS-B17120989506-KY438	4	1	0.377591	0.176011
T17121390160-KY438-VS-B17120989506-KY438	5	1	0.416957	0.166222
T17121390160-KY438-VS-B17120989506-KY438	6	120	0.900226	0.0266329
T17121390160-KY438-VS-B17120989506-KY438	7	1	0.43115	0.194656
T17121390160-KY438-VS-B17120989506-KY438	8	1	0.449762	0.200176
T17121390161-KY438-VS-B17120989508-KY438	1	170	0.333737	0.016702
T17121390163-KY438-VS-B17120989477-KY438	1	79	0.991038	0.0122733
T17121390163-KY438-VS-B17120989477-KY438	2	1	0.464925	0.205529
T17121390163-KY438-VS-B17120989477-KY438	3	24	0.108476	0.0119579
T17121390163-KY438-VS-B17120989477-KY438	4	1	0.282615	0.083701
T17121390163-KY438-VS-B17120989477-KY438	5	1	0.378346	0.127025
T17121390163-KY438-VS-B17120989477-KY438	6	1	0.422021	0.106952
T17121390163-KY438-VS-B17120989477-KY438	7	1	0.470439	0.188838
T17121390165-KY438-VS-B17120989473-KY438	1	61	0.0932517	0.00830516
T17121390165-KY438-VS-B17120989473-KY438	2	123	0.779452	0.0491809
T17121390166-KY438-VS-B17120989475-KY438	1	90	0.923779	0.0341082
T17121390166-KY438-VS-B17120989475-KY438	2	1	0.571402	0.197324
T17121390166-KY438-VS-B17120989475-KY438	3	1	0.516794	0.214136
T17121390166-KY438-VS-B17120989475-KY438	4	9	0.205976	0.035564
T17121390166-KY438-VS-B17120989475-KY438	5	3	0.47802	0.102637
T17121390166-KY438-VS-B17120989475-KY438	6	1	0.449275	0.199564
T17121390166-KY438-VS-B17120989475-KY438	7	1	0.444247	0.198164
T17121390166-KY438-VS-B17120989475-KY438	8	1	0.390087	0.199217
T17121390166-KY438-VS-B17120989475-KY438	9	1	0.519939	0.205442
T17121390167-KY438-VS-D180312105528-KY438	1	12	0.326516	0.0321243
T17121390167-KY438-VS-D180312105528-KY438	2	56	0.893001	0.0601777
T17121390167-KY438-VS-D180312105528-KY438	3	3	0.489759	0.152444
T17121390168-KY438-VS-B17120989481-KY438	1	12	0.0982594	0.0128439
T17121390168-KY438-VS-B17120989481-KY438	2	3	0.668136	0.0677822
T17121390168-KY438-VS-B17120989481-KY438	3	1	0.614314	0.142656
T17121390168-KY438-VS-B17120989481-KY438	4	1	0.574417	0.177761
T17121390168-KY438-VS-B17120989481-KY438	5	1	0.577544	0.16707
T17121390168-KY438-VS-B17120989481-KY438	6	1	0.586294	0.143838
T17121390168-KY438-VS-B17120989481-KY438	7	105	0.929074	0.0185853
T17121390168-KY438-VS-B17120989481-KY438	8	1	0.520267	0.258532
T17121390168-KY438-VS-B17120989481-KY438	9	1	0.583811	0.219444
T17121390168-KY438-VS-B17120989481-KY438	10	1	0.514849	0.249965
T17121390168-KY438-VS-B17120989481-KY438	11	1	0.589048	0.215083
T17121390168-KY438-VS-B17120989481-KY438	12	1	0.566485	0.224788
T17121390168-KY438-VS-B17120989481-KY438	13	1	0.586425	0.209149
T17121390168-KY438-VS-B17120989481-KY438	14	1	0.585153	0.211756
T17121390168-KY438-VS-B17120989481-KY438	15	1	0.577714	0.214
T17121390168-KY438-VS-B17120989481-KY438	16	1	0.586425	0.209149
T17121390168-KY438-VS-B17120989481-KY438	17	1	0.524462	0.238109
T17121390168-KY438-VS-B17120989481-KY438	18	1	0.567892	0.203618
T17121390168-KY438-VS-B17120989481-KY438	19	1	0.517971	0.245885
T17121390168-KY438-VS-B17120989481-KY438	20	7	0.280895	0.0325098
T17121390168-KY438-VS-B17120989481-KY438	21	5	0.42836	0.0518701
T17121390168-KY438-VS-B17120989481-KY438	22	1	0.455318	0.193281
T17121390168-KY438-VS-B17120989481-KY438	23	1	0.42638	0.198445
T17121390168-KY438-VS-B17120989481-KY438	24	1	0.46034	0.201008
T17121390168-KY438-VS-B17120989481-KY438	25	1	0.486933	0.196847
T17121390168-KY438-VS-B17120989481-KY438	26	1	0.420598	0.209232
T17121390168-KY438-VS-B17120989481-KY438	27	1	0.515442	0.192307
T17121390168-KY438-VS-B17120989481-KY438	28	1	0.418334	0.225199
T17121390170-KY438-VS-B17120989504-KY438	1	31	0.136821	0.0115273
T17121390170-KY438-VS-B17120989504-KY438	2	184	0.61215	0.0136284
T17121390172-KY438-VS-B17120989478-KY438	1	1	0.568708	0.231371
T17121390172-KY438-VS-B17120989478-KY438	2	1	0.542247	0.236757
T17121390172-KY438-VS-B17120989478-KY438	3	1	0.524346	0.22528
T17121390172-KY438-VS-B17120989478-KY438	4	1	0.553351	0.217695
T17121390172-KY438-VS-B17120989478-KY438	5	1	0.589603	0.223818
T17121390172-KY438-VS-B17120989478-KY438	6	1	0.605463	0.21493
T17121390172-KY438-VS-B17120989478-KY438	7	1	0.582832	0.221533
T17121390172-KY438-VS-B17120989478-KY438	8	1	0.591814	0.222237
T17121390172-KY438-VS-B17120989478-KY438	9	1	0.562947	0.211577
T17121390172-KY438-VS-B17120989478-KY438	10	1	0.610156	0.212297
T17121390172-KY438-VS-B17120989478-KY438	11	1	0.58241	0.232124
T17121390172-KY438-VS-B17120989478-KY438	12	1	0.615801	0.201482
T17121390172-KY438-VS-B17120989478-KY438	13	1	0.626894	0.197206
T17121390172-KY438-VS-B17120989478-KY438	14	1	0.610146	0.212614
T17121390172-KY438-VS-B17120989478-KY438	15	1	0.588818	0.223882
T17121390172-KY438-VS-B17120989478-KY438	16	1	0.58816	0.166202
T17121390172-KY438-VS-B17120989478-KY438	17	1	0.590756	0.200109
T17121390172-KY438-VS-B17120989478-KY438	18	1	0.63076	0.167063
T17121390172-KY438-VS-B17120989478-KY438	19	1	0.629881	0.195767
T17121390172-KY438-VS-B17120989478-KY438	20	1	0.607648	0.169756
T17121390172-KY438-VS-B17120989478-KY438	21	1	0.639011	0.174189
T17121390172-KY438-VS-B17120989478-KY438	22	1	0.629814	0.191302
T17121390172-KY438-VS-B17120989478-KY438	23	1	0.609956	0.190009
T17121390172-KY438-VS-B17120989478-KY438	24	1	0.62701	0.194038
T17121390172-KY438-VS-B17120989478-KY438	25	1	0.623993	0.199551
T17121390172-KY438-VS-B17120989478-KY438	26	1	0.669566	0.176801
T17121390172-KY438-VS-B17120989478-KY438	27	1	0.613579	0.196917
T17121390172-KY438-VS-B17120989478-KY438	28	1	0.625562	0.184372
T17121390172-KY438-VS-B17120989478-KY438	29	1	0.606771	0.205928
T17121390172-KY438-VS-B17120989478-KY438	30	1	0.660629	0.185515
T17121390172-KY438-VS-B17120989478-KY438	31	1	0.634204	0.217847
T17121390172-KY438-VS-B17120989478-KY438	32	1	0.679215	0.181085
T17121390172-KY438-VS-B17120989478-KY438	33	1	0.712078	0.173533
T17121390172-KY438-VS-B17120989478-KY438	34	1	0.687659	0.169931
T17121390172-KY438-VS-B17120989478-KY438	35	1	0.675525	0.177817
T17121390172-KY438-VS-B17120989478-KY438	36	1	0.692972	0.178055
T17121390172-KY438-VS-B17120989478-KY438	37	1	0.704659	0.173633
T17121390172-KY438-VS-B17120989478-KY438	38	1	0.676116	0.182886
T17121390172-KY438-VS-B17120989478-KY438	39	1	0.702371	0.173866
T17121390172-KY438-VS-B17120989478-KY438	40	1	0.689711	0.179871
T17121390172-KY438-VS-B17120989478-KY438	41	14	0.888881	0.030761
T17121390172-KY438-VS-B17120989478-KY438	42	1	0.730349	0.161467
T17121390172-KY438-VS-B17120989478-KY438	43	1	0.722948	0.164742
T17121390172-KY438-VS-B17120989478-KY438	44	1	0.721761	0.165996
T17121390172-KY438-VS-B17120989478-KY438	45	1	0.725934	0.16834
T17121390172-KY438-VS-B17120989478-KY438	46	1	0.705664	0.172532
T17121390172-KY438-VS-B17120989478-KY438	47	1	0.69675	0.177775
T17121390172-KY438-VS-B17120989478-KY438	48	1	0.698277	0.174757
T17121390172-KY438-VS-B17120989478-KY438	49	1	0.57257	0.283951
T17121390172-KY438-VS-B17120989478-KY438	50	1	0.669502	0.174337
T17121390172-KY438-VS-B17120989478-KY438	51	1	0.640598	0.170139
T17121390172-KY438-VS-B17120989478-KY438	52	1	0.635133	0.183833
T17121390172-KY438-VS-B17120989478-KY438	53	1	0.673867	0.185663
T17121390172-KY438-VS-B17120989478-KY438	54	1	0.635825	0.19754
T17121390172-KY438-VS-B17120989478-KY438	55	1	0.601897	0.217611
T17121390172-KY438-VS-B17120989478-KY438	56	1	0.514146	0.246615
T17121390172-KY438-VS-B17120989478-KY438	57	1	0.502142	0.258852
T17121390172-KY438-VS-B17120989478-KY438	58	13	0.043747	0.0103845
T17121390172-KY438-VS-B17120989478-KY438	59	2	0.288158	0.0977251
T17121390172-KY438-VS-B17120989478-KY438	60	1	0.229565	0.0908309
T17121390172-KY438-VS-B17120989478-KY438	61	1	0.31245	0.154472
T17121390172-KY438-VS-B17120989478-KY438	62	1	0.356005	0.197171
T17121390172-KY438-VS-B17120989478-KY438	63	1	0.311979	0.183769
T17121390172-KY438-VS-B17120989478-KY438	64	1	0.416766	0.217373
T17121390172-KY438-VS-B17120989478-KY438	65	1	0.449786	0.246843
T17121390177-KY438-VS-B17120989464-KY438	1	11	0.149531	0.0287377
T17121390177-KY438-VS-B17120989464-KY438	2	192	0.829689	0.0323587
T17121390177-KY438-VS-B17120989464-KY438	3	24	0.375767	0.0368709
T17121390180-KY438-VS-B17120989467-KY438	1	15	0.14122	0.0231967
T17121390180-KY438-VS-B17120989467-KY438	2	1	0.531095	0.236941
T17121390180-KY438-VS-B17120989467-KY438	3	1	0.590502	0.242546
T17121390180-KY438-VS-B17120989467-KY438	4	1	0.583843	0.223445
T17121390180-KY438-VS-B17120989467-KY438	5	1	0.602236	0.24213
T17121390180-KY438-VS-B17120989467-KY438	6	1	0.642005	0.193934
T17121390180-KY438-VS-B17120989467-KY438	7	1	0.617823	0.21487
T17121390180-KY438-VS-B17120989467-KY438	8	1	0.581101	0.242717
T17121390180-KY438-VS-B17120989467-KY438	9	1	0.631312	0.217131
T17121390180-KY438-VS-B17120989467-KY438	10	1	0.608208	0.241515
T17121390180-KY438-VS-B17120989467-KY438	11	2	0.642867	0.219417
T17121390180-KY438-VS-B17120989467-KY438	12	3	0.651327	0.155669
T17121390180-KY438-VS-B17120989467-KY438	13	38	0.974665	0.0246705
T17121390180-KY438-VS-B17120989467-KY438	14	1	0.630868	0.224459
T17121390180-KY438-VS-B17120989467-KY438	15	1	0.626556	0.231852
T17121390180-KY438-VS-B17120989467-KY438	16	1	0.643478	0.216778
T17121390180-KY438-VS-B17120989467-KY438	17	1	0.632772	0.223066
T17121390180-KY438-VS-B17120989467-KY438	18	1	0.611775	0.238581
T17121390180-KY438-VS-B17120989467-KY438	19	1	0.607089	0.241707
T17121390180-KY438-VS-B17120989467-KY438	20	1	0.616861	0.235847
T17121390180-KY438-VS-B17120989467-KY438	21	1	0.621154	0.239151
T17121390180-KY438-VS-B17120989467-KY438	22	1	0.615047	0.239501
T17121390180-KY438-VS-B17120989467-KY438	23	1	0.601892	0.238179
T17121390180-KY438-VS-B17120989467-KY438	24	1	0.525691	0.240999
T17121390180-KY438-VS-B17120989467-KY438	25	1	0.549161	0.243224
T17121390180-KY438-VS-B17120989467-KY438	26	1	0.538432	0.223744
T17121390180-KY438-VS-B17120989467-KY438	27	1	0.581793	0.221932
T17121390180-KY438-VS-B17120989467-KY438	28	1	0.561579	0.223286
T17121390180-KY438-VS-B17120989467-KY438	29	1	0.554615	0.231601
T17121390180-KY438-VS-B17120989467-KY438	30	1	0.529565	0.234452
T17121390180-KY438-VS-B17120989467-KY438	31	1	0.544978	0.237332
T17121390180-KY438-VS-B17120989467-KY438	32	5	0.532306	0.0770684
T17121390180-KY438-VS-B17120989467-KY438	33	3	0.382454	0.126338
T17121390180-KY438-VS-B17120989467-KY438	34	1	0.480888	0.229061
T17121390180-KY438-VS-B17120989467-KY438	35	1	0.433792	0.219959
T17121390180-KY438-VS-B17120989467-KY438	36	1	0.422856	0.22209
T17121390180-KY438-VS-B17120989467-KY438	37	1	0.520169	0.219886
T17121390180-KY438-VS-B17120989467-KY438	38	1	0.443758	0.228305
T17121390180-KY438-VS-B17120989467-KY438	39	1	0.493958	0.232199
T17121390180-KY438-VS-B17120989467-KY438	40	1	0.452899	0.230754
T17121390180-KY438-VS-B17120989467-KY438	41	1	0.496088	0.239951
T17121390180-KY438-VS-B17120989467-KY438	42	1	0.519874	0.237428
T17121390181-KY438-VS-B17120989483-KY438	1	183	0.994179	0.00914079
T17121390181-KY438-VS-B17120989483-KY438	2	79	0.157281	0.0143299
T17121390182-KY438-VS-B17120989484-KY438	1	50	0.208874	0.0173608
T17121390182-KY438-VS-B17120989484-KY438	2	1	0.466414	0.214309
T17121390182-KY438-VS-B17120989484-KY438	3	1	0.487559	0.202362
T17121390182-KY438-VS-B17120989484-KY438	4	1	0.477613	0.222805
T17121390182-KY438-VS-B17120989484-KY438	5	2	0.653975	0.15516
T17121390182-KY438-VS-B17120989484-KY438	6	3	0.648753	0.0697301
T17121390182-KY438-VS-B17120989484-KY438	7	73	0.981415	0.0178945
T17121390182-KY438-VS-B17120989484-KY438	8	1	0.644439	0.212839
T17121390182-KY438-VS-B17120989484-KY438	9	1	0.636775	0.208771
T17121390182-KY438-VS-B17120989484-KY438	10	1	0.650751	0.207668
T17121390182-KY438-VS-B17120989484-KY438	11	1	0.627121	0.211827
T17121390182-KY438-VS-B17120989484-KY438	12	1	0.608496	0.215428
T17121390182-KY438-VS-B17120989484-KY438	13	1	0.637101	0.211828
T17121390182-KY438-VS-B17120989484-KY438	14	1	0.610812	0.223999
T17121390182-KY438-VS-B17120989484-KY438	15	1	0.624847	0.211479
T17121390182-KY438-VS-B17120989484-KY438	16	1	0.600765	0.247258
T17121390182-KY438-VS-B17120989484-KY438	17	1	0.633016	0.196409
T17121390182-KY438-VS-B17120989484-KY438	18	1	0.568661	0.22597
T17121390182-KY438-VS-B17120989484-KY438	19	1	0.622889	0.201016
T17121390182-KY438-VS-B17120989484-KY438	20	1	0.611795	0.209293
T17121390182-KY438-VS-B17120989484-KY438	21	1	0.568305	0.222158
T17121390182-KY438-VS-B17120989484-KY438	22	1	0.52359	0.218015
T17121390182-KY438-VS-B17120989484-KY438	23	1	0.489451	0.212155
T17121390182-KY438-VS-B17120989484-KY438	24	4	0.560712	0.0817359
T17121390182-KY438-VS-B17120989484-KY438	25	1	0.491545	0.203285
T17121390182-KY438-VS-B17120989484-KY438	26	1	0.487559	0.202362
T17121390182-KY438-VS-B17120989484-KY438	27	1	0.567224	0.198395
T17121390182-KY438-VS-B17120989484-KY438	28	1	0.560004	0.20697
T17121390182-KY438-VS-B17120989484-KY438	29	1	0.570835	0.21391
T17121390182-KY438-VS-B17120989484-KY438	30	1	0.558409	0.221614
T17121390182-KY438-VS-B17120989484-KY438	31	1	0.58573	0.219636
T17121390191-KY438-VS-B17120989468-KY438	1	177	0.166909	0.00740915
T17121390191-KY438-VS-B17120989468-KY438	2	1	0.690156	0.177343
T17121390192-KY438-VS-B17120989469-KY438	1	1	0.408168	0.221708
T17121390192-KY438-VS-B17120989469-KY438	2	1	0.363061	0.228096
T17121390192-KY438-VS-B17120989469-KY438	3	22	0.0685131	0.0162477
T17121390192-KY438-VS-B17120989469-KY438	4	2	0.278017	0.130251
T17121390192-KY438-VS-B17120989469-KY438	5	1	0.3177	0.19547
T17121390192-KY438-VS-B17120989469-KY438	6	1	0.33122	0.213102
T17121390192-KY438-VS-B17120989469-KY438	7	1	0.370669	0.24512
T17121390192-KY438-VS-B17120989469-KY438	8	1	0.385908	0.255614
T17121390192-KY438-VS-B17120989469-KY438	9	1	0.512181	0.261243
T17121390192-KY438-VS-B17120989469-KY438	10	1	0.480668	0.292527
T17121390192-KY438-VS-B17120989469-KY438	11	1	0.54778	0.273925
T17121390192-KY438-VS-B17120989469-KY438	12	1	0.54916	0.260714
T17121390192-KY438-VS-B17120989469-KY438	13	1	0.562827	0.3011
T17121390192-KY438-VS-B17120989469-KY438	14	1	0.586192	0.288367
T17121390192-KY438-VS-B17120989469-KY438	15	1	0.572031	0.269499
T17121390192-KY438-VS-B17120989469-KY438	16	1	0.55571	0.269055
T17121390192-KY438-VS-B17120989469-KY438	17	1	0.551032	0.242208
T17121390192-KY438-VS-B17120989469-KY438	18	1	0.553561	0.23535
T17121390192-KY438-VS-B17120989469-KY438	19	1	0.57836	0.249864
T17121390192-KY438-VS-B17120989469-KY438	20	1	0.52991	0.244775
T17121390192-KY438-VS-B17120989469-KY438	21	1	0.52358	0.246974
T17121390192-KY438-VS-B17120989469-KY438	22	1	0.626945	0.246187
T17121390192-KY438-VS-B17120989469-KY438	23	1	0.52504	0.246331
T17121390192-KY438-VS-B17120989469-KY438	24	1	0.575203	0.228358
T17121390192-KY438-VS-B17120989469-KY438	25	1	0.545986	0.238583
T17121390192-KY438-VS-B17120989469-KY438	26	1	0.560572	0.226099
T17121390192-KY438-VS-B17120989469-KY438	27	1	0.551279	0.248982
T17121390192-KY438-VS-B17120989469-KY438	28	1	0.607798	0.243245
T17121390192-KY438-VS-B17120989469-KY438	29	1	0.54579	0.257715
T17121390192-KY438-VS-B17120989469-KY438	30	1	0.574965	0.246799
T17121390192-KY438-VS-B17120989469-KY438	31	1	0.593513	0.243974
T17121390192-KY438-VS-B17120989469-KY438	32	1	0.608157	0.2457
T17121390192-KY438-VS-B17120989469-KY438	33	1	0.56328	0.232502
T17121390192-KY438-VS-B17120989469-KY438	34	1	0.60541	0.247028
T17121390192-KY438-VS-B17120989469-KY438	35	1	0.556861	0.249481
T17121390192-KY438-VS-B17120989469-KY438	36	1	0.627537	0.255948
T17121390192-KY438-VS-B17120989469-KY438	37	1	0.58809	0.248989
T17121390192-KY438-VS-B17120989469-KY438	38	1	0.640047	0.2565
T17121390192-KY438-VS-B17120989469-KY438	39	1	0.634348	0.266075
T17121390192-KY438-VS-B17120989469-KY438	40	1	0.560737	0.25153
T17121390192-KY438-VS-B17120989469-KY438	41	1	0.602017	0.232108
T17121390192-KY438-VS-B17120989469-KY438	42	1	0.54749	0.238473
T17121390192-KY438-VS-B17120989469-KY438	43	1	0.613537	0.220642
T17121390192-KY438-VS-B17120989469-KY438	44	1	0.590097	0.217557
T17121390192-KY438-VS-B17120989469-KY438	45	1	0.609313	0.242626
T17121390192-KY438-VS-B17120989469-KY438	46	1	0.561839	0.217731
T17121390192-KY438-VS-B17120989469-KY438	47	1	0.589424	0.222693
T17121390192-KY438-VS-B17120989469-KY438	48	1	0.576999	0.215207
T17121390192-KY438-VS-B17120989469-KY438	49	1	0.590133	0.245495
T17121390192-KY438-VS-B17120989469-KY438	50	1	0.577958	0.243276
T17121390192-KY438-VS-B17120989469-KY438	51	1	0.578135	0.226645
T17121390192-KY438-VS-B17120989469-KY438	52	1	0.613268	0.231883
T17121390192-KY438-VS-B17120989469-KY438	53	1	0.586654	0.223669
T17121390192-KY438-VS-B17120989469-KY438	54	1	0.56492	0.229356
T17121390192-KY438-VS-B17120989469-KY438	55	1	0.618542	0.209147
T17121390192-KY438-VS-B17120989469-KY438	56	1	0.603113	0.216828
T17121390192-KY438-VS-B17120989469-KY438	57	1	0.577298	0.217742
T17121390192-KY438-VS-B17120989469-KY438	58	1	0.621408	0.221753
T17121390192-KY438-VS-B17120989469-KY438	59	2	0.725244	0.159374
T17121390192-KY438-VS-B17120989469-KY438	60	2	0.697502	0.168686
T17121390192-KY438-VS-B17120989469-KY438	61	2	0.682684	0.172306
T17121390192-KY438-VS-B17120989469-KY438	62	17	0.840911	0.0633802
T17121390192-KY438-VS-B17120989469-KY438	63	2	0.684033	0.170684
T17121390192-KY438-VS-B17120989469-KY438	64	5	0.701508	0.165849
T17121390192-KY438-VS-B17120989469-KY438	65	2	0.691338	0.162077
T17121390192-KY438-VS-B17120989469-KY438	66	2	0.708583	0.167617
T17121390192-KY438-VS-B17120989469-KY438	67	1	0.674736	0.176026
T17121390192-KY438-VS-B17120989469-KY438	68	1	0.594075	0.217054
T17121390192-KY438-VS-B17120989469-KY438	69	1	0.629192	0.218365
T17121390192-KY438-VS-B17120989469-KY438	70	2	0.682601	0.180924
T17121390192-KY438-VS-B17120989469-KY438	71	1	0.593043	0.202232
T17121390192-KY438-VS-B17120989469-KY438	72	2	0.617296	0.190848
T17121390192-KY438-VS-B17120989469-KY438	73	1	0.589429	0.224487
T17121390192-KY438-VS-B17120989469-KY438	74	1	0.623462	0.203553
T17121390192-KY438-VS-B17120989469-KY438	75	1	0.630798	0.219881
T17121390192-KY438-VS-B17120989469-KY438	76	1	0.567777	0.227036
T17121390192-KY438-VS-B17120989469-KY438	77	1	0.61171	0.214918
T17121390192-KY438-VS-B17120989469-KY438	78	1	0.530738	0.269728
T17121390192-KY438-VS-B17120989469-KY438	79	1	0.55538	0.272818
T17121390192-KY438-VS-B17120989469-KY438	80	1	0.518293	0.302552
T17121390192-KY438-VS-B17120989469-KY438	81	1	0.484009	0.281754
T17121390192-KY438-VS-B17120989469-KY438	82	1	0.507642	0.299545
T17121390192-KY438-VS-B17120989469-KY438	83	1	0.446401	0.248271
T17121390192-KY438-VS-B17120989469-KY438	84	1	0.467883	0.27275
T17121390192-KY438-VS-B17120989469-KY438	85	1	0.519961	0.281098
T17121390192-KY438-VS-B17120989469-KY438	86	1	0.430984	0.270823
T17121390192-KY438-VS-B17120989469-KY438	87	1	0.490347	0.271303
T17121390192-KY438-VS-B17120989469-KY438	88	1	0.54269	0.247764
T17121390192-KY438-VS-B17120989469-KY438	89	1	0.466634	0.269978
T17121390192-KY438-VS-B17120989469-KY438	90	1	0.470165	0.264137
T17121390192-KY438-VS-B17120989469-KY438	91	1	0.473861	0.265698
T17121390192-KY438-VS-B17120989469-KY438	92	1	0.502149	0.266656
T17121390192-KY438-VS-B17120989469-KY438	93	1	0.575406	0.279374
T17121390192-KY438-VS-B17120989469-KY438	94	1	0.46292	0.233711
T17121390192-KY438-VS-B17120989469-KY438	95	1	0.402521	0.204871
T17121390192-KY438-VS-B17120989469-KY438	96	1	0.537791	0.258132
T17121390192-KY438-VS-B17120989469-KY438	97	1	0.484034	0.210486
T17121390192-KY438-VS-B17120989469-KY438	98	1	0.476224	0.233361
T17121390192-KY438-VS-B17120989469-KY438	99	1	0.496051	0.227211
T17121390192-KY438-VS-B17120989469-KY438	100	1	0.445844	0.205468
T17121390192-KY438-VS-B17120989469-KY438	101	1	0.406185	0.214993
T17121390192-KY438-VS-B17120989469-KY438	102	1	0.480288	0.22493
T17121390192-KY438-VS-B17120989469-KY438	103	1	0.51833	0.285376
T17121390192-KY438-VS-B17120989469-KY438	104	1	0.51583	0.284009
T17121390192-KY438-VS-B17120989469-KY438	105	1	0.488673	0.262335
T17121390192-KY438-VS-B17120989469-KY438	106	1	0.54579	0.257715
T17121390192-KY438-VS-B17120989469-KY438	107	1	0.479332	0.236893
T17121390192-KY438-VS-B17120989469-KY438	108	1	0.503732	0.260275
T17121390192-KY438-VS-B17120989469-KY438	109	1	0.484408	0.26403
T17121390199-KY438-VS-B17120989408-KY438	1	1	0.342149	0.158401
T17121390199-KY438-VS-B17120989408-KY438	2	1	0.3522	0.16424
T17121390199-KY438-VS-B17120989408-KY438	3	1	0.320337	0.155099
T17121390199-KY438-VS-B17120989408-KY438	4	1	0.368412	0.191244
T17121390199-KY438-VS-B17120989408-KY438	5	16	0.106136	0.0155903
T17121390199-KY438-VS-B17120989408-KY438	6	2	0.283707	0.105579
T17121390199-KY438-VS-B17120989408-KY438	7	1	0.327059	0.185769
T17121390199-KY438-VS-B17120989408-KY438	8	1	0.343091	0.205257
T17121390199-KY438-VS-B17120989408-KY438	9	1	0.349805	0.178932
T17121390199-KY438-VS-B17120989408-KY438	10	1	0.526442	0.24037
T17121390199-KY438-VS-B17120989408-KY438	11	1	0.543301	0.249969
T17121390199-KY438-VS-B17120989408-KY438	12	1	0.583206	0.279768
T17121390199-KY438-VS-B17120989408-KY438	13	1	0.548861	0.29125
T17121390199-KY438-VS-B17120989408-KY438	14	1	0.587196	0.284472
T17121390199-KY438-VS-B17120989408-KY438	15	1	0.588126	0.284452
T17121390199-KY438-VS-B17120989408-KY438	16	1	0.622773	0.223026
T17121390199-KY438-VS-B17120989408-KY438	17	1	0.61678	0.248117
T17121390199-KY438-VS-B17120989408-KY438	18	1	0.637958	0.187257
T17121390199-KY438-VS-B17120989408-KY438	19	1	0.57439	0.183702
T17121390199-KY438-VS-B17120989408-KY438	20	1	0.660274	0.214528
T17121390199-KY438-VS-B17120989408-KY438	21	1	0.633701	0.199112
T17121390199-KY438-VS-B17120989408-KY438	22	2	0.639481	0.183682
T17121390199-KY438-VS-B17120989408-KY438	23	41	0.97635	0.0227573
T17121390199-KY438-VS-B17120989408-KY438	24	1	0.671218	0.212484
T17121390199-KY438-VS-B17120989408-KY438	25	1	0.683895	0.209302
T17121390199-KY438-VS-B17120989408-KY438	26	1	0.673019	0.210369
T17121390199-KY438-VS-B17120989408-KY438	27	1	0.671697	0.212637
T17121390199-KY438-VS-B17120989408-KY438	28	1	0.602861	0.229866
T17121390199-KY438-VS-B17120989408-KY438	29	1	0.612573	0.239983
T17121390199-KY438-VS-B17120989408-KY438	30	1	0.638232	0.203308
T17121390199-KY438-VS-B17120989408-KY438	31	1	0.614449	0.244109
T17121390199-KY438-VS-B17120989408-KY438	32	1	0.590316	0.213234
T17121390199-KY438-VS-B17120989408-KY438	33	1	0.58251	0.230438
T17121390199-KY438-VS-B17120989408-KY438	34	1	0.594012	0.247927
T17121390199-KY438-VS-B17120989408-KY438	35	1	0.562581	0.191183
T17121390199-KY438-VS-B17120989408-KY438	36	1	0.571463	0.279142
T17121390199-KY438-VS-B17120989408-KY438	37	1	0.551025	0.236941
T17121390199-KY438-VS-B17120989408-KY438	38	1	0.589398	0.292669
T17121390199-KY438-VS-B17120989408-KY438	39	1	0.572986	0.278519
T17121390199-KY438-VS-B17120989408-KY438	40	1	0.577323	0.287381
T17121390199-KY438-VS-B17120989408-KY438	41	1	0.52057	0.229063
T17121390199-KY438-VS-B17120989408-KY438	42	1	0.552668	0.272046
T17121390199-KY438-VS-B17120989408-KY438	43	1	0.514138	0.201013
T17121390199-KY438-VS-B17120989408-KY438	44	1	0.428366	0.204093
T17121390199-KY438-VS-B17120989408-KY438	45	1	0.505018	0.227288
T17121390199-KY438-VS-B17120989408-KY438	46	1	0.449176	0.235707
T17121390199-KY438-VS-B17120989408-KY438	47	1	0.48412	0.244401
T17121390199-KY438-VS-B17120989408-KY438	48	1	0.463166	0.239873
T17121390201-KY438-VS-B17120989431-KY438	1	81	0.981488	0.0177716
T17121390201-KY438-VS-B17120989431-KY438	2	1	0.56407	0.220724
T17121390201-KY438-VS-B17120989431-KY438	3	1	0.624919	0.196894
T17121390201-KY438-VS-B17120989431-KY438	4	1	0.52545	0.2281
T17121390201-KY438-VS-B17120989431-KY438	5	1	0.468149	0.22604
T17121390201-KY438-VS-B17120989431-KY438	6	1	0.493393	0.210201
T17121390201-KY438-VS-B17120989431-KY438	7	1	0.460308	0.209117
T17121390201-KY438-VS-B17120989431-KY438	8	11	0.0867371	0.0145214
T17121390201-KY438-VS-B17120989431-KY438	9	1	0.272131	0.145091
T17121390201-KY438-VS-B17120989431-KY438	10	1	0.281745	0.0575432
T17121390201-KY438-VS-B17120989431-KY438	11	1	0.280065	0.127417
T17121390201-KY438-VS-B17120989431-KY438	12	1	0.296663	0.134537
T17121390201-KY438-VS-B17120989431-KY438	13	1	0.381851	0.143614
T17121390201-KY438-VS-B17120989431-KY438	14	1	0.367253	0.153582
T17121390201-KY438-VS-B17120989431-KY438	15	1	0.336164	0.165405
T17121390201-KY438-VS-B17120989431-KY438	16	1	0.370167	0.189218
T17121390201-KY438-VS-B17120989431-KY438	17	1	0.40498	0.192416
T17121390204-KY438-VS-B17120989418-KY438	1	54	0.189863	0.0158322
T17121390204-KY438-VS-B17120989418-KY438	2	129	0.912909	0.0357097
T17121390204-KY438-VS-B17120989418-KY438	3	2	0.496148	0.192392
T17121390206-KY438-VS-B17120989415-KY438	1	131	0.484611	0.0225454
T17121390209-KY438-VS-B17120989410-KY438	1	73	0.777208	0.0442693
T17121390209-KY438-VS-B17120989410-KY438	2	1	0.451268	0.211741
T17121390209-KY438-VS-B17120989410-KY438	3	11	0.147407	0.0304073
T17121390209-KY438-VS-B17120989410-KY438	4	1	0.347043	0.177948
T17121390209-KY438-VS-B17120989410-KY438	5	1	0.391422	0.143449
T17121390209-KY438-VS-B17120989410-KY438	6	1	0.396127	0.150601
T17121390209-KY438-VS-B17120989410-KY438	7	1	0.377318	0.179982
T17121390213-KY438-VS-B17122392305-KY438	1	15	0.112276	0.0155835
T17121390213-KY438-VS-B17122392305-KY438	2	1	0.348632	0.168066
T17121390213-KY438-VS-B17122392305-KY438	3	139	0.965461	0.0221926
T17121390213-KY438-VS-B17122392305-KY438	4	1	0.562431	0.203108
T17121390213-KY438-VS-B17122392305-KY438	5	1	0.511118	0.213162
T17121390213-KY438-VS-B17122392305-KY438	6	4	0.491498	0.081218
T17121390213-KY438-VS-B17122392305-KY438	7	1	0.648806	0.145658
T17121390213-KY438-VS-B17122392305-KY438	8	1	0.552287	0.186508
T17121390213-KY438-VS-B17122392305-KY438	9	1	0.524556	0.192668
T17121390213-KY438-VS-B17122392305-KY438	10	1	0.447639	0.186704
T17121390213-KY438-VS-B17122392305-KY438	11	1	0.400384	0.170784
T17121390213-KY438-VS-B17122392305-KY438	12	1	0.453617	0.199943
T17121390213-KY438-VS-B17122392305-KY438	13	1	0.462784	0.202433
T17121390215-KY438-VS-B17120989421-KY438	1	85	0.992672	0.00985824
T17121390215-KY438-VS-B17120989421-KY438	2	1	0.615354	0.195695
T17121390215-KY438-VS-B17120989421-KY438	3	1	0.54398	0.219942
T17121390215-KY438-VS-B17120989421-KY438	4	1	0.612921	0.178559
T17121390215-KY438-VS-B17120989421-KY438	5	1	0.577822	0.15526
T17121390215-KY438-VS-B17120989421-KY438	6	1	0.694315	0.120574
T17121390215-KY438-VS-B17120989421-KY438	7	24	0.111245	0.0107566
T17121390215-KY438-VS-B17120989421-KY438	8	3	0.386079	0.0964109
T17121390215-KY438-VS-B17120989421-KY438	9	1	0.448889	0.189906
T17121390215-KY438-VS-B17120989421-KY438	10	1	0.401242	0.191706
T17121390215-KY438-VS-B17120989421-KY438	11	1	0.428491	0.207165
T17121390219-KY438-VS-B17120989422-KY438	1	230	0.998575	0.00392609
T17121390219-KY438-VS-B17120989422-KY438	2	8	0.112235	0.03232
T17121390221-KY438-VS-B17120989500-KY438	1	25	0.0884367	0.0121591
T17121390221-KY438-VS-B17120989500-KY438	2	1	0.323054	0.182306
T17121390221-KY438-VS-B17120989500-KY438	3	1	0.22142	0.0437211
T17121390221-KY438-VS-B17120989500-KY438	4	171	0.987664	0.0110655
T17121390221-KY438-VS-B17120989500-KY438	5	1	0.516149	0.216114
T17121390221-KY438-VS-B17120989500-KY438	6	1	0.527451	0.205064
T17121390221-KY438-VS-B17120989500-KY438	7	1	0.696532	0.128351
T17121390221-KY438-VS-B17120989500-KY438	8	1	0.753801	0.0998688
T17121390221-KY438-VS-B17120989500-KY438	9	1	0.507352	0.200485
T17121390221-KY438-VS-B17120989500-KY438	10	1	0.419832	0.207422
T17121390221-KY438-VS-B17120989500-KY438	11	1	0.382841	0.0875094
T17121390221-KY438-VS-B17120989500-KY438	12	1	0.470242	0.138703
T17121390221-KY438-VS-B17120989500-KY438	13	5	0.687218	0.043472
T17121390221-KY438-VS-B17120989500-KY438	14	1	0.563702	0.145232
T17121390221-KY438-VS-B17120989500-KY438	15	1	0.461964	0.18395
T17121390222-KY438-VS-B17120989505-KY438	1	135	0.935919	0.0335253
T17121390222-KY438-VS-B17120989505-KY438	2	1	0.46745	0.212163
T17121390222-KY438-VS-B17120989505-KY438	3	16	0.206991	0.0232574
T17121390222-KY438-VS-B17120989505-KY438	4	1	0.081473	0.0356327
T17121390222-KY438-VS-B17120989505-KY438	5	1	0.396702	0.19192
T17121390223-KY438-VS-B17120989499-KY438	1	18	0.121136	0.0190178
T17121390223-KY438-VS-B17120989499-KY438	2	5	0.3042	0.0611019
T17121390223-KY438-VS-B17120989499-KY438	3	1	0.356851	0.173525
T17121390223-KY438-VS-B17120989499-KY438	4	1	0.375928	0.160606
T17121390223-KY438-VS-B17120989499-KY438	5	1	0.390489	0.166085
T17121390223-KY438-VS-B17120989499-KY438	6	1	0.415897	0.170293
T17121390223-KY438-VS-B17120989499-KY438	7	1	0.407045	0.201782
T17121390223-KY438-VS-B17120989499-KY438	8	1	0.377453	0.199455
T17121390223-KY438-VS-B17120989499-KY438	9	1	0.404746	0.19154
T17121390223-KY438-VS-B17120989499-KY438	10	80	0.933854	0.0381598
T17121390223-KY438-VS-B17120989499-KY438	11	1	0.606058	0.219645
T17121390223-KY438-VS-B17120989499-KY438	12	1	0.613184	0.208221
T17121390223-KY438-VS-B17120989499-KY438	13	1	0.598104	0.206822
T17121390223-KY438-VS-B17120989499-KY438	14	1	0.604173	0.222709
T17121390223-KY438-VS-B17120989499-KY438	15	1	0.58008	0.244604
T17121390223-KY438-VS-B17120989499-KY438	16	1	0.572163	0.209011
T17121390223-KY438-VS-B17120989499-KY438	17	1	0.564509	0.244334
T17121390223-KY438-VS-B17120989499-KY438	18	1	0.541965	0.201117
T17121390223-KY438-VS-B17120989499-KY438	19	1	0.564153	0.202153
T17121390223-KY438-VS-B17120989499-KY438	20	1	0.588828	0.193202
T17121390223-KY438-VS-B17120989499-KY438	21	1	0.510435	0.202241
T17121390223-KY438-VS-B17120989499-KY438	22	1	0.514736	0.188923
T17121390223-KY438-VS-B17120989499-KY438	23	1	0.521262	0.204476
T17121390223-KY438-VS-B17120989499-KY438	24	1	0.52605	0.214752
T17121390223-KY438-VS-B17120989499-KY438	25	1	0.448455	0.197647
T17121390223-KY438-VS-B17120989499-KY438	26	1	0.457454	0.207336
T17121390224-KY438-VS-B17120989413-KY438	1	93	0.790509	0.0410195
T17121390224-KY438-VS-B17120989413-KY438	2	17	0.300625	0.0330985
T17121390226-KY438-VS-B17120989416-KY438	1	189	0.986026	0.0142423
T17121390226-KY438-VS-B17120989416-KY438	2	1	0.578883	0.15606
T17121390226-KY438-VS-B17120989416-KY438	3	1	0.519729	0.195016
T17121390226-KY438-VS-B17120989416-KY438	4	1	0.505357	0.191617
T17121390226-KY438-VS-B17120989416-KY438	5	1	0.473075	0.197085
T17121390226-KY438-VS-B17120989416-KY438	6	12	0.139432	0.0222593
T17121390226-KY438-VS-B17120989416-KY438	7	1	0.319664	0.168239
T17121390226-KY438-VS-B17120989416-KY438	8	1	0.335235	0.168054
T17121390226-KY438-VS-B17120989416-KY438	9	1	0.40204	0.200376
T17121390233-KY438-VS-B17121390138-KY438	1	9	0.0855871	0.0218288
T17121390233-KY438-VS-B17121390138-KY438	2	225	0.998124	0.00448661
T17121390233-KY438-VS-B17121390138-KY438	3	20	0.408411	0.0351241
T17121390234-KY438-VS-B17121390139-KY438	1	303	0.72907	0.0207452

## Sheet: Table5
Table 5. CCF estimation results of ccRCC cohort
SampleID	ClusterID	MutationNum	meanCCF	std
RCC10-103	1	2	0.962408	0.034953
RCC10-103	2	40	0.177101	0.0150947
RCC10-103	3	36	0.481396	0.019678
RCC10-108	1	4	0.182683	0.0615236
RCC10-108	2	84	0.857158	0.0324228
RCC10-114	1	50	0.816467	0.033718
RCC10-114	2	18	0.2677	0.0341112
RCC10-119	1	5	0.175521	0.0503744
RCC10-119	2	2	0.357755	0.130473
RCC10-119	3	51	0.700232	0.0308583
RCC10-119	4	1	0.953979	0.0464261
RCC10-11	1	43	0.619392	0.0421695
RCC10-11	2	1	0.105091	0.0570995
RCC10-125	1	6	0.162522	0.0293272
RCC10-125	2	1	0.331066	0.152535
RCC10-125	3	1	0.332685	0.166128
RCC10-125	4	30	0.730995	0.0273306
RCC10-125	5	1	0.433221	0.146962
RCC10-136	1	10	0.096627	0.0187817
RCC10-136	2	267	0.506358	0.00834739
RCC10-136	3	43	0.776281	0.0197416
RCC10-137	1	3	0.0523109	0.0218299
RCC10-137	2	2	0.1989	0.085342
RCC10-137	3	12	0.990435	0.0124852
RCC10-137	4	34	0.615608	0.0221394
RCC10-137	5	1	0.646378	0.211824
RCC10-137	6	1	0.654923	0.210561
RCC10-141	1	31	0.812964	0.0652529
RCC10-146	1	2	0.151567	0.0593913
RCC10-146	2	5	0.94312	0.0505711
RCC10-146	3	49	0.529653	0.021725
RCC10-147	1	14	0.0742233	0.0098711
RCC10-147	2	1	0.287142	0.13824
RCC10-147	3	1	0.694963	0.206231
RCC10-147	4	1	0.714169	0.217677
RCC10-147	5	1	0.695916	0.20649
RCC10-147	6	1	0.692471	0.203131
RCC10-147	7	1	0.685482	0.195446
RCC10-147	8	1	0.691507	0.204419
RCC10-147	9	1	0.699342	0.21169
RCC10-147	10	1	0.701266	0.211191
RCC10-147	11	1	0.688306	0.201142
RCC10-147	12	1	0.679797	0.205864
RCC10-147	13	1	0.676119	0.207031
RCC10-147	14	1	0.664971	0.165477
RCC10-147	15	1	0.650494	0.16854
RCC10-147	16	1	0.439534	0.151342
RCC10-147	17	1	0.681968	0.17827
RCC10-147	18	1	0.655786	0.0817681
RCC10-147	19	1	0.650313	0.083328
RCC10-147	20	1	0.567217	0.188433
RCC10-147	21	1	0.57646	0.18717
RCC10-147	22	1	0.572727	0.186104
RCC10-147	23	1	0.61659	0.209717
RCC10-147	24	1	0.589896	0.201751
RCC10-147	25	1	0.866274	0.0789847
RCC10-147	26	1	0.841381	0.0970925
RCC10-147	27	1	0.714614	0.213777
RCC10-147	28	1	0.687947	0.210386
RCC10-147	29	1	0.694192	0.212797
RCC10-147	30	1	0.71487	0.215613
RCC10-147	31	1	0.67618	0.210467
RCC10-147	32	1	0.680228	0.210863
RCC10-147	33	1	0.683258	0.21164
RCC10-147	34	1	0.655855	0.210101
RCC10-147	35	2	0.734661	0.0455619
RCC10-147	36	1	0.635485	0.187589
RCC10-147	37	1	0.66473	0.203679
RCC10-147	38	1	0.638443	0.203005
RCC10-147	39	1	0.638528	0.204843
RCC10-147	40	1	0.715747	0.153067
RCC10-147	41	1	0.654569	0.21059
RCC10-147	42	1	0.619378	0.211034
RCC10-147	43	1	0.618984	0.2115
RCC10-147	44	1	0.613223	0.209393
RCC10-147	45	1	0.615862	0.210871
RCC10-147	46	1	0.664715	0.198468
RCC10-147	47	1	0.427213	0.201052
RCC10-150	1	2	0.820884	0.0431487
RCC10-150	2	5	0.648185	0.0246284
RCC10-150	3	65	0.483458	0.0103943
RCC10-150	4	1	0.214293	0.087758
RCC10-150	5	1	0.0769053	0.0384205
RCC10-153	1	17	0.112088	0.0171232
RCC10-153	2	1	0.351332	0.183432
RCC10-153	3	2	0.703968	0.212715
RCC10-153	4	2	0.716872	0.215409
RCC10-153	5	5	0.89308	0.0532971
RCC10-153	6	4	0.65134	0.193418
RCC10-153	7	1	0.655039	0.208955
RCC10-153	8	1	0.640447	0.209242
RCC10-153	9	1	0.58979	0.207755
RCC10-153	10	1	0.631431	0.21047
RCC10-153	11	1	0.651802	0.21041
RCC10-153	12	1	0.577155	0.200564
RCC10-153	13	12	0.696432	0.0380216
RCC10-153	14	1	0.56569	0.195199
RCC10-153	15	1	0.587939	0.204556
RCC10-153	16	1	0.627303	0.210968
RCC10-153	17	1	0.627882	0.211234
RCC10-153	18	2	0.438245	0.153664
RCC10-153	19	1	0.478438	0.204395
RCC10-153	20	10	0.744748	0.233324
RCC10-153	21	2	0.692356	0.194414
RCC10-153	22	1	0.667491	0.201341
RCC10-153	23	9	0.59584	0.0627012
RCC10-153	24	1	0.678307	0.19455
RCC10-153	25	1	0.623167	0.211269
RCC10-153	26	1	0.433421	0.211181
RCC10-154	1	19	0.116177	0.015265
RCC10-154	2	15	0.733853	0.0249392
RCC10-154	3	1	0.512658	0.198934
RCC10-154	4	1	0.641832	0.109376
RCC10-154	5	17	0.992849	0.0103032
RCC10-154	6	1	0.730119	0.163334
RCC10-154	7	1	0.646796	0.205423
RCC10-154	8	1	0.63494	0.209674
RCC10-154	9	1	0.636066	0.208205
RCC10-163	1	7	0.130983	0.0329708
RCC10-163	2	2	0.917213	0.0652743
RCC10-163	3	50	0.501043	0.0206207
RCC10-163	4	1	0.588483	0.193236
RCC10-163	5	1	0.627523	0.203321
RCC10-163	6	1	0.747313	0.162627
RCC10-163	7	1	0.301547	0.134311
RCC10-169	1	8	0.168525	0.034779
RCC10-169	2	5	0.819567	0.0580939
RCC10-169	3	75	0.541814	0.0235474
RCC10-178	1	35	0.913059	0.0449349
RCC10-25	1	55	0.136371	0.00861393
RCC10-25	2	3	0.850197	0.0603024
RCC10-25	3	4	0.329142	0.103719
RCC10-25	4	1	0.414646	0.196235
RCC10-25	5	1	0.396969	0.198408
RCC10-25	6	5	0.655583	0.0528798
RCC10-25	7	2	0.586723	0.177853
RCC10-25	8	57	0.479844	0.0164408
RCC10-28	1	24	0.0758766	0.0102616
RCC10-28	2	114	0.694095	0.0099759
RCC10-28	3	57	0.996424	0.00600172
RCC_102	1	35	0.0675759	0.0070636
RCC_102	2	4	0.215197	0.0675723
RCC_102	3	65	0.409404	0.00701396
RCC_102	4	28	0.672173	0.228992
RCC_102	5	3	0.95372	0.0313599
RCC_102	6	1	0.700901	0.0859327
RCC_102	7	1	0.648297	0.10193
RCC10-35	1	5	0.711374	0.157688
RCC10-35	2	1	0.600217	0.211572
RCC10-35	3	1	0.529158	0.22695
RCC10-35	4	1	0.66211	0.202093
RCC10-37	1	4	0.0575781	0.0175403
RCC10-37	2	2	0.316631	0.099546
RCC10-37	3	63	0.893995	0.0154248
RCC10-37	4	20	0.604218	0.0206187
RCC10-44	1	30	0.166513	0.016339
RCC10-49	1	39	0.758687	0.0500765
RCC10-52	1	17	0.0841836	0.013202
RCC10-52	2	1	0.244868	0.10312
RCC10-52	3	1	0.297327	0.149882
RCC10-52	4	1	0.625755	0.20846
RCC10-52	5	1	0.776417	0.116009
RCC10-52	6	1	0.680485	0.184537
RCC10-52	7	1	0.680864	0.182095
RCC10-52	8	1	0.658843	0.134954
RCC10-52	9	1	0.656443	0.160455
RCC10-52	10	1	0.670079	0.138471
RCC10-52	11	1	0.672285	0.133404
RCC10-52	12	1	0.684547	0.120623
RCC10-52	13	1	0.686928	0.153924
RCC10-52	14	1	0.682369	0.177736
RCC10-52	15	1	0.690616	0.17829
RCC10-52	16	1	0.644358	0.210568
RCC10-52	17	1	0.688618	0.212544
RCC10-52	18	1	0.672102	0.211648
RCC10-52	19	1	0.682676	0.212207
RCC10-52	20	1	0.666777	0.2054
RCC10-52	21	1	0.673493	0.20848
RCC10-52	22	1	0.666987	0.208594
RCC10-52	23	4	0.985174	0.0174515
RCC10-52	24	1	0.693227	0.20499
RCC10-52	25	1	0.69997	0.212916
RCC10-52	26	1	0.69112	0.207771
RCC10-52	27	1	0.685202	0.196379
RCC10-52	28	1	0.687421	0.20281
RCC10-52	29	1	0.694024	0.210548
RCC10-52	30	1	0.682499	0.197856
RCC10-52	31	1	0.680889	0.209354
RCC10-52	32	1	0.672366	0.208906
RCC10-52	33	1	0.671254	0.195421
RCC10-52	34	1	0.641786	0.209045
RCC10-52	35	1	0.656321	0.210238
RCC10-52	36	1	0.637177	0.208962
RCC10-52	37	1	0.651564	0.211199
RCC10-52	38	1	0.657747	0.207745
RCC10-52	39	1	0.617854	0.208105
RCC10-52	40	1	0.588033	0.216851
RCC10-52	41	1	0.637535	0.211516
RCC10-52	42	1	0.637549	0.210602
RCC10-52	43	1	0.631772	0.21052
RCC10-52	44	1	0.339535	0.145742
RCC10-52	45	1	0.395355	0.152854
RCC10-52	46	1	0.396132	0.195417
RCC10-52	47	1	0.581292	0.196802
RCC10-52	48	1	0.593443	0.207595
RCC10-52	49	1	0.5996	0.208432
RCC10-52	50	1	0.581746	0.212202
RCC10-52	51	1	0.516741	0.188228
RCC10-52	52	1	0.541749	0.196467
RCC10-52	53	1	0.553176	0.218407
RCC10-52	54	1	0.561925	0.215365
RCC10-52	55	1	0.490978	0.218853
RCC10-54	1	11	0.179578	0.0360852
RCC10-54	2	2	0.659766	0.193401
RCC10-54	3	1	0.644198	0.205482
RCC10-54	4	1	0.609401	0.214277
RCC10-54	5	2	0.658579	0.199581
RCC10-54	6	22	0.911671	0.0747215
RCC10-54	7	2	0.69019	0.184115
RCC10-54	8	1	0.618664	0.214935
RCC10-54	9	1	0.576511	0.223878
RCC10-54	10	1	0.512605	0.216956
RCC10-54	11	1	0.565744	0.217435
RCC10-54	12	1	0.533065	0.217111
RCC10-54	13	1	0.478342	0.217947
RCC_105	1	17	0.0710593	0.0112805
RCC_105	2	117	0.820732	0.0150783
RCC10-5	1	5	0.115584	0.0325801
RCC10-5	2	1	0.396981	0.173052
RCC10-5	3	1	0.483801	0.197064
RCC10-5	4	2	0.819837	0.0840291
RCC10-5	5	1	0.645713	0.206816
RCC10-5	6	1	0.522933	0.212322
RCC10-5	7	1	0.50917	0.195577
RCC10-5	8	1	0.621544	0.212681
RCC10-5	9	1	0.62388	0.211506
RCC10-5	10	1	0.560964	0.212215
RCC10-5	11	1	0.624184	0.212201
RCC10-5	12	1	0.591416	0.197897
RCC10-5	13	1	0.699492	0.209804
RCC10-5	14	1	0.683118	0.204377
RCC10-5	15	1	0.679882	0.200488
RCC10-5	16	3	0.637017	0.0937628
RCC10-5	17	1	0.682981	0.153139
RCC10-5	18	1	0.684586	0.194619
RCC10-5	19	1	0.678452	0.177785
RCC10-5	20	1	0.690453	0.205589
RCC10-5	21	1	0.657777	0.198565
RCC10-5	22	1	0.689819	0.211454
RCC10-68	1	3	0.885178	0.0676123
RCC10-68	2	2	0.712667	0.152072
RCC10-68	3	26	0.407013	0.040518
RCC_106	1	16	0.0841441	0.0133483
RCC_106	2	76	0.547982	0.0169676
RCC_106	3	1	0.275347	0.12799
RCC_106	4	1	0.26066	0.111672
RCC10-74	1	61	0.504607	0.0248302
RCC10-74	2	9	0.104905	0.0228937
RCC10-74	3	3	0.215205	0.0780509
RCC10-74	4	1	0.945616	0.0556096
RCC10-76	1	1	0.52516	0.18415
RCC10-76	2	1	0.511513	0.175925
RCC10-76	3	3	0.596397	0.0376999
RCC10-76	4	1	0.657487	0.140514
RCC10-76	5	1	0.670329	0.146643
RCC10-76	6	1	0.72928	0.065147
RCC10-76	7	1	0.706399	0.0723698
RCC10-76	8	3	0.665066	0.039126
RCC10-76	9	1	0.662816	0.0940285
RCC10-76	10	1	0.689558	0.0717543
RCC10-76	11	1	0.685214	0.125246
RCC10-76	12	1	0.705067	0.110392
RCC10-76	13	1	0.531823	0.173786
RCC10-76	14	1	0.684496	0.174605
RCC10-76	15	1	0.489767	0.166568
RCC10-76	16	1	0.681103	0.185072
RCC10-76	17	1	0.680995	0.183897
RCC10-76	18	1	0.748831	0.160132
RCC10-76	19	1	0.683206	0.193502
RCC10-76	20	1	0.679705	0.186252
RCC10-76	21	1	0.494753	0.195786
RCC10-76	22	1	0.690305	0.210514
RCC10-76	23	1	0.645664	0.20412
RCC10-76	24	1	0.647741	0.210464
RCC10-76	25	1	0.67893	0.21035
RCC10-76	26	1	0.650827	0.196366
RCC10-76	27	1	0.669751	0.209594
RCC10-76	28	2	0.974769	0.0253933
RCC10-76	29	1	0.868389	0.109813
RCC10-76	30	2	0.887755	0.0509238
RCC10-76	31	1	0.842912	0.0838599
RCC10-76	32	1	0.83765	0.0767849
RCC10-76	33	1	0.832287	0.0862039
RCC10-76	34	1	0.815482	0.0804899
RCC10-76	35	1	0.828635	0.0917382
RCC10-76	36	1	0.829752	0.0945701
RCC10-76	37	1	0.785574	0.0925625
RCC10-76	38	1	0.70195	0.213717
RCC10-76	39	1	0.684809	0.21193
RCC10-76	40	1	0.68506	0.210939
RCC10-76	41	1	0.701521	0.211902
RCC10-76	42	1	0.685857	0.211153
RCC10-76	43	1	0.670203	0.205811
RCC10-76	44	1	0.659299	0.210836
RCC10-76	45	12	0.0765051	0.0120163
RCC10-76	46	1	0.255435	0.10817
RCC10-76	47	1	0.206328	0.0848593
RCC10-76	48	1	0.237108	0.103292
RCC10-76	49	1	0.269304	0.119904
RCC10-76	50	1	0.437396	0.147125
RCC10-76	51	1	0.427671	0.16867
RCC10-76	52	1	0.329406	0.11913
RCC10-76	53	1	0.360345	0.12976
RCC10-76	54	1	0.293515	0.104557
RCC10-76	55	1	0.302979	0.104475
RCC10-76	56	1	0.318185	0.140372
RCC10-76	57	1	0.34996	0.137754
RCC10-76	58	1	0.371129	0.130737
RCC10-76	59	1	0.399849	0.143263
RCC10-76	60	1	0.396456	0.147266
RCC10-84	1	44	0.13848	0.00986573
RCC10-90	1	13	0.0732708	0.0120023
RCC10-90	2	1	0.245143	0.118507
RCC10-90	3	2	0.3735	0.117613
RCC10-90	4	5	0.641123	0.196213
RCC10-90	5	1	0.672891	0.182136
RCC10-90	6	1	0.697488	0.208274
RCC10-90	7	1	0.699207	0.209989
RCC10-90	8	1	0.684242	0.195479
RCC10-90	9	1	0.679958	0.184295
RCC10-90	10	1	0.680286	0.196419
RCC10-90	11	1	0.497152	0.161768
RCC10-90	12	1	0.662356	0.204322
RCC10-90	13	1	0.654528	0.210975
RCC10-90	14	1	0.65896	0.206279
RCC10-90	15	1	0.681585	0.210219
RCC10-90	16	1	0.672784	0.20699
RCC10-90	17	1	0.685884	0.21136
RCC10-90	18	1	0.681355	0.211662
RCC10-90	19	1	0.713382	0.215934
RCC10-90	20	1	0.71703	0.216494
RCC10-90	21	1	0.705037	0.214325
RCC10-90	22	1	0.706262	0.214591
RCC10-90	23	1	0.709179	0.214179
RCC10-90	24	1	0.690649	0.211948
RCC10-90	25	1	0.689749	0.211964
RCC10-90	26	1	0.687688	0.212487
RCC10-90	27	1	0.666412	0.208847
RCC10-90	28	1	0.677656	0.211793
RCC10-90	29	1	0.66969	0.210976
RCC10-90	30	1	0.660222	0.210313
RCC10-90	31	7	0.724978	0.0260005
RCC10-90	32	1	0.754892	0.143518
RCC10-90	33	1	0.805675	0.135943
RCC10-90	34	1	0.620416	0.200646
RCC10-90	35	1	0.579108	0.189048
RCC10-90	36	1	0.616478	0.204673
RCC10-90	37	1	0.654437	0.205473
RCC10-90	38	1	0.584237	0.195837
RCC10-90	39	1	0.53792	0.172223
RCC10-90	40	1	0.606733	0.211795
RCC10-90	41	1	0.68547	0.165341
RCC10-90	42	1	0.604088	0.210707
RCC10-90	43	1	0.528396	0.185849
RCC10-90	44	1	0.543581	0.196076
RCC10-90	45	1	0.507317	0.18333
RCC10-92	1	14	0.25493	0.039821
RCC10-92	2	8	0.738353	0.107801
RCC10-92	3	7	0.532954	0.142622
RCC10-93	1	9	0.196911	0.0354222
RCC10-94	1	2	0.233089	0.0797247
RCC10-94	2	4	0.958556	0.0376957
RCC10-94	3	49	0.65942	0.0221633
RCC10-97	1	13	0.0630552	0.0106324
RCC10-97	2	42	0.527564	0.0197924
RCC10-98	1	12	0.0712929	0.0129734
RCC10-98	2	17	0.622707	0.0204872
RCC10-98	3	1	0.593313	0.20688
RCC10-98	4	2	0.675659	0.2022
RCC10-98	5	17	0.750836	0.21947
RCC10-98	6	3	0.692011	0.203376
RCC10-98	7	1	0.670385	0.197697
RCC10-98	8	1	0.635151	0.211251
RCC10-98	9	1	0.638887	0.208361
RCC10-98	10	1	0.662688	0.204603
RCC10-98	11	1	0.821942	0.138878
RCC10-98	12	1	0.297421	0.108004
RCC10-9	1	29	0.993692	0.00982969
RCC_10	1	10	0.553238	0.0614993
RCC_10	2	1	0.669555	0.171234
RCC_10	3	1	0.678171	0.179918
RCC_10	4	52	0.873468	0.0138786
RCC_10	5	1	0.622097	0.207394
RCC_10	6	1	0.679129	0.18612
RCC_10	7	1	0.679472	0.177999
RCC_10	8	1	0.592413	0.205151
RCC_10	9	9	0.671257	0.0182707
RCC_10	10	1	0.514413	0.168214
RCC_10	11	1	0.53494	0.180808
RCC_10	12	1	0.605365	0.194586
RCC_10	13	1	0.600774	0.193376
RCC_10	14	1	0.596287	0.193739
RCC_10	15	1	0.596287	0.193739
RCC_10	16	24	0.0428047	0.00521782
RCC_10	17	1	0.179476	0.0650591
RCC_10	18	1	0.246334	0.108035
RCC_114	1	7	0.101811	0.0258194
RCC_114	2	68	0.508102	0.0210014
RCC_114	3	1	0.846827	0.11969
RCC_115	1	17	0.0847946	0.0117709
RCC_115	2	1	0.309716	0.146836
RCC_115	3	1	0.309716	0.146836
RCC_115	4	1	0.309716	0.146836
RCC_115	5	13	0.532644	0.019551
RCC_115	6	1	0.677855	0.176257
RCC_115	7	1	0.696711	0.208069
RCC_115	8	40	0.741899	0.0146073
RCC_115	9	1	0.685285	0.21168
RCC_115	10	1	0.511044	0.209307
RCC_115	11	1	0.684759	0.206498
RCC_115	12	1	0.711291	0.215575
RCC_117	1	8	0.0962407	0.0222618
RCC_117	2	3	0.198028	0.0724143
RCC_117	3	69	0.528007	0.020798
RCC_117	4	1	0.823376	0.106053
RCC_119	1	55	0.922381	0.0425835
RCC_119	2	1	0.55574	0.224781
RCC_119	3	10	0.174175	0.0361932
RCC_119	4	1	0.524444	0.2249
RCC_119	5	1	0.514664	0.230306
RCC_119	6	8	0.320923	0.075541
RCC_119	7	2	0.473428	0.180562
RCC_119	8	1	0.512586	0.215046
RCC_119	9	1	0.47869	0.227565
RCC_119	10	1	0.467063	0.225981
RCC_11	1	33	0.141595	0.0147973
RCC_11	2	1	0.369401	0.168909
RCC_11	3	1	0.381747	0.173716
RCC_11	4	1	0.379489	0.19426
RCC_11	5	1	0.419649	0.207346
RCC_11	6	1	0.456762	0.216582
RCC_11	7	1	0.451604	0.202542
RCC_11	8	3	0.967551	0.0324308
RCC_11	9	1	0.848297	0.103334
RCC_11	10	1	0.845885	0.109108
RCC_11	11	1	0.829565	0.0921906
RCC_11	12	1	0.810327	0.113003
RCC_11	13	1	0.789521	0.143596
RCC_11	14	1	0.802347	0.13682
RCC_11	15	1	0.782514	0.163281
RCC_11	16	1	0.682745	0.191969
RCC_11	17	1	0.681526	0.189574
RCC_11	18	1	0.683157	0.162627
RCC_11	19	1	0.676201	0.156882
RCC_11	20	7	0.710431	0.0394198
RCC_11	21	1	0.781607	0.119706
RCC_11	22	1	0.718953	0.149896
RCC_11	23	1	0.771069	0.130364
RCC_11	24	1	0.70355	0.16333
RCC_11	25	1	0.700871	0.172095
RCC_11	26	1	0.618992	0.207229
RCC_11	27	1	0.560213	0.190087
RCC_11	28	1	0.671942	0.192543
RCC_11	29	1	0.654891	0.201354
RCC_11	30	1	0.631443	0.211176
RCC_11	31	1	0.654891	0.201354
RCC_11	32	1	0.642223	0.205941
RCC_11	33	1	0.67715	0.196446
RCC_11	34	1	0.659428	0.207428
RCC_11	35	1	0.684855	0.204975
RCC_11	36	1	0.602473	0.214096
RCC_11	37	1	0.544068	0.19684
RCC_11	38	1	0.515013	0.186475
RCC_11	39	1	0.552873	0.201559
RCC_11	40	1	0.517846	0.196815
RCC_11	41	1	0.547797	0.216022
RCC_11	42	1	0.541839	0.215495
RCC_11	43	1	0.560221	0.219045
RCC_11	44	1	0.56623	0.229011
RCC_11	45	1	0.545761	0.225389
RCC_11	46	1	0.535388	0.230836
RCC_14	1	14	0.131549	0.0270053
RCC_14	2	103	0.886403	0.0321225
RCC_15	1	17	0.059623	0.00817446
RCC_15	2	10	0.758076	0.0266224
RCC_15	3	1	0.609978	0.199213
RCC_15	4	64	0.482261	0.00826784
RCC_15	5	4	0.646504	0.0342964
RCC_15	6	2	0.550964	0.168922
RCC_15	7	1	0.561685	0.184312
RCC_15	8	1	0.250497	0.0927579
RCC_18	1	4	0.0823021	0.0291507
RCC_18	2	3	0.875227	0.07531
RCC_18	3	37	0.591852	0.0469273
RCC_18	4	37	0.25815	0.0242394
RCC_1	1	15	0.158208	0.0240833
RCC_1	2	1	0.397514	0.204188
RCC_1	3	1	0.407518	0.207261
RCC_1	4	59	0.86925	0.0296752
RCC_1	5	1	0.539933	0.196653
RCC_1	6	1	0.480781	0.223324
RCC_20	1	2	0.614578	0.194787
RCC_20	2	1	0.603462	0.223068
RCC_20	3	1	0.603462	0.223068
RCC_20	4	3	0.632849	0.190146
RCC_20	5	27	0.859128	0.071751
RCC_20	6	3	0.642472	0.199914
RCC_20	7	2	0.570503	0.197226
RCC_20	8	1	0.532164	0.203492
RCC_20	9	1	0.616459	0.213192
RCC_20	10	1	0.5617	0.224258
RCC_20	11	1	0.53492	0.230189
RCC_20	12	1	0.54273	0.2151
RCC_20	13	16	0.166357	0.0264146
RCC_20	14	3	0.334661	0.120559
RCC_20	15	1	0.405777	0.212031
RCC_20	16	2	0.393904	0.155125
RCC_20	17	1	0.466942	0.217705
RCC_20	18	1	0.449582	0.222686
RCC_20	19	1	0.509616	0.22992
RCC_21	1	14	0.0508817	0.00870865
RCC_21	2	1	0.176571	0.0965881
RCC_21	3	1	0.182734	0.0997695
RCC_21	4	1	0.183535	0.0866897
RCC_21	5	1	0.215718	0.104907
RCC_21	6	1	0.273956	0.0931244
RCC_21	7	1	0.248172	0.0906814
RCC_21	8	1	0.250814	0.0996855
RCC_21	9	1	0.279437	0.115926
RCC_21	10	1	0.24351	0.103998
RCC_21	11	1	0.255574	0.111469
RCC_21	12	1	0.311547	0.113843
RCC_21	13	1	0.326633	0.117389
RCC_21	14	1	0.337765	0.136022
RCC_21	15	1	0.336842	0.131548
RCC_21	16	1	0.367475	0.128911
RCC_21	17	1	0.332506	0.139371
RCC_21	18	1	0.335732	0.140635
RCC_21	19	1	0.375692	0.139266
RCC_21	20	1	0.484383	0.196375
RCC_21	21	1	0.495702	0.176926
RCC_21	22	1	0.452779	0.183555
RCC_21	23	1	0.44052	0.157738
RCC_21	24	1	0.459855	0.150747
RCC_21	25	1	0.45937	0.149932
RCC_21	26	1	0.451167	0.152991
RCC_21	27	1	0.404742	0.124485
RCC_21	28	1	0.401366	0.129776
RCC_21	29	1	0.422338	0.14172
RCC_21	30	1	0.447519	0.148393
RCC_21	31	1	0.417065	0.146066
RCC_21	32	1	0.414139	0.167132
RCC_21	33	1	0.447727	0.178766
RCC_21	34	1	0.504101	0.217291
RCC_21	35	8	0.972955	0.0211217
RCC_21	36	1	0.875373	0.0772874
RCC_21	37	1	0.712784	0.214681
RCC_21	38	1	0.70404	0.213077
RCC_21	39	1	0.681966	0.211646
RCC_21	40	1	0.680964	0.180219
RCC_21	41	1	0.681526	0.183313
RCC_21	42	1	0.630298	0.154591
RCC_21	43	1	0.63294	0.140269
RCC_21	44	1	0.654545	0.168312
RCC_21	45	1	0.654554	0.146821
RCC_21	46	1	0.665922	0.162341
RCC_21	47	1	0.673009	0.175249
RCC_21	48	1	0.674393	0.201065
RCC_21	49	1	0.672587	0.17082
RCC_21	50	1	0.681256	0.186147
RCC_21	51	1	0.686774	0.197492
RCC_21	52	1	0.692919	0.204078
RCC_21	53	1	0.681131	0.198191
RCC_21	54	1	0.647831	0.203169
RCC_21	55	1	0.602696	0.206135
RCC_21	56	1	0.539944	0.196704
RCC_21	57	1	0.834484	0.0861595
RCC_21	58	1	0.82889	0.0829506
RCC_21	59	3	0.756453	0.0337251
RCC_21	60	1	0.745831	0.0873799
RCC_21	61	1	0.771918	0.080251
RCC_21	62	1	0.764374	0.0924401
RCC_21	63	1	0.806275	0.0727703
RCC_21	64	1	0.768654	0.121102
RCC_21	65	1	0.63316	0.192189
RCC_21	66	8	0.657809	0.0196031
RCC_21	67	1	0.670489	0.0921708
RCC_21	68	1	0.711324	0.0770214
RCC_21	69	1	0.710032	0.105194
RCC_21	70	1	0.594158	0.182686
RCC_21	71	1	0.669803	0.154899
RCC_21	72	1	0.526771	0.165901
RCC_21	73	1	0.527152	0.167662
RCC_21	74	1	0.613406	0.18866
RCC_21	75	1	0.529657	0.181221
RCC_21	76	1	0.557644	0.184217
RCC_21	77	1	0.601218	0.19298
RCC_21	78	1	0.528772	0.175635
RCC_21	79	1	0.707676	0.166957
RCC_21	80	1	0.650057	0.201681
RCC_21	81	1	0.572423	0.201411
RCC_21	82	1	0.6322	0.207699
RCC_21	83	1	0.532623	0.207443
RCC_21	84	1	0.642212	0.209846
RCC_21	85	1	0.663975	0.211017
RCC25-1000	1	8	0.0834717	0.0145443
RCC25-1000	2	3	0.943197	0.0453418
RCC25-1000	3	82	0.480176	0.0087211
RCC25-1016	1	55	0.0435131	0.00479128
RCC25-1016	2	51	0.273556	0.0225067
RCC25-1024	1	10	0.145495	0.0300542
RCC25-1024	2	11	0.962098	0.0359905
RCC25-1024	3	80	0.520191	0.0229254
RCC25-1027	1	3	0.120435	0.0439918
RCC25-1027	2	71	0.540905	0.0234353
RCC25-1027	3	1	0.809874	0.0992096
RCC25-102	1	7	0.74244	0.229408
RCC25-102	2	1	0.682913	0.203956
RCC25-102	3	1	0.679024	0.205586
RCC25-102	4	1	0.679967	0.206635
RCC25-102	5	1	0.678308	0.209138
RCC25-102	6	7	0.923132	0.040178
RCC25-102	7	1	0.688241	0.210535
RCC25-102	8	1	0.678201	0.211857
RCC25-102	9	1	0.671723	0.2111
RCC25-102	10	1	0.660149	0.209873
RCC25-102	11	1	0.662204	0.209668
RCC25-102	12	29	0.622536	0.0207547
RCC25-102	13	1	0.614462	0.202051
RCC25-102	14	1	0.619524	0.212146
RCC25-102	15	1	0.662942	0.204808
RCC25-102	16	1	0.633122	0.208473
RCC25-102	17	1	0.429638	0.208512
RCC25-102	18	23	0.0926667	0.0129482
RCC25-102	19	1	0.336074	0.146296
RCC25-1030	1	5	0.910672	0.0547192
RCC25-1030	2	9	0.651694	0.0774098
RCC25-1030	3	25	0.20391	0.0256004
RCC25-1030	4	2	0.67466	0.179198
RCC25-1030	5	30	0.442976	0.0374749
RCC25-1030	6	1	0.623986	0.217036
RCC25-1031	1	2	0.411748	0.141667
RCC25-1031	2	1	0.41306	0.161417
RCC25-1031	3	7	0.926545	0.0560786
RCC25-1031	4	45	0.610195	0.0350846
RCC25-1031	5	1	0.555518	0.225928
RCC25-1031	6	1	0.530722	0.226387
RCC25-1031	7	1	0.482398	0.222626
RCC25-1031	8	1	0.482398	0.222626
RCC25-1031	9	42	0.128702	0.0115998
RCC25-1031	10	1	0.377338	0.18022
RCC25-1031	11	1	0.398792	0.203172
RCC25-1031	12	1	0.37006	0.152386
RCC25-1031	13	1	0.441046	0.214902
RCC25-1031	14	1	0.445504	0.215921
RCC25-1034	1	1	0.515257	0.226942
RCC25-1034	2	1	0.534519	0.212896
RCC25-1034	3	1	0.650724	0.209943
RCC25-1034	4	1	0.462257	0.220929
RCC25-1034	5	1	0.662546	0.205267
RCC25-1034	6	1	0.556973	0.216832
RCC25-1034	7	1	0.630487	0.21107
RCC25-1034	8	1	0.620358	0.211793
RCC25-1034	9	1	0.615856	0.215755
RCC25-1034	10	1	0.576454	0.224955
RCC25-1034	11	1	0.658809	0.201811
RCC25-1034	12	1	0.6148	0.224555
RCC25-1034	13	1	0.693532	0.200399
RCC25-1034	14	1	0.612631	0.213979
RCC25-1034	15	1	0.680731	0.210022
RCC25-1034	16	1	0.686591	0.205443
RCC25-1034	17	1	0.662773	0.198574
RCC25-1034	18	1	0.653432	0.201646
RCC25-1034	19	1	0.676763	0.194906
RCC25-1034	20	1	0.603703	0.215039
RCC25-1034	21	1	0.709666	0.19064
RCC25-1034	22	1	0.701022	0.198277
RCC25-1034	23	1	0.645599	0.218689
RCC25-1034	24	1	0.682194	0.181627
RCC25-1034	25	1	0.681649	0.177997
RCC25-1034	26	1	0.673874	0.194856
RCC25-1034	27	1	0.6723	0.198215
RCC25-1034	28	1	0.757811	0.132199
RCC25-1034	29	1	0.724166	0.191273
RCC25-1034	30	1	0.702383	0.158501
RCC25-1034	31	1	0.753979	0.165267
RCC25-1034	32	1	0.731245	0.11563
RCC25-1034	33	2	0.899982	0.0826136
RCC25-1034	34	2	0.862471	0.088279
RCC25-1034	35	1	0.730147	0.184237
RCC25-1034	36	1	0.732043	0.188717
RCC25-1034	37	1	0.742022	0.172495
RCC25-1034	38	1	0.712297	0.17929
RCC25-1034	39	1	0.672386	0.19261
RCC25-1034	40	1	0.580904	0.207899
RCC25-1034	41	1	0.544745	0.223568
RCC25-1034	42	1	0.567699	0.215694
RCC25-1034	43	1	0.620752	0.21794
RCC25-1034	44	1	0.555622	0.226727
RCC25-1034	45	1	0.515257	0.226942
RCC25-1034	46	1	0.51031	0.226675
RCC25-1034	47	1	0.579181	0.219718
RCC25-1034	48	10	0.10072	0.0218839
RCC25-1034	49	1	0.242821	0.130797
RCC25-1034	50	1	0.443948	0.217317
RCC25-1034	51	1	0.324539	0.17733
RCC25-1034	52	1	0.457623	0.220086
RCC25-1034	53	1	0.385436	0.20102
RCC25-1034	54	1	0.443948	0.217317
RCC25-1034	55	1	0.435761	0.20869
RCC25-1034	56	1	0.51031	0.226675
RCC25-1034	57	1	0.401188	0.206082
RCC25-1034	58	1	0.366286	0.186231
RCC25-1034	59	1	0.409364	0.20852
RCC25-1034	60	1	0.417734	0.210877
RCC25-1037	1	45	0.148854	0.0104676
RCC25-1037	2	8	0.637951	0.0423201
RCC25-1037	3	1	0.48963	0.22862
RCC25-1037	4	1	0.471496	0.206621
RCC25-1037	5	9	0.372927	0.120175
RCC25-1037	6	2	0.496001	0.172334
RCC25-1037	7	1	0.526008	0.21298
RCC25-1037	8	2	0.67645	0.202179
RCC25-1037	9	1	0.653633	0.209751
RCC25-1037	10	8	0.548834	0.169717
RCC25-1037	11	1	0.628116	0.211823
RCC25-1037	12	1	0.572415	0.215064
RCC25-1037	13	1	0.64612	0.207087
RCC25-1037	14	1	0.937165	0.0556286
RCC25-1039	1	14	0.0632539	0.0113653
RCC25-1039	2	1	0.173816	0.0966817
RCC25-1039	3	1	0.183206	0.101589
RCC25-1039	4	1	0.216312	0.118789
RCC25-1039	5	1	0.244923	0.133461
RCC25-1039	6	1	0.2479	0.134972
RCC25-1039	7	1	0.274529	0.148298
RCC25-1039	8	1	0.330364	0.135501
RCC25-1039	9	1	0.337563	0.124956
RCC25-1039	10	1	0.262798	0.101424
RCC25-1039	11	1	0.279795	0.112488
RCC25-1039	12	1	0.266645	0.125251
RCC25-1039	13	1	0.260671	0.115533
RCC25-1039	14	1	0.293034	0.136815
RCC25-1039	15	1	0.361927	0.160974
RCC25-1039	16	1	0.495253	0.217252
RCC25-1039	17	1	0.406856	0.195319
RCC25-1039	18	1	0.480045	0.20942
RCC25-1039	19	1	0.509434	0.230527
RCC25-1039	20	1	0.546499	0.218627
RCC25-1039	21	1	0.489786	0.229207
RCC25-1039	22	1	0.792939	0.0746785
RCC25-1039	23	1	0.811769	0.0724661
RCC25-1039	24	1	0.877416	0.0681367
RCC25-1039	25	1	0.779163	0.149674
RCC25-1039	26	1	0.730747	0.165191
RCC25-1039	27	1	0.655882	0.204747
RCC25-1039	28	1	0.66679	0.0982938
RCC25-1039	29	1	0.699088	0.0664105
RCC25-1039	30	1	0.71114	0.158636
RCC25-1039	31	1	0.691364	0.172588
RCC25-1039	32	1	0.691914	0.19278
RCC25-1039	33	1	0.572999	0.212214
RCC25-1039	34	1	0.563194	0.211195
RCC25-1039	35	1	0.605171	0.21396
RCC25-1039	36	1	0.625803	0.210685
RCC25-1039	37	1	0.52433	0.174343
RCC25-1039	38	1	0.60967	0.218088
RCC25-1039	39	1	0.589258	0.215453
RCC25-1039	40	1	0.6607	0.208108
RCC25-1039	41	1	0.695744	0.212182
RCC25-1039	42	1	0.708583	0.214138
RCC25-1039	43	1	0.702666	0.213052
RCC25-1039	44	1	0.702657	0.213967
RCC25-1039	45	1	0.675198	0.211242
RCC25-1039	46	1	0.654359	0.208151
RCC25-1039	47	1	0.67112	0.195964
RCC25-1039	48	1	0.627951	0.211434
RCC25-1039	49	1	0.60967	0.218088
RCC25-1039	50	1	0.654356	0.209618
RCC25-1039	51	1	0.688762	0.182462
RCC25-1039	52	1	0.675475	0.195764
RCC25-1039	53	1	0.705335	0.212936
RCC25-1039	54	1	0.689041	0.200207
RCC25-1039	55	1	0.681182	0.191566
RCC25-1039	56	1	0.673959	0.194598
RCC25-1039	57	1	0.684843	0.17689
RCC25-1039	58	1	0.639317	0.207851
RCC25-1039	59	1	0.655402	0.200391
RCC25-1039	60	1	0.583943	0.215539
RCC25-103	1	107	0.558459	0.0279947
RCC25-103	2	84	0.160755	0.0114775
RCC25-1040	1	90	0.559803	0.0269365
RCC25-1042	1	26	0.109863	0.0144645
RCC25-1042	2	1	0.332741	0.181859
RCC25-1042	3	1	0.357386	0.191818
RCC25-1042	4	1	0.378511	0.199536
RCC25-1042	5	1	0.401374	0.206961
RCC25-1042	6	3	0.963594	0.0367069
RCC25-1042	7	1	0.828869	0.122582
RCC25-1042	8	1	0.777392	0.148173
RCC25-1042	9	1	0.77928	0.132588
RCC25-1042	10	1	0.759748	0.167111
RCC25-1042	11	1	0.753222	0.172886
RCC25-1042	12	1	0.758885	0.15648
RCC25-1042	13	1	0.689129	0.211264
RCC25-1042	14	1	0.489875	0.18874
RCC25-1042	15	1	0.515738	0.216034
RCC25-1042	16	1	0.559807	0.210228
RCC25-1042	17	1	0.571638	0.218822
RCC25-1042	18	1	0.72908	0.166552
RCC25-1042	19	1	0.665156	0.208446
RCC25-1042	20	1	0.685913	0.18635
RCC25-1042	21	1	0.666401	0.197032
RCC25-1042	22	1	0.686636	0.187475
RCC25-1042	23	1	0.64548	0.206752
RCC25-1042	24	1	0.668806	0.195299
RCC25-1042	25	1	0.65848	0.206466
RCC25-1042	26	1	0.675929	0.192053
RCC25-1042	27	1	0.679174	0.18882
RCC25-1042	28	1	0.690777	0.141584
RCC25-1042	29	1	0.717228	0.122053
RCC25-1042	30	1	0.716523	0.138998
RCC25-1042	31	1	0.68306	0.163573
RCC25-1042	32	1	0.718636	0.156365
RCC25-1042	33	1	0.682547	0.186504
RCC25-1042	34	1	0.691119	0.202244
RCC25-1042	35	1	0.681047	0.190168
RCC25-1042	36	1	0.681981	0.185377
RCC25-1042	37	1	0.68408	0.192273
RCC25-1042	38	1	0.692196	0.203566
RCC25-1042	39	1	0.685159	0.199212
RCC25-1042	40	1	0.661195	0.199288
RCC25-1042	41	1	0.644303	0.207589
RCC25-1042	42	1	0.663147	0.197667
RCC25-1042	43	1	0.650906	0.207805
RCC25-1042	44	1	0.652853	0.208315
RCC25-1042	45	1	0.659358	0.206108
RCC25-1042	46	1	0.649059	0.205724
RCC25-1042	47	1	0.633668	0.208941
RCC25-1042	48	1	0.585034	0.224288
RCC25-1042	49	1	0.580541	0.224849
RCC25-1042	50	1	0.573322	0.22039
RCC25-1042	51	1	0.622995	0.207173
RCC25-1042	52	1	0.541373	0.227671
RCC25-1042	53	1	0.531191	0.22048
RCC25-1042	54	1	0.531894	0.223756
RCC25-1042	55	1	0.426045	0.20108
RCC25-1042	56	1	0.524484	0.227682
RCC25-1042	57	1	0.475423	0.22362
RCC25-1042	58	1	0.463606	0.221773
RCC25-1042	59	1	0.440652	0.217277
RCC25-1042	60	1	0.475423	0.22362
RCC25-1042	61	1	0.511985	0.227218
RCC25-1043	1	41	0.136074	0.014414
RCC25-1043	2	81	0.582826	0.0282079
RCC25-1044	1	36	0.753715	0.0840033
RCC25-1044	2	10	0.181013	0.0363014
RCC25-1044	3	7	0.343047	0.0868933
RCC25-1045	1	5	0.175852	0.0526718
RCC25-1045	2	49	0.642727	0.0482686
RCC25-1048	1	47	0.757089	0.0526122
RCC25-1048	2	1	0.237276	0.119837
RCC25-1050	1	69	0.826303	0.0378952
RCC25-1051	1	11	0.150193	0.0295604
RCC25-1051	2	75	0.568658	0.0334934
RCC25-1053	1	1	0.285925	0.116625
RCC25-1053	2	1	0.281475	0.112539
RCC25-1053	3	19	0.088068	0.0138712
RCC25-1053	4	1	0.233636	0.125167
RCC25-1053	5	1	0.253831	0.142375
RCC25-1053	6	1	0.273033	0.152001
RCC25-1053	7	1	0.268265	0.121942
RCC25-1053	8	1	0.290579	0.171148
RCC25-1053	9	1	0.324539	0.176148
RCC25-1053	10	1	0.335461	0.180853
RCC25-1053	11	1	0.335461	0.180853
RCC25-1053	12	1	0.390273	0.201608
RCC25-1053	13	1	0.45166	0.20629
RCC25-1053	14	1	0.428464	0.205789
RCC25-1053	15	1	0.624648	0.202747
RCC25-1053	16	1	0.630482	0.211129
RCC25-1053	17	1	0.67704	0.211496
RCC25-1053	18	1	0.668622	0.211102
RCC25-1053	19	1	0.657611	0.210542
RCC25-1053	20	1	0.648034	0.208157
RCC25-1053	21	1	0.691498	0.188373
RCC25-1053	22	1	0.605958	0.20786
RCC25-1053	23	1	0.589718	0.218398
RCC25-1053	24	1	0.639359	0.210863
RCC25-1053	25	1	0.683301	0.194904
RCC25-1053	26	1	0.644202	0.205053
RCC25-1053	27	1	0.658744	0.205847
RCC25-1053	28	1	0.691811	0.203207
RCC25-1053	29	1	0.681087	0.191803
RCC25-1053	30	1	0.701612	0.182097
RCC25-1053	31	1	0.671588	0.19267
RCC25-1053	32	1	0.693879	0.167259
RCC25-1053	33	1	0.679164	0.170494
RCC25-1053	34	1	0.679329	0.158248
RCC25-1053	35	1	0.69485	0.158749
RCC25-1053	36	1	0.702984	0.13708
RCC25-1053	37	1	0.692381	0.167206
RCC25-1053	38	1	0.638001	0.213679
RCC25-1053	39	1	0.743631	0.161862
RCC25-1053	40	1	0.784933	0.137722
RCC25-1053	41	1	0.774549	0.129228
RCC25-1053	42	1	0.726407	0.180374
RCC25-1053	43	1	0.734815	0.154964
RCC25-1053	44	1	0.682204	0.209487
RCC25-1053	45	1	0.696286	0.198926
RCC25-1053	46	1	0.602519	0.218002
RCC25-1053	47	1	0.652791	0.202321
RCC25-1053	48	1	0.617972	0.21196
RCC25-1053	49	1	0.691924	0.211424
RCC25-1053	50	1	0.645194	0.208078
RCC25-1053	51	1	0.62964	0.210407
RCC25-1053	52	1	0.645456	0.205526
RCC25-1053	53	1	0.687112	0.207035
RCC25-1053	54	1	0.684167	0.196365
RCC25-1053	55	1	0.684935	0.206675
RCC25-1053	56	1	0.682995	0.209976
RCC25-1053	57	1	0.613448	0.215878
RCC25-1053	58	1	0.543803	0.199466
RCC25-1053	59	1	0.574857	0.213164
RCC25-1053	60	1	0.575265	0.204874
RCC25-1053	61	1	0.570569	0.222164
RCC25-1053	62	1	0.556088	0.203993
RCC25-1053	63	1	0.608162	0.20692
RCC25-1053	64	1	0.527338	0.226855
RCC25-1053	65	1	0.563812	0.230648
RCC25-1053	66	1	0.503218	0.198037
RCC25-1053	67	1	0.564114	0.225724
RCC25-1053	68	1	0.571682	0.229905
RCC25-1053	69	1	0.571682	0.229905
RCC25-1053	70	1	0.596058	0.22187
RCC25-1053	71	1	0.923191	0.0660802
RCC25-1055	1	20	0.109627	0.0161315
RCC25-1055	2	1	0.330605	0.176334
RCC25-1055	3	1	0.760897	0.113404
RCC25-1055	4	1	0.760254	0.0795816
RCC25-1055	5	1	0.700072	0.122597
RCC25-1055	6	1	0.710735	0.110025
RCC25-1055	7	1	0.715201	0.13132
RCC25-1055	8	1	0.574554	0.193021
RCC25-1055	9	1	0.599492	0.202399
RCC25-1055	10	1	0.636343	0.207642
RCC25-1055	11	1	0.652703	0.205872
RCC25-1055	12	14	0.951285	0.0288647
RCC25-1055	13	1	0.688329	0.202265
RCC25-1055	14	1	0.683508	0.204493
RCC25-1055	15	1	0.686678	0.198635
RCC25-1055	16	1	0.681003	0.193108
RCC25-1055	17	1	0.669104	0.208635
RCC25-1055	18	1	0.67787	0.193868
RCC25-1055	19	1	0.675124	0.196061
RCC25-1055	20	1	0.682392	0.187058
RCC25-1055	21	1	0.678507	0.192722
RCC25-1055	22	1	0.661525	0.209085
RCC25-1055	23	1	0.67637	0.189934
RCC25-1055	24	1	0.665557	0.198329
RCC25-1055	25	1	0.684551	0.183114
RCC25-1055	26	1	0.722931	0.152712
RCC25-1055	27	3	0.608175	0.133808
RCC25-1055	28	1	0.678674	0.167122
RCC25-1055	29	1	0.685926	0.161272
RCC25-1055	30	1	0.684519	0.147652
RCC25-1055	31	1	0.68312	0.183987
RCC25-1055	32	1	0.680501	0.181415
RCC25-1055	33	1	0.690303	0.166829
RCC25-1055	34	1	0.701935	0.168299
RCC25-1055	35	1	0.668191	0.19782
RCC25-1055	36	1	0.644933	0.207127
RCC25-1055	37	1	0.655888	0.210192
RCC25-1055	38	1	0.644378	0.205542
RCC25-1055	39	1	0.637589	0.210486
RCC25-1055	40	1	0.655931	0.200532
RCC25-1055	41	1	0.618497	0.212206
RCC25-1055	42	1	0.649916	0.209084
RCC25-1055	43	1	0.610637	0.214547
RCC25-1055	44	1	0.65473	0.207856
RCC25-1055	45	1	0.586252	0.215583
RCC25-1055	46	1	0.393354	0.179458
RCC25-1055	47	1	0.317243	0.110354
RCC25-1055	48	1	0.407087	0.205072
RCC25-1055	49	1	0.515675	0.183722
RCC25-1055	50	1	0.420695	0.157867
RCC25-1055	51	1	0.550502	0.200295
RCC25-1055	52	1	0.542834	0.222155
RCC25-1055	53	1	0.445897	0.215435
RCC25-1056	1	60	0.144024	0.0112782
RCC25-1056	2	1	0.405403	0.184018
RCC25-1056	3	1	0.429307	0.211424
RCC25-1056	4	1	0.429307	0.211424
RCC25-1056	5	1	0.439545	0.213988
RCC25-1056	6	1	0.476972	0.221389
RCC25-1056	7	8	0.916876	0.0523921
RCC25-1056	8	1	0.764435	0.18248
RCC25-1056	9	1	0.723356	0.19737
RCC25-1056	10	1	0.588793	0.195082
RCC25-1056	11	1	0.563445	0.200921
RCC25-1056	12	9	0.708127	0.0576262
RCC25-1056	13	1	0.729714	0.171601
RCC25-1056	14	1	0.681162	0.191605
RCC25-1056	15	1	0.676403	0.195773
RCC25-1056	16	1	0.670993	0.19752
RCC25-1056	17	1	0.686015	0.18984
RCC25-1056	18	15	0.597158	0.14536
RCC25-1056	19	1	0.660067	0.201712
RCC25-1056	20	1	0.655488	0.200687
RCC25-1056	21	1	0.65059	0.205028
RCC25-1056	22	1	0.645409	0.207897
RCC25-1056	23	1	0.656061	0.206357
RCC25-1056	24	1	0.639715	0.209276
RCC25-1056	25	1	0.638508	0.210412
RCC25-1056	26	1	0.663993	0.208469
RCC25-1056	27	1	0.639715	0.209276
RCC25-1056	28	1	0.625882	0.211296
RCC25-1056	29	1	0.654446	0.210249
RCC25-1056	30	1	0.607439	0.214012
RCC25-1056	31	1	0.663134	0.213884
RCC25-1056	32	1	0.614329	0.211279
RCC25-1056	33	1	0.602774	0.217474
RCC25-1056	34	1	0.653721	0.216007
RCC25-1056	35	1	0.644532	0.217972
RCC25-1056	36	1	0.643722	0.208704
RCC25-1056	37	1	0.568407	0.215577
RCC25-1056	38	1	0.604778	0.219965
RCC25-1056	39	1	0.593881	0.226834
RCC25-1056	40	1	0.586275	0.2228
RCC25-1056	41	1	0.601837	0.225682
RCC25-1056	42	1	0.580248	0.223552
RCC25-1056	43	1	0.580248	0.223552
RCC25-1056	44	1	0.578441	0.228772
RCC25-1056	45	1	0.568345	0.224766
RCC25-1056	46	1	0.586087	0.227864
RCC25-1056	47	1	0.578441	0.228772
RCC25-1056	48	1	0.556594	0.225594
RCC25-1056	49	1	0.539167	0.226123
RCC25-1056	50	1	0.504871	0.224749
RCC25-1056	51	1	0.487868	0.217138
RCC25-1056	52	1	0.527654	0.226014
RCC25-1056	53	1	0.493621	0.223627
RCC25-1056	54	1	0.527656	0.221612
RCC25-1057	1	57	0.107839	0.00858361
RCC25-1057	2	70	0.52721	0.0230297
RCC25-1058	1	63	0.0900087	0.00548186
RCC25-1059	1	50	0.147617	0.013315
RCC25-1059	2	55	0.884607	0.0355634
RCC25-1059	3	1	0.624547	0.22137
RCC25-1059	4	1	0.607558	0.219235
RCC25-1059	5	1	0.593543	0.226486
RCC25-1059	6	1	0.567604	0.221824
RCC25-1059	7	1	0.545052	0.205055
RCC25-1059	8	1	0.515548	0.20067
RCC25-1059	9	1	0.501252	0.19721
RCC25-1059	10	1	0.511945	0.19983
RCC25-1059	11	1	0.52039	0.21422
RCC25-105	1	43	0.0914145	0.00862445
RCC25-1061	1	424	0.411105	0.0117284
RCC25-1064	1	9	0.126348	0.0253994
RCC25-1064	2	4	0.798477	0.0616189
RCC25-1064	3	81	0.532542	0.0188228
RCC25-1065	1	1	0.641328	0.206551
RCC25-1065	2	1	0.642796	0.209851
RCC25-1065	3	1	0.687395	0.178582
RCC25-1065	4	1	0.758587	0.150786
RCC25-1065	5	1	0.705622	0.155165
RCC25-1065	6	1	0.744665	0.145551
RCC25-1065	7	1	0.765758	0.0669652
RCC25-1065	8	1	0.737498	0.0798669
RCC25-1065	9	1	0.79056	0.0947138
RCC25-1065	10	1	0.732826	0.125603
RCC25-1065	11	1	0.726768	0.129412
RCC25-1065	12	1	0.705441	0.152306
RCC25-1065	13	2	0.883025	0.0642963
RCC25-1065	14	1	0.854968	0.0775073
RCC25-1065	15	5	0.960179	0.031944
RCC25-1065	16	1	0.847974	0.113008
RCC25-1065	17	1	0.820294	0.114368
RCC25-1065	18	1	0.804287	0.110815
RCC25-1065	19	1	0.7185	0.216169
RCC25-1065	20	1	0.71789	0.217536
RCC25-1065	21	1	0.720502	0.173749
RCC25-1065	22	1	0.686106	0.201777
RCC25-1065	23	1	0.666898	0.210667
RCC25-1065	24	1	0.436944	0.175529
RCC25-1065	25	1	0.494397	0.211134
RCC25-1065	26	1	0.505455	0.223136
RCC25-1065	27	1	0.569582	0.216552
RCC25-1065	28	1	0.485964	0.180086
RCC25-1065	29	1	0.526857	0.192056
RCC25-1065	30	1	0.512198	0.200756
RCC25-1065	31	1	0.505248	0.20534
RCC25-1065	32	2	0.644651	0.0511804
RCC25-1065	33	1	0.703736	0.123393
RCC25-1065	34	1	0.491677	0.163187
RCC25-1065	35	1	0.683306	0.163839
RCC25-1065	36	1	0.662681	0.189939
RCC25-1065	37	1	0.637308	0.16507
RCC25-1065	38	1	0.66421	0.179583
RCC25-1065	39	1	0.665933	0.161013
RCC25-1065	40	1	0.682017	0.189366
RCC25-1065	41	1	0.682787	0.19601
RCC25-1065	42	1	0.687623	0.17554
RCC25-1065	43	1	0.683815	0.198172
RCC25-1065	44	1	0.601247	0.223595
RCC25-1065	45	1	0.58715	0.21916
RCC25-1065	46	1	0.650213	0.209241
RCC25-1065	47	1	0.557993	0.218488
RCC25-1065	48	1	0.556532	0.211409
RCC25-1065	49	1	0.478087	0.227157
RCC25-1065	50	9	0.0695415	0.0154648
RCC25-1065	51	1	0.206045	0.112027
RCC25-1065	52	1	0.23718	0.127946
RCC25-1065	53	1	0.363801	0.123791
RCC25-1065	54	1	0.38524	0.140223
RCC25-1065	55	1	0.379579	0.147372
RCC25-1065	56	1	0.385236	0.142718
RCC25-1065	57	1	0.326642	0.123323
RCC25-1065	58	1	0.258808	0.105917
RCC25-1065	59	1	0.278747	0.133838
RCC25-1065	60	1	0.298261	0.158059
RCC25-1066	1	6	0.126777	0.0344339
RCC25-1066	2	3	0.293734	0.10311
RCC25-1066	3	1	0.359478	0.189759
RCC25-1066	4	1	0.408051	0.206569
RCC25-1066	5	1	0.845709	0.113306
RCC25-1066	6	1	0.707953	0.196027
RCC25-1066	7	2	0.518847	0.188617
RCC25-1066	8	2	0.686769	0.209223
RCC25-1066	9	7	0.456997	0.11187
RCC25-1066	10	2	0.620759	0.192122
RCC25-1066	11	21	0.674341	0.16763
RCC25-1066	12	1	0.652008	0.210831
RCC25-1066	13	1	0.556963	0.226066
RCC25-1066	14	1	0.526395	0.222112
RCC25-1069	1	33	0.138492	0.0124963
RCC25-1069	2	4	0.718462	0.0515962
RCC25-1069	3	55	0.470855	0.0178178
RCC25-1070	1	9	0.131146	0.0172745
RCC25-1070	2	30	0.97139	0.0175126
RCC25-1070	3	7	0.323171	0.108791
RCC25-1070	4	3	0.7501	0.0352748
RCC25-1070	5	37	0.609869	0.012372
RCC25-1071	1	71	0.505404	0.0226028
RCC25-1071	2	1	0.97662	0.0271274
RCC25-1073	1	3	0.129431	0.0409501
RCC25-1073	2	7	0.802653	0.0685105
RCC25-1073	3	57	0.495277	0.0212449
RCC25-108	1	130	0.12059	0.00629211
RCC25-108	2	50	0.545077	0.045955
RCC25-108	3	1	0.484864	0.222377
RCC25-108	4	1	0.454929	0.21038
RCC25-110	1	23	0.0819168	0.0117972
RCC25-110	2	1	0.308664	0.165344
RCC25-110	3	2	0.791299	0.0977063
RCC25-110	4	35	0.464346	0.0248053
RCC25-110	5	1	0.342623	0.171701
RCC25-110	6	1	0.324221	0.163793
RCC25-110	7	1	0.357107	0.186211
RCC25-110	8	1	0.334076	0.176678
RCC25-113	1	62	0.0518267	0.00401454
RCC25-115	1	18	0.127419	0.0175271
RCC25-115	2	12	0.808935	0.0323359
RCC25-115	3	60	0.563521	0.0178518
RCC25-116	1	68	0.462766	0.0122691
RCC25-116	2	11	0.643198	0.0271797
RCC25-116	3	70	0.0711057	0.00512036
RCC25-116	4	1	0.268695	0.117841
RCC25-117	1	6	0.100897	0.0266308
RCC25-117	2	1	0.268137	0.148198
RCC25-117	3	1	0.379075	0.196799
RCC25-117	4	1	0.337557	0.159339
RCC25-117	5	1	0.366469	0.19218
RCC25-117	6	1	0.492165	0.213902
RCC25-117	7	1	0.511843	0.1963
RCC25-117	8	1	0.685283	0.122109
RCC25-117	9	1	0.706908	0.177329
RCC25-117	10	1	0.574016	0.224537
RCC25-117	11	1	0.616446	0.212727
RCC25-117	12	1	0.686851	0.197826
RCC25-117	13	1	0.69291	0.208659
RCC25-117	14	1	0.676428	0.205443
RCC25-117	15	1	0.670854	0.210976
RCC25-117	16	1	0.590546	0.201474
RCC25-117	17	1	0.632377	0.205801
RCC25-117	18	1	0.499515	0.224791
RCC25-117	19	1	0.466691	0.220342
RCC25-118	1	62	0.082306	0.00576655
RCC25-121	1	12	0.0670156	0.00815499
RCC25-122	1	126	0.0913244	0.00478991
RCC25-122	2	1	0.481508	0.22713
RCC25-122	3	1	0.66949	0.204262
RCC25-122	4	1	0.69433	0.209748
RCC25-122	5	40	0.509083	0.0148509
RCC25-122	6	1	0.588995	0.201682
RCC25-122	7	1	0.685573	0.21218
RCC25-122	8	1	0.622557	0.208267
RCC25-122	9	1	0.709094	0.14383
RCC25-122	10	1	0.61564	0.205988
RCC25-122	11	1	0.592058	0.224464
RCC25-122	12	1	0.577019	0.226597
RCC25-122	13	1	0.577019	0.226597
RCC25-122	14	1	0.645408	0.207368
RCC25-122	15	1	0.734385	0.119858
RCC25-122	16	1	0.730004	0.122954
RCC25-122	17	1	0.738291	0.0881369
RCC25-122	18	1	0.791738	0.11675
RCC25-122	19	1	0.787391	0.134927
RCC25-122	20	1	0.954828	0.0379061
RCC25-131	1	19	0.0445072	0.00676129
RCC25-131	2	1	0.278161	0.138806
RCC25-131	3	1	0.309443	0.153041
RCC25-131	4	1	0.284762	0.15016
RCC25-131	5	1	0.707171	0.214523
RCC25-131	6	1	0.710083	0.215305
RCC25-131	7	1	0.69714	0.207619
RCC25-131	8	1	0.948311	0.0437862
RCC25-131	9	3	0.758817	0.037678
RCC25-131	10	1	0.752158	0.117455
RCC25-131	11	1	0.734127	0.139733
RCC25-131	12	1	0.707216	0.134356
RCC25-131	13	1	0.715195	0.143219
RCC25-131	14	1	0.664833	0.203037
RCC25-131	15	1	0.653648	0.208598
RCC25-131	16	1	0.662865	0.209317
RCC25-131	17	1	0.680598	0.210863
RCC25-131	18	1	0.682117	0.211377
RCC25-131	19	1	0.627631	0.212267
RCC25-131	20	1	0.673329	0.205464
RCC25-131	21	1	0.655342	0.206324
RCC25-131	22	1	0.479946	0.149559
RCC25-131	23	1	0.663231	0.176746
RCC25-131	24	1	0.671197	0.114209
RCC25-131	25	1	0.645606	0.114845
RCC25-131	26	1	0.683909	0.149086
RCC25-131	27	1	0.685487	0.158524
RCC25-131	28	1	0.679562	0.174787
RCC25-131	29	1	0.682366	0.17839
RCC25-131	30	1	0.657188	0.201204
RCC25-131	31	1	0.619839	0.214131
RCC25-131	32	1	0.611565	0.214673
RCC25-131	33	1	0.600259	0.222404
RCC25-131	34	1	0.507424	0.212524
RCC25-131	35	1	0.4171	0.170475
RCC25-131	36	1	0.388941	0.178783
RCC25-131	37	1	0.418896	0.214219
RCC25-134	1	13	0.240574	0.0207509
RCC25-134	2	197	0.0499873	0.000356224
RCC25-134	3	1	0.258826	0.119079
RCC25-135	1	11	0.0779681	0.0131509
RCC25-135	2	1	0.20643	0.0900524
RCC25-135	3	1	0.700691	0.174122
RCC25-135	4	1	0.652487	0.201557
RCC25-135	5	4	0.682893	0.0410356
RCC25-135	6	1	0.738934	0.137141
RCC25-135	7	1	0.780129	0.13169
RCC25-135	8	2	0.630084	0.114811
RCC25-135	9	1	0.656936	0.152136
RCC25-135	10	1	0.680757	0.165381
RCC25-135	11	1	0.697276	0.159639
RCC25-135	12	1	0.763459	0.151405
RCC25-135	13	1	0.714605	0.170811
RCC25-135	14	1	0.714605	0.170811
RCC25-135	15	1	0.539523	0.225317
RCC25-135	16	1	0.516619	0.208591
RCC25-135	17	1	0.259902	0.140617
RCC25-135	18	1	0.306626	0.163317
RCC25-135	19	1	0.390313	0.197687
RCC25-135	20	1	0.472279	0.198398
RCC25-135	21	1	0.444311	0.160666
RCC25-135	22	1	0.453038	0.159491
RCC25-135	23	1	0.497256	0.222904
RCC25-135	24	4	0.325566	0.0997426
RCC25-135	25	1	0.307391	0.134148
RCC25-135	26	1	0.337951	0.155462
RCC25-135	27	1	0.368543	0.162992
RCC25-135	28	1	0.419315	0.152197
RCC25-135	29	1	0.370907	0.190666
RCC25-135	30	1	0.358741	0.185943
RCC25-135	31	1	0.408787	0.178215
RCC25-135	32	1	0.480694	0.220676
RCC25-135	33	1	0.480694	0.220676
RCC25-135	34	1	0.440829	0.212661
RCC25-135	35	1	0.302143	0.161218
RCC25-135	36	1	0.433194	0.210726
RCC25-135	37	1	0.514048	0.224447
RCC25-135	38	1	0.604741	0.215478
RCC25-135	39	1	0.584019	0.21975
RCC25-135	40	1	0.628895	0.210218
RCC25-135	41	1	0.674365	0.190405
RCC25-135	42	1	0.67825	0.207153
RCC25-135	43	1	0.68227	0.208597
RCC25-135	44	1	0.668715	0.205196
RCC25-135	45	1	0.676436	0.209125
RCC25-135	46	1	0.674098	0.211223
RCC25-135	47	1	0.66545	0.21085
RCC25-135	48	1	0.628474	0.209562
RCC25-135	49	1	0.699332	0.208709
RCC25-135	50	1	0.702631	0.211953
RCC25-135	51	1	0.668973	0.210895
RCC25-135	52	1	0.693629	0.209494
RCC25-135	53	1	0.668155	0.201225
RCC25-135	54	1	0.649689	0.206482
RCC25-135	55	1	0.650928	0.208427
RCC25-135	56	1	0.576105	0.216902
RCC25-135	57	1	0.584584	0.201278
RCC25-135	58	1	0.539523	0.225317
RCC25-135	59	1	0.949041	0.0448564
RCC25-137	1	12	0.0918851	0.0170569
RCC25-137	2	6	0.822018	0.0566311
RCC25-137	3	74	0.546043	0.0140317
RCC25-138	1	58	0.0885229	0.00685767
RCC25-138	2	57	0.516452	0.0228356
RCC25-138	3	1	0.350238	0.181103
RCC25-138	4	1	0.287549	0.117333
RCC25-139	1	18	0.201047	0.0255117
RCC25-139	2	1	0.379355	0.188353
RCC25-139	3	135	0.791557	0.0179748
RCC25-139	4	3	0.403857	0.137017
RCC25-139	5	1	0.433747	0.182742
RCC25-139	6	1	0.391984	0.201036
RCC25-139	7	1	0.415364	0.208279
RCC25-139	8	1	0.41457	0.217527
RCC25-145	1	32	0.484958	0.0427993
RCC25-145	2	1	0.798261	0.154788
RCC25-145	3	1	0.184814	0.0958477
RCC25-146	1	45	0.0817835	0.00707556
RCC25-146	2	46	0.504554	0.0158212
RCC25-146	3	1	0.643321	0.195118
RCC25-147	1	171	0.121289	0.00537399
RCC25-147	2	1	0.519005	0.224956
RCC25-147	3	1	0.5471	0.230589
RCC25-147	4	1	0.505043	0.218628
RCC25-147	5	1	0.533469	0.225452
RCC25-147	6	3	0.81747	0.0761026
RCC25-147	7	1	0.733007	0.125472
RCC25-147	8	23	0.587355	0.170574
RCC25-147	9	1	0.632961	0.213536
RCC25-147	10	1	0.550603	0.218701
RCC25-149	1	97	0.0718032	0.00414046
RCC25-149	2	1	0.315753	0.166198
RCC25-149	3	1	0.8788	0.0985558
RCC25-149	4	1	0.777936	0.116802
RCC25-149	5	1	0.280227	0.10871
RCC25-149	6	1	0.288675	0.119269
RCC25-149	7	77	0.50606	0.0169123
RCC25-149	8	1	0.365328	0.17836
RCC25-149	9	1	0.364777	0.187077
RCC25-149	10	1	0.338785	0.176406
RCC25-149	11	1	0.318117	0.158296
RCC25-149	12	1	0.344995	0.179044
RCC25-150	1	50	0.691574	0.0225391
RCC25-150	2	1	0.55373	0.229388
RCC25-150	3	1	0.693196	0.212799
RCC25-150	4	1	0.518099	0.230225
RCC25-150	5	1	0.518099	0.230225
RCC25-150	6	1	0.478966	0.208035
RCC25-150	7	1	0.506559	0.229791
RCC25-150	8	1	0.483922	0.227941
RCC25-150	9	1	0.439233	0.187438
RCC25-150	10	1	0.483922	0.227941
RCC25-150	11	1	0.483922	0.227941
RCC25-150	12	1	0.483922	0.227941
RCC25-150	13	1	0.472836	0.226564
RCC25-150	14	1	0.46192	0.224912
RCC25-150	15	1	0.451187	0.22301
RCC25-150	16	1	0.451187	0.22301
RCC25-150	17	1	0.427799	0.208391
RCC25-150	18	1	0.409408	0.169263
RCC25-150	19	22	0.121924	0.0141841
RCC25-150	20	1	0.320732	0.168636
RCC25-150	21	1	0.349348	0.158972
RCC25-150	22	1	0.372131	0.190048
RCC25-151	1	42	0.064056	0.00618829
RCC25-151	2	4	0.866838	0.0650698
RCC25-151	3	75	0.436801	0.0122468
RCC25-151	4	1	0.714854	0.157094
RCC25-151	5	1	0.670087	0.139993
RCC25-151	6	1	0.539071	0.170854
RCC25-159	1	5	0.171722	0.0480528
RCC25-159	2	53	0.561426	0.0264233
RCC25-160	1	6	0.970778	0.0293752
RCC25-160	2	84	0.616233	0.0270119
RCC25-160	3	1	0.212277	0.0993127
RCC25-164	1	111	0.0955061	0.00558478
RCC25-164	2	1	0.440689	0.212514
RCC25-164	3	1	0.711635	0.215315
RCC25-164	4	1	0.67868	0.210001
RCC25-164	5	1	0.668645	0.209444
RCC25-164	6	6	0.92208	0.0510228
RCC25-164	7	1	0.777398	0.134197
RCC25-164	8	1	0.769186	0.155832
RCC25-164	9	1	0.668621	0.207776
RCC25-164	10	1	0.641253	0.202606
RCC25-164	11	1	0.736788	0.14493
RCC25-164	12	1	0.744238	0.142728
RCC25-164	13	1	0.705133	0.212469
RCC25-164	14	1	0.688728	0.207935
RCC25-164	15	18	0.562693	0.0197259
RCC25-164	16	1	0.697748	0.168723
RCC25-164	17	1	0.642377	0.205966
RCC25-164	18	1	0.650713	0.203499
RCC25-164	19	1	0.506395	0.210039
RCC25-164	20	1	0.644203	0.205103
RCC25-164	21	1	0.67738	0.203315
RCC25-164	22	1	0.644203	0.205103
RCC25-164	23	1	0.660213	0.203088
RCC25-164	24	1	0.687932	0.184498
RCC25-164	25	1	0.643032	0.206678
RCC25-164	26	1	0.604099	0.21449
RCC25-164	27	1	0.506395	0.210039
RCC25-164	28	1	0.584689	0.212841
RCC25-164	29	1	0.58539	0.211646
RCC25-164	30	1	0.701628	0.175929
RCC25-164	31	1	0.640613	0.208516
RCC25-164	32	1	0.617907	0.212694
RCC25-164	33	1	0.714963	0.15599
RCC25-164	34	1	0.594649	0.209298
RCC25-164	35	1	0.6498	0.207735
RCC25-164	36	1	0.595479	0.220513
RCC25-164	37	1	0.682074	0.208196
RCC25-164	38	1	0.706998	0.111747
RCC25-164	39	1	0.675704	0.209057
RCC25-164	40	1	0.6295	0.210792
RCC25-164	41	1	0.627121	0.219728
RCC25-164	42	1	0.660207	0.210249
RCC25-164	43	1	0.698622	0.211929
RCC25-164	44	1	0.73191	0.143823
RCC25-164	45	1	0.517518	0.219802
RCC25-164	46	1	0.655195	0.213927
RCC25-164	47	1	0.667594	0.210139
RCC25-164	48	1	0.601573	0.22423
RCC25-164	49	1	0.637836	0.210284
RCC25-164	50	1	0.702489	0.202211
RCC25-164	51	1	0.577948	0.227533
RCC25-164	52	1	0.533246	0.22522
RCC25-164	53	1	0.660877	0.210661
RCC25-164	54	1	0.515845	0.224504
RCC25-164	55	1	0.5072	0.223839
RCC25-164	56	1	0.638768	0.208059
RCC25-164	57	1	0.544851	0.230298
RCC25-164	58	1	0.513439	0.230504
RCC25-164	59	1	0.457841	0.209523
RCC25-164	60	1	0.464916	0.217839
RCC25-164	61	1	0.493156	0.229309
RCC25-164	62	1	0.503236	0.230033
RCC25-166	1	69	0.80889	0.0343782
RCC25-166	2	1	0.165533	0.105577
RCC25-167	1	351	0.0790897	0.00287689
RCC25-167	2	6	0.530524	0.0255541
RCC25-167	3	1	0.470229	0.187288
RCC25-167	4	1	0.547183	0.175773
RCC25-167	5	1	0.577785	0.207714
RCC25-167	6	1	0.711437	0.215065
RCC25-167	7	1	0.699217	0.213513
RCC25-167	8	1	0.672872	0.209973
RCC25-167	9	1	0.673934	0.21076
RCC25-167	10	1	0.647513	0.212057
RCC25-167	11	1	0.629236	0.21015
RCC25-167	12	3	0.836549	0.0378696
RCC25-167	13	1	0.669445	0.209517
RCC25-167	14	1	0.632679	0.205472
RCC25-167	15	1	0.695185	0.0920645
RCC25-175	1	34	0.108297	0.0103979
RCC25-175	2	1	0.397757	0.193057
RCC25-175	3	1	0.356529	0.152185
RCC25-175	4	1	0.419792	0.200251
RCC25-175	5	1	0.385253	0.157342
RCC25-175	6	2	0.92952	0.0560147
RCC25-175	7	1	0.801246	0.111509
RCC25-175	8	1	0.778955	0.112515
RCC25-175	9	1	0.684817	0.21105
RCC25-175	10	1	0.674546	0.210911
RCC25-175	11	1	0.696346	0.211212
RCC25-175	12	1	0.680544	0.209757
RCC25-175	13	1	0.517988	0.20184
RCC25-175	14	1	0.500444	0.18923
RCC25-175	15	1	0.440163	0.174464
RCC25-175	16	1	0.685151	0.200909
RCC25-175	17	1	0.694445	0.205434
RCC25-175	18	6	0.590714	0.0394689
RCC25-175	19	1	0.708227	0.139682
RCC25-175	20	1	0.699234	0.163047
RCC25-175	21	1	0.710917	0.136087
RCC25-175	22	1	0.675785	0.195318
RCC25-175	23	1	0.66108	0.203243
RCC25-175	24	1	0.670685	0.203581
RCC25-175	25	1	0.646677	0.2049
RCC25-175	26	1	0.66108	0.203243
RCC25-175	27	1	0.666915	0.206021
RCC25-175	28	1	0.584115	0.213298
RCC25-175	29	1	0.578967	0.214348
RCC25-175	30	1	0.74481	0.122764
RCC25-175	31	1	0.640859	0.210773
RCC25-177	1	19	0.0732223	0.0104571
RCC25-177	2	1	0.287251	0.145632
RCC25-177	3	1	0.597004	0.211792
RCC25-177	4	1	0.52104	0.199445
RCC25-177	5	1	0.698889	0.213593
RCC25-177	6	1	0.692202	0.212807
RCC25-177	7	12	0.501889	0.020757
RCC25-177	8	1	0.682948	0.192295
RCC25-177	9	1	0.67843	0.182282
RCC25-177	10	1	0.679364	0.205765
RCC25-177	11	1	0.672041	0.204913
RCC25-177	12	1	0.673496	0.203547
RCC25-177	13	1	0.677723	0.210573
RCC25-177	14	1	0.686073	0.212327
RCC25-177	15	1	0.664096	0.206586
RCC25-177	16	1	0.67913	0.185711
RCC25-177	17	1	0.680856	0.176487
RCC25-177	18	1	0.653636	0.2039
RCC25-177	19	1	0.67561	0.189057
RCC25-177	20	1	0.637754	0.211366
RCC25-177	21	1	0.521119	0.230255
RCC25-177	22	1	0.591378	0.211343
RCC25-177	23	1	0.494789	0.228996
RCC25-177	24	1	0.64255	0.211243
RCC25-177	25	1	0.563678	0.216862
RCC25-177	26	1	0.591239	0.21559
RCC25-177	27	1	0.671147	0.211105
RCC25-177	28	1	0.623369	0.21164
RCC25-177	29	1	0.588118	0.214491
RCC25-177	30	1	0.627588	0.210738
RCC25-177	31	1	0.606259	0.210838
RCC25-177	32	1	0.618253	0.210534
RCC25-177	33	1	0.63279	0.210001
RCC25-177	34	1	0.676939	0.136644
RCC25-177	35	1	0.685044	0.121314
RCC25-177	36	1	0.700916	0.165483
RCC25-177	37	1	0.640602	0.203176
RCC25-177	38	1	0.649552	0.207925
RCC25-177	39	1	0.615025	0.203528
RCC25-177	40	2	0.705374	0.0516616
RCC25-177	41	1	0.819513	0.0972801
RCC25-177	42	1	0.753833	0.177705
RCC25-177	43	1	0.745097	0.153788
RCC25-17	1	4	0.776813	0.10179
RCC25-17	2	1	0.866196	0.101965
RCC25-17	3	7	0.133248	0.033003
RCC25-17	4	79	0.446352	0.0199598
RCC25-180	1	19	0.105823	0.014426
RCC25-180	2	1	0.387219	0.19513
RCC25-180	3	1	0.708394	0.138289
RCC25-180	4	1	0.653133	0.0834125
RCC25-180	5	1	0.80028	0.143866
RCC25-180	6	1	0.426583	0.159617
RCC25-180	7	1	0.45752	0.172107
RCC25-180	8	1	0.447076	0.185233
RCC25-180	9	1	0.494291	0.210873
RCC25-180	10	1	0.543753	0.220945
RCC25-180	11	1	0.620415	0.211916
RCC25-180	12	1	0.641153	0.204498
RCC25-180	13	1	0.705865	0.213369
RCC25-180	14	1	0.718009	0.216575
RCC25-180	15	1	0.677929	0.209011
RCC25-180	16	1	0.672188	0.210916
RCC25-180	17	1	0.658507	0.20808
RCC25-180	18	1	0.65236	0.210478
RCC25-180	19	1	0.643326	0.209739
RCC25-180	20	1	0.64827	0.208945
RCC25-180	21	1	0.603883	0.214991
RCC25-180	22	1	0.695104	0.179822
RCC25-180	23	1	0.673318	0.191832
RCC25-180	24	1	0.654822	0.206608
RCC25-180	25	1	0.607843	0.189895
RCC25-180	26	1	0.501038	0.229281
RCC25-180	27	1	0.447367	0.213073
RCC25-180	28	1	0.466223	0.217166
RCC25-180	29	1	0.501038	0.229281
RCC25-180	30	1	0.512791	0.2299
RCC25-180	31	1	0.501038	0.229281
RCC25-180	32	1	0.444736	0.221479
RCC25-181	1	53	0.0864154	0.00671332
RCC25-181	2	1	0.323933	0.15977
RCC25-181	3	1	0.346441	0.17853
RCC25-181	4	1	0.353912	0.181622
RCC25-181	5	1	0.425613	0.216545
RCC25-181	6	3	0.612544	0.0936291
RCC25-181	7	2	0.291974	0.104958
RCC25-181	8	1	0.374216	0.180726
RCC25-181	9	1	0.404411	0.200267
RCC25-181	10	1	0.41378	0.203241
RCC25-181	11	26	0.376836	0.0287718
RCC25-181	12	1	0.473919	0.22607
RCC25-184	1	5	0.31804	0.095739
RCC25-184	2	1	0.421913	0.210943
RCC25-184	3	17	0.134722	0.0204898
RCC25-184	4	1	0.389462	0.201164
RCC25-184	5	49	0.936673	0.031294
RCC25-184	6	3	0.421107	0.148115
RCC25-184	7	7	0.519944	0.159556
RCC25-189	1	4	0.126191	0.0430413
RCC25-189	2	109	0.592853	0.0234937
RCC25-189	3	1	0.925931	0.0643266
RCC25-18	1	88	0.0497022	0.00171243
RCC25-18	2	46	0.178353	0.00934373
RCC25-18	3	1	0.501854	0.154835
RCC25-191	1	78	0.488776	0.0106915
RCC25-191	2	31	0.108016	0.0106165
RCC25-191	3	1	0.980384	0.0231052
RCC25-192	1	12	0.167576	0.0316079
RCC25-192	2	2	0.80403	0.108672
RCC25-192	3	10	0.326023	0.0688244
RCC25-192	4	24	0.551237	0.070395
RCC25-194	1	45	0.0743348	0.00712799
RCC25-194	2	2	0.244232	0.106656
RCC25-194	3	105	0.497445	0.0158587
RCC25-194	4	3	0.764458	0.0833533
RCC25-194	5	2	0.860643	0.063939
RCC25-194	6	1	0.630159	0.192648
RCC25-197	1	50	0.698257	0.0597132
RCC25-199	1	156	0.134935	0.00688269
RCC25-199	2	40	0.572229	0.0494546
RCC25-199	3	1	0.543185	0.222465
RCC25-199	4	1	0.578878	0.228801
RCC25-199	5	1	0.548008	0.226144
RCC25-1	1	51	0.106439	0.00991331
RCC25-1	2	1	0.415191	0.208309
RCC25-1	3	1	0.420876	0.209904
RCC25-1	4	1	0.426645	0.211456
RCC25-1	5	3	0.984477	0.0187145
RCC25-1	6	31	0.564498	0.0293566
RCC25-1	7	1	0.540692	0.222679
RCC25-1	8	1	0.548126	0.226259
RCC25-1	9	1	0.511567	0.220962
RCC25-1	10	1	0.534619	0.226478
RCC25-1	11	1	0.425548	0.197843
RCC25-1	12	1	0.444477	0.209013
RCC25-1	13	1	0.443946	0.203161
RCC25-200	1	77	0.625008	0.0235139
RCC25-201	1	48	0.572467	0.0291893
RCC25-201	2	1	0.795422	0.0869234
RCC25-201	3	42	0.115194	0.0115644
RCC25-201	4	1	0.389322	0.199673
RCC25-201	5	2	0.324147	0.119446
RCC25-201	6	1	0.407412	0.205481
RCC25-201	7	1	0.395235	0.201639
RCC25-202	1	13	0.764973	0.16965
RCC25-202	2	1	0.539044	0.22986
RCC25-202	3	1	0.525695	0.230067
RCC25-202	4	49	0.102686	0.00946115
RCC25-202	5	1	0.475298	0.218847
RCC25-202	6	1	0.499577	0.229092
RCC25-207	1	4	0.15052	0.0460836
RCC25-207	2	91	0.615738	0.040763
RCC25-208	1	79	0.485649	0.015543
RCC25-208	2	16	0.133456	0.0173914
RCC25-208	3	1	0.869757	0.0998714
RCC25-20	1	40	0.0682857	0.0071882
RCC25-20	2	1	0.346278	0.179217
RCC25-20	3	10	0.782977	0.0361039
RCC25-20	4	1	0.655141	0.207427
RCC25-20	5	1	0.657525	0.208322
RCC25-20	6	1	0.641293	0.208001
RCC25-20	7	1	0.584874	0.197314
RCC25-20	8	1	0.707282	0.213551
RCC25-20	9	1	0.695453	0.212968
RCC25-20	10	1	0.682772	0.211438
RCC25-20	11	1	0.686693	0.212218
RCC25-20	12	1	0.692402	0.211877
RCC25-20	13	1	0.681504	0.208064
RCC25-20	14	1	0.634999	0.211209
RCC25-20	15	1	0.394317	0.1713
RCC25-20	16	1	0.473345	0.206368
RCC25-20	17	1	0.702766	0.211291
RCC25-20	18	1	0.706471	0.213207
RCC25-20	19	1	0.695375	0.208399
RCC25-20	20	1	0.705493	0.213457
RCC25-20	21	1	0.696833	0.210017
RCC25-20	22	2	0.651671	0.18176
RCC25-20	23	1	0.689987	0.201296
RCC25-20	24	1	0.680672	0.184717
RCC25-20	25	1	0.688454	0.200564
RCC25-20	26	1	0.679131	0.176346
RCC25-20	27	1	0.67647	0.204809
RCC25-20	28	1	0.660333	0.200369
RCC25-20	29	1	0.665997	0.1981
RCC25-20	30	1	0.639154	0.208675
RCC25-20	31	2	0.661742	0.0764109
RCC25-20	32	1	0.676257	0.125233
RCC25-20	33	1	0.690303	0.151268
RCC25-20	34	1	0.68434	0.157722
RCC25-20	35	1	0.512689	0.191628
RCC25-20	36	1	0.535964	0.203479
RCC25-20	37	1	0.560174	0.206195
RCC25-20	38	1	0.596292	0.212068
RCC25-20	39	1	0.590767	0.208249
RCC25-20	40	1	0.639154	0.208675
RCC25-20	41	1	0.672731	0.191607
RCC25-20	42	1	0.560659	0.209873
RCC25-20	43	1	0.580901	0.213632
RCC25-20	44	1	0.38898	0.187125
RCC25-20	45	1	0.450159	0.213661
RCC25-20	46	1	0.47948	0.227108
RCC25-212	1	33	0.159878	0.0164567
RCC25-212	2	40	0.527802	0.0250067
RCC25-215	1	141	0.201158	0.0103345
RCC25-215	2	74	0.698079	0.0396502
RCC25-217	1	34	0.0976544	0.010556
RCC25-217	2	1	0.395116	0.188587
RCC25-217	3	1	0.340813	0.122048
RCC25-217	4	1	0.382505	0.144306
RCC25-217	5	1	0.50964	0.223031
RCC25-217	6	2	0.847251	0.0778447
RCC25-217	7	1	0.647094	0.122025
RCC25-217	8	1	0.664199	0.156468
RCC25-217	9	1	0.687262	0.207147
RCC25-217	10	1	0.711333	0.217982
RCC25-217	11	1	0.687871	0.21104
RCC25-217	12	1	0.67909	0.19719
RCC25-217	13	1	0.670409	0.194283
RCC25-217	14	1	0.651662	0.2103
RCC25-217	15	1	0.663652	0.207096
RCC25-217	16	1	0.624536	0.21021
RCC25-217	17	1	0.612612	0.195437
RCC25-217	18	1	0.594619	0.205442
RCC25-217	19	1	0.593579	0.207253
RCC25-218	1	43	0.0294747	0.00223563
RCC25-218	2	43	0.103556	0.00920604
RCC25-220	1	35	0.174134	0.0190443
RCC25-220	2	67	0.62355	0.0345375
RCC25-222	1	72	0.595113	0.0316277
RCC25-222	2	5	0.132289	0.0373117
RCC25-223	1	62	0.215702	0.0167369
RCC25-223	2	51	0.670244	0.0456444
RCC25-228	1	9	0.12305	0.0272894
RCC25-228	2	339	0.515222	0.0089009
RCC25-228	3	45	0.867943	0.0262361
RCC25-229	1	9	0.119299	0.0265449
RCC25-229	2	1	0.241532	0.136145
RCC25-229	3	36	0.635311	0.161969
RCC25-229	4	1	0.527422	0.227015
RCC25-229	5	1	0.428757	0.172778
RCC25-229	6	1	0.504389	0.225898
RCC25-229	7	1	0.426391	0.212565
RCC25-229	8	1	0.318808	0.173878
RCC25-229	9	1	0.341588	0.18371
RCC25-229	10	1	0.363728	0.192498
RCC25-229	11	1	0.384415	0.199948
RCC25-229	12	1	0.408506	0.199976
RCC25-229	13	1	0.303363	0.16681
RCC25-229	14	1	0.321515	0.175085
RCC25-240	1	28	0.0990454	0.0128818
RCC25-240	2	2	0.920856	0.0634146
RCC25-240	3	66	0.51391	0.0187805
RCC25-240	4	2	0.275839	0.107995
RCC25-242	1	23	0.147506	0.0167557
RCC25-242	2	1	0.359053	0.175482
RCC25-242	3	1	0.368128	0.132918
RCC25-242	4	1	0.474936	0.226287
RCC25-242	5	6	0.820632	0.0340577
RCC25-242	6	5	0.949987	0.0392108
RCC25-242	7	1	0.726751	0.218582
RCC25-242	8	1	0.767518	0.17235
RCC25-242	9	1	0.697253	0.212734
RCC25-242	10	1	0.762045	0.122796
RCC25-242	11	1	0.683891	0.211279
RCC25-242	12	1	0.661216	0.208672
RCC25-242	13	1	0.693174	0.205835
RCC25-242	14	1	0.706165	0.213021
RCC25-242	15	1	0.696331	0.211034
RCC25-242	16	1	0.704928	0.212503
RCC25-242	17	1	0.704961	0.212462
RCC25-242	18	1	0.655595	0.210896
RCC25-242	19	1	0.661244	0.210234
RCC25-242	20	1	0.682752	0.203259
RCC25-242	21	1	0.651309	0.211105
RCC25-242	22	1	0.619764	0.20565
RCC25-242	23	1	0.62546	0.212226
RCC25-242	24	1	0.606653	0.207181
RCC25-242	25	1	0.647936	0.210283
RCC25-242	26	1	0.614718	0.20706
RCC25-242	27	5	0.637057	0.0281713
RCC25-242	28	1	0.668062	0.161978
RCC25-242	29	1	0.711752	0.116255
RCC25-242	30	1	0.671401	0.167123
RCC25-242	31	1	0.68056	0.165939
RCC25-242	32	1	0.672964	0.17745
RCC25-242	33	1	0.678042	0.173868
RCC25-242	34	1	0.68158	0.171271
RCC25-242	35	1	0.671319	0.185488
RCC25-242	36	1	0.686039	0.167935
RCC25-242	37	1	0.682431	0.180047
RCC25-242	38	1	0.726836	0.147586
RCC25-242	39	1	0.680356	0.184133
RCC25-242	40	1	0.594557	0.198837
RCC25-242	41	1	0.558006	0.192686
RCC25-242	42	1	0.579528	0.195233
RCC25-242	43	1	0.575692	0.203712
RCC25-242	44	1	0.584081	0.209915
RCC25-242	45	1	0.403982	0.156963
RCC25-242	46	1	0.427826	0.139953
RCC25-242	47	1	0.493826	0.175126
RCC25-242	48	1	0.512738	0.20679
RCC25-242	49	1	0.515198	0.214496
RCC25-242	50	1	0.502875	0.229108
RCC25-247	1	60	0.468413	0.0311026
RCC25-247	2	1	0.86275	0.101839
RCC25-24	1	19	0.108852	0.0166615
RCC25-24	2	1	0.308144	0.162749
RCC25-24	3	1	0.32013	0.168207
RCC25-24	4	1	0.385513	0.19474
RCC25-24	5	1	0.741835	0.110191
RCC25-24	6	1	0.80629	0.123992
RCC25-24	7	1	0.745761	0.144154
RCC25-24	8	1	0.596018	0.212222
RCC25-24	9	1	0.570718	0.206761
RCC25-24	10	1	0.671814	0.192517
RCC25-24	11	1	0.665435	0.194781
RCC25-24	12	1	0.71099	0.147825
RCC25-24	13	1	0.678835	0.109186
RCC25-24	14	2	0.645857	0.145549
RCC25-24	15	1	0.678974	0.172823
RCC25-24	16	1	0.675102	0.190269
RCC25-24	17	1	0.698379	0.210604
RCC25-24	18	1	0.692476	0.206435
RCC25-24	19	1	0.686481	0.198702
RCC25-24	20	1	0.677881	0.201924
RCC25-24	21	1	0.680631	0.197258
RCC25-24	22	1	0.68797	0.21042
RCC25-24	23	1	0.673475	0.202443
RCC25-24	24	1	0.661244	0.208233
RCC25-24	25	1	0.687178	0.212308
RCC25-24	26	1	0.660542	0.210415
RCC25-24	27	1	0.6518	0.210938
RCC25-24	28	1	0.606033	0.213983
RCC25-24	29	1	0.512772	0.183165
RCC25-24	30	1	0.657739	0.21066
RCC25-24	31	1	0.653553	0.209168
RCC25-24	32	1	0.451834	0.195953
RCC25-24	33	1	0.443621	0.221256
RCC25-24	34	1	0.443621	0.221256
RCC25-24	35	1	0.455372	0.223551
RCC25-251	1	2	0.932908	0.0625736
RCC25-251	2	164	0.192204	0.00871163
RCC25-251	3	61	0.603697	0.0356097
RCC25-252	1	12	0.108873	0.0208251
RCC25-252	2	12	0.830442	0.0627325
RCC25-252	3	20	0.219586	0.0332065
RCC25-252	4	67	0.494548	0.0251592
RCC25-255	1	81	0.522056	0.0218592
RCC25-255	2	36	0.142908	0.0127486
RCC25-257	1	185	0.146014	0.00657066
RCC25-257	2	1	0.482212	0.210725
RCC25-257	3	1	0.482212	0.210725
RCC25-257	4	1	0.530794	0.228585
RCC25-257	5	2	0.922781	0.0659395
RCC25-257	6	1	0.52034	0.222506
RCC25-257	7	1	0.52034	0.222506
RCC25-257	8	54	0.513613	0.0195859
RCC25-257	9	1	0.550763	0.227838
RCC25-257	10	1	0.550763	0.227838
RCC25-260	1	288	0.160624	0.00593157
RCC25-260	2	1	0.609723	0.21772
RCC25-260	3	1	0.548837	0.210416
RCC25-260	4	28	0.545591	0.0582348
RCC25-260	5	1	0.575122	0.216603
RCC25-260	6	1	0.581339	0.216541
RCC25-260	7	1	0.752855	0.195279
RCC25-260	8	1	0.752855	0.195279
RCC25-265	1	13	0.126173	0.0163676
RCC25-265	2	1	0.525355	0.17212
RCC25-265	3	1	0.456902	0.161416
RCC25-265	4	1	0.518648	0.188338
RCC25-265	5	1	0.532521	0.19521
RCC25-265	6	1	0.530584	0.196429
RCC25-265	7	1	0.381451	0.184533
RCC25-265	8	1	0.410428	0.194807
RCC25-265	9	57	0.982136	0.0141667
RCC25-265	10	1	0.65832	0.20757
RCC25-265	11	1	0.653134	0.20682
RCC25-265	12	1	0.579246	0.216654
RCC25-265	13	1	0.571928	0.216621
RCC25-265	14	7	0.775867	0.0285814
RCC25-265	15	1	0.626101	0.200185
RCC25-265	16	1	0.693137	0.11102
RCC25-265	17	1	0.588955	0.193224
RCC25-265	18	1	0.57105	0.2003
RCC25-265	19	1	0.455068	0.223508
RCC25-267	1	85	0.491074	0.0147546
RCC25-267	2	5	0.103285	0.0276639
RCC25-267	3	2	0.19697	0.0786504
RCC25-26	1	6	0.917065	0.0659637
RCC25-26	2	103	0.360535	0.0207865
RCC25-26	3	2	0.78095	0.151556
RCC25-274	1	64	0.779582	0.0286056
RCC25-279	1	26	0.149722	0.0187277
RCC25-279	2	1	0.349555	0.17559
RCC25-279	3	1	0.367353	0.191018
RCC25-279	4	4	0.845262	0.0680439
RCC25-279	5	1	0.559594	0.213649
RCC25-279	6	1	0.515455	0.213182
RCC25-279	7	1	0.554125	0.22222
RCC25-279	8	2	0.665858	0.0908647
RCC25-279	9	21	0.581496	0.132232
RCC25-279	10	1	0.640104	0.209749
RCC25-279	11	1	0.676422	0.20882
RCC25-279	12	1	0.659124	0.206589
RCC25-279	13	1	0.699868	0.213532
RCC25-279	14	1	0.669602	0.193275
RCC25-279	15	1	0.6386	0.21207
RCC25-279	16	1	0.661233	0.210157
RCC25-279	17	1	0.706546	0.180827
RCC25-279	18	1	0.638118	0.20957
RCC25-279	19	1	0.583627	0.208572
RCC25-279	20	1	0.584903	0.21848
RCC25-279	21	1	0.732926	0.168513
RCC25-279	22	1	0.620605	0.210428
RCC25-279	23	1	0.660085	0.210662
RCC25-279	24	1	0.457421	0.200726
RCC25-279	25	1	0.365752	0.132865
RCC25-279	26	1	0.499846	0.230486
RCC25-279	27	1	0.434713	0.2124
RCC25-281	1	3	0.596187	0.132149
RCC25-281	2	1	0.675465	0.168436
RCC25-281	3	1	0.681082	0.186613
RCC25-281	4	1	0.680725	0.184209
RCC25-281	5	1	0.683477	0.17209
RCC25-281	6	10	0.968232	0.0234308
RCC25-281	7	1	0.69561	0.207017
RCC25-281	8	1	0.692208	0.203516
RCC25-281	9	1	0.702303	0.213905
RCC25-281	10	1	0.703771	0.214093
RCC25-281	11	1	0.699967	0.213564
RCC25-281	12	1	0.689358	0.204432
RCC25-281	13	1	0.689943	0.2125
RCC25-281	14	1	0.68592	0.206306
RCC25-281	15	1	0.684375	0.212095
RCC25-281	16	1	0.662484	0.210301
RCC25-281	17	1	0.683263	0.211986
RCC25-281	18	1	0.655589	0.210435
RCC25-281	19	1	0.66054	0.21067
RCC25-281	20	1	0.461431	0.154472
RCC25-281	21	1	0.497342	0.183491
RCC25-281	22	2	0.617235	0.0667904
RCC25-281	23	2	0.658798	0.0645626
RCC25-281	24	1	0.552146	0.18972
RCC25-281	25	1	0.503762	0.187358
RCC25-281	26	1	0.551902	0.203473
RCC25-281	27	12	0.764967	0.0222377
RCC25-281	28	1	0.690252	0.210753
RCC25-281	29	1	0.633835	0.208743
RCC25-281	30	1	0.628989	0.210265
RCC25-281	31	1	0.726053	0.169065
RCC25-281	32	1	0.603393	0.2072
RCC25-281	33	1	0.646195	0.210135
RCC25-281	34	1	0.592612	0.204406
RCC25-281	35	1	0.698979	0.14701
RCC25-281	36	1	0.703627	0.160421
RCC25-281	37	1	0.602947	0.213838
RCC25-281	38	1	0.686372	0.174975
RCC25-281	39	17	0.0883414	0.0126294
RCC25-281	40	1	0.397161	0.207874
RCC25-284	1	61	0.0738858	0.00602768
RCC25-284	2	1	0.366578	0.196315
RCC25-284	3	1	0.379511	0.201027
RCC25-284	4	1	0.379511	0.201027
RCC25-284	5	1	0.276842	0.107468
RCC25-284	6	1	0.379511	0.201027
RCC25-284	7	1	0.393082	0.205635
RCC25-284	8	1	0.393082	0.205635
RCC25-284	9	2	0.969812	0.0309581
RCC25-284	10	1	0.851823	0.0926825
RCC25-284	11	1	0.328763	0.136696
RCC25-284	12	1	0.340097	0.128664
RCC25-284	13	4	0.774553	0.0426481
RCC25-284	14	41	0.608855	0.0146291
RCC25-284	15	1	0.629893	0.200047
RCC25-284	16	1	0.402952	0.164586
RCC25-284	17	1	0.68473	0.209599
RCC25-284	18	1	0.367342	0.138225
RCC25-284	19	1	0.394399	0.132012
RCC25-284	20	1	0.384942	0.149929
RCC25-284	21	1	0.469733	0.224448
RCC25-284	22	1	0.834883	0.116583
RCC25-284	23	1	0.697828	0.212535
RCC25-284	24	1	0.688603	0.212523
RCC25-284	25	1	0.409519	0.200427
RCC25-284	26	1	0.397436	0.196422
RCC25-284	27	1	0.370775	0.177952
RCC25-285	1	75	0.19755	0.0139181
RCC25-285	2	34	0.743183	0.0656501
RCC25-290	1	7	0.232562	0.0507295
RCC25-290	2	54	0.903136	0.0422222
RCC25-291	1	51	0.520234	0.0259226
RCC25-297	1	9	0.509798	0.0838109
RCC25-297	2	214	0.128963	0.00362003
RCC25-298	1	85	0.717909	0.0469114
RCC25-298	2	1	0.434038	0.214978
RCC25-298	3	12	0.106379	0.0207706
RCC25-298	4	1	0.321553	0.15183
RCC25-300	1	4	0.0823491	0.0265265
RCC25-300	2	7	0.517695	0.168062
RCC25-300	3	1	0.653702	0.202833
RCC25-300	4	4	0.21168	0.0676668
RCC25-300	5	6	0.313275	0.0903307
[truncated: 3,551 more rows]
